# Supplementary material for: A chromosome-anchored eggplant genome sequence reveals key events in Solanaceae evolution
Source: Sci Rep. 2019 Aug 13;9:11769. doi: 10.1038/s41598-019-47985-w (PMC6692341; doi:10.1038/s41598-019-47985-w)
Supplement: Supplementary file 2 — Supplementary Tables [file 41598_2019_47985_MOESM2_ESM.xlsx]

## Sheet: Supplementary Table S1
Supplementary Supplementary Table S1. Summary of sequencing statistics for libraries used for de novo assembly of S. melongena '67/3' genome
	Size	Sequencing Method	Number of reads	Fold coverage	Total Fold coverage
Pair End Libraries	400 bp	2 x 101 bp	242.119.679	40,76	128,42
	500 bp	2 x 101 bp	195.915.475	32,98
	600 bp	2 x 101 bp	324.842.924	54,68
Mate Pair Libraries	3.4 Kbp	2 x 101 bp	74.908.504	13,8	129,5
	5 Kbp	2 x 101 bp	50.951.964	9,4
	6.5 Kbp	2 x 101 bp	85.455.928	15,7
	7.8 Kbp	2 x 101 bp	41.389.409	7,6
	10 Kbp	2 x 101 bp	86.653.126	15,9
	11 Kbp	2 x 100 bp	58.218.560	10,5
	12 Kbp	2 x 101 bp	99.330.614	18,2
	14.5 Kbp	2 x 100 bp	86.776.104	15,7
	20 Kbp	2 x 101 bp	123.451.543	22,7

## Sheet: Supplementary Table S2
Supplementary Table S2. Summary of de novo assembly statistics of S. melongena genome sequence reconstructed using SOAPdenovo
Assembly Length	1163300423
Number of Sequences	11204
Average Length	103829
Maximum length of contigs	5035223
GC percentage	0.35
Gap cumulative length	104848488
Number of gaps	138537
Average gap length	756.8
Number of contigs	149741
Maximum contig length	135467
Median contig length	3770
	Length	Index
N50	678719	497
N90	151506	1807
	Number	Cumulative assembly
Sequences>10Kbp	3817	1147234438
Sequences>100Kbp	2116	1085622695
Sequences>1Mbp	246	377195251
Sequences>2Mbp	36	93220967
Sequences>5Mbp	1	5035223

## Sheet: Supplementary Table S3
Supplementary Table S3. Next Generation Mappping and Hybrid Scaffolding statistics of the S. melongena genome
NGM Map
Nickase Used	BspQI
Number of NGM Reads	309402
NGM Reads Cumulative Length	90.9 Gb
NGM Reads N50	325.2 Kb
Number of nickase /100Kb	7.4
Assembly Length	1186141639
Number of Maps	772
Average Length	1536453
Maximum length	159459
N50	2556603
N90	1089667
	Number	Cumulative Length (bp)
Maps>10Kbp	772	1186141638
Maps>100Kbp	772	1186141638
Maps>1Mbp	438	979504626
Maps>2Mbp	189	623707518
Maps>5Mbp	20	132606790
Maps>10Mbp	1	10188888
Hybrid Assembly
Assembly Length	1,220,547,359 bp
Number of Sequences	469
Average Length	2,602,450 bp
Maximum length of contigs	15,811,610 bp
GC percentage	0.35
Gap cumulative length	299,612,751 bp
Number of gaps	96679
Average gap length	3,099 bp
Number of contigs	96801
Maximum contig length	135,467 bp
Median contig length	4,930 bp
	Length (bp)	Index
N50	3586651	111
N90	1295900	332
	Number	Cumulative assembly (bp)
Sequences>10Kbp	469	1220547359
Sequences>100Kbp	469	1220547359
Sequences>1Mbp	382	1156165896
Sequences>2Mbp	230	934262821
Sequences>5Mbp	46	346654681
Sequences>10Mbp	6	72438313

## Sheet: Supplementary Table S4
Supplementary Table S4. Linkage Map and metrics on NGS scaffolds
SD_1408_2	0.00	CH1
SD_18724	0.32					Number of Markers	Number of NGS Scaffolds	Length (Mb)	Length (cM)
SD_1408_1	0.73				CH1	685	263	112.599	282
SD_1408_3	1.36				CH2A	319	177	64.608	77
SD_4991_2	1.52				CH2B	13	9		13.47
SD_1408_4	1.69				CH3	424	109	64.104	304.78
SD_1408_5	1.72				CH4	500	250	83.183	206.8
SD_4991_1	1.87				CH5	313	52	31.257	159.7
SD_1880_10	3.39				CH6	285	168	76.604	260.2
SD_1880_9	3.57				CH7	894	258	109.651	279.98
SD_1880_8	3.76				CH8A	20	6	8	31.29
SD_1880_2	8.51				CH8	889	187	75.367	271.29
SD_4385_2	14.28				CH9	478	41	25.481	256.12
SD_4385_1	14.28				CH10	439	195	79.427	201.47
SD_4385_7	18.31				CH11A	49	5	31.96	20.52
SD_4385_8	18.31				CH11	228	52		194
SD_1030_7	18.64				CH12	428	301	84	107.22
SD_1030_11	18.64				Total	5964	2073	847.429	2665.84
SD_1030_1	19.65
SD_1423_9	19.71
SD_1030_6	19.78
SD_1030_4	19.82
SD_1030_5	20.09
SD_1030_3	20.26
SD_1030_2	20.31
SD_1423_11	23.03
SD_1423_12	24.54
SD_1423_13	24.54
SD_1423_14	24.93
SD_1423_23	25.71
SD_1423_24	25.88
SD_1423_15	27.42
SD_1423_28	27.43
SD_1423_26	28.62
SD_1423_25	28.62
SD_1423_27	29.28
SD_4921_1	29.78
SD_4036_1	31.82
SD_4036_2	31.83
SD_16198	34.34
SD_8278	34.39
SD_2291_1	35.52
SD_2291_2	35.52
SD_2291_3	35.52
SD_2291_4	36.01
SD_2291_5	36.02
SD_520_1	36.69
SD_520_2	37.08
SD_7506	37.08
SD_916_1	40.82
SD_916_2	41.61
SD_916_3	41.89
SD_916_6	43.67
SD_916_5	44.03
SD_916_4	44.61
SD_916_7	45.69
SD_916_8	46.10
SD_2088_1	48.34
SD_2088_2	48.51
SD_2088_3	48.51
SD_1142_1	51.53
SD_1142_2	51.54
SD_1142_3	52.54
SD_1142_5	52.54
SD_1142_6	52.54
SD_1142_4	52.71
SD_10852	52.76
SD_586_1	53.55
SD_586_2	54.05
SD_586_5	54.89
SD_319_8	54.89
SD_319_7	54.89
SD_586_3	54.89
SD_319_10	54.89
SD_586_4	54.89
SD_319_6	54.89
SD_319_9	54.89
SD_319_4	55.22
SD_319_5	55.22
SD_319_3	55.22
SD_319_2	56.53
SD_319_1	57.10
SD_2810	57.65
SD_20676	58.37
SD_408_1	58.57
SD_874_1	60.63
SD_874_2	61.45
SD_874_3	62.73
SD_874_4	62.73
SD_22863	64.75
SD_3248	65.45
SD_1199_1	66.71
SD_1199_2	67.57
SD_1199_3	68.74
SD_1146_1	70.36
SD_1146_2	70.36
SD_1146_3	71.82
SD_2727	73.09
SD_3903_2	74.17
SD_3903_1	74.44
SD_333_4	75.11
SD_3903_3	75.11
SD_3903_4	75.11
SD_333_1	75.28
SD_333_3	75.61
SD_333_2	75.77
SD_333_5	76.62
SD_333_8	78.70
SD_333_10	79.03
SD_333_11	79.03
SD_333_9	79.55
SD_333_6	79.58
SD_333_7	79.76
SD_1722	82.17
SD_2586	82.28
SD_619_6	83.50
SD_619_3	83.67
SD_619_4	83.99
SD_619_2	84.00
SD_619_5	84.33
SD_619_1	86.13
SD_5663	87.75
SD_136_1	91.89
SD_890	91.93
SD_2385_2	92.39
SD_2385_1	92.39
SD_2385_3	92.55
SD_136_2	92.72
SD_18371	93.73
SD_71_16	95.31
SD_71_9	95.31
SD_71_13	95.31
SD_71_15	95.31
SD_2708	95.41
SD_71_10	95.48
SD_71_12	95.48
SD_71_11	95.48
SD_71_14	95.48
SD_71_6	95.98
SD_2918_2	96.31
SD_2681_8	96.31
SD_2681_3	96.31
SD_2681_7	96.31
SD_2681_6	96.31
SD_2918_3	96.31
SD_3773	96.80
SD_246_1	97.31
SD_246_6	97.31
SD_246_7	97.98
SD_246_3	97.98
SD_2918_1	99.17
SD_1210_1	99.24
SD_1210_2	99.33
SD_1069	99.50
SD_71_1	100.34
SD_71_8	100.34
SD_71_5	100.34
SD_2681_1	100.43
SD_21917	100.50
SD_2681_2	100.67
SD_2681_4	100.67
SD_71_2	100.67
SD_71_7	100.67
SD_71_4	100.67
SD_71_3	100.67
SD_2681_5	101.00
SD_246_5	101.80
SD_246_2	102.07
SD_246_9	103.02
SD_246_8	103.02
SD_246_4	103.02
SD_168_63	105.85
SD_168_56	105.85
SD_168_55	106.17
SD_168_59	106.18
SD_168_66	106.19
SD_168_61	106.51
SD_168_60	106.59
SD_168_57	106.68
SD_168_64	106.68
SD_168_58	106.77
SD_168_65	106.84
SD_168_67	107.01
SD_168_62	107.01
SD_168_54	107.91
SD_168_53	114.06
SD_168_51	114.33
SD_168_52	114.33
SD_168_50	114.50
SD_168_49	114.93
SD_168_45	116.19
SD_168_44	116.28
SD_168_43	116.35
SD_168_46	116.35
SD_168_48	116.35
SD_168_40	117.02
SD_168_30	117.02
SD_168_25	117.02
SD_168_47	117.02
SD_168_39	117.68
SD_168_42	117.69
SD_168_38	117.86
SD_168_27	117.86
SD_168_41	118.04
SD_168_36	118.18
SD_168_33	118.19
SD_168_35	118.52
SD_168_32	118.76
SD_168_29	118.99
SD_168_34	119.02
SD_168_26	119.04
SD_168_37	119.35
SD_168_31	119.40
SD_168_24	119.45
SD_168_21	119.51
SD_168_28	119.51
SD_168_23	119.83
SD_168_20	119.84
SD_168_22	119.84
SD_168_19	120.41
SD_168_15	121.36
SD_168_17	121.36
SD_168_16	121.52
SD_168_11	121.52
SD_168_18	121.52
SD_168_14	121.52
SD_168_12	121.52
SD_168_13	121.52
SD_168_5	122.02
SD_168_3	122.02
SD_19531	122.29
SD_22706	122.48
SD_168_6	122.52
SD_562_16	123.02
SD_562_13	123.02
SD_562_5	123.52
SD_562_6	123.68
SD_562_11	123.69
SD_562_14	124.18
SD_562_12	124.26
SD_562_15	124.35
SD_562_10	124.35
SD_562_8	124.68
SD_562_4	124.68
SD_562_9	124.68
SD_562_7	124.68
SD_562_2	125.18
SD_562_3	125.18
SD_168_2	126.19
SD_168_9	126.19
SD_168_10	126.19
SD_168_7	126.36
SD_168_4	126.45
SD_168_8	126.52
SD_168_1	126.52
SD_562_1	132.14
SD_478	132.39
SD_22720	133.80
SD_3514	133.84
SD_376	133.86
SD_1777_1	135.23
SD_736_1	136.27
SD_2377_1	136.44
SD_9_1	137.99
SD_332	138.39
SD_2684	140.64
SD_22599	140.90
SD_4640	141.81
SD_7687	141.83
SD_2094	142.67
SD_121	143.25
SD_141	143.26
SD_707	143.26
SD_3213	143.66
SD_3887	144.86
SD_2924	144.86
SD_1546_1	144.86
SD_2889	144.95
SD_4069_1	145.03
SD_2661_1	145.03
SD_3811_4	145.70
SD_2534_2	145.80
SD_3811_2	145.86
SD_2045_4	145.86
SD_2045_2	145.86
SD_3811_3	145.95
SD_2045_1	146.03
SD_2045_6	146.03
SD_2045_3	146.03
SD_377_2	146.03
SD_3306	146.19
SD_1377	146.36
SD_377_6	146.52
SD_377_5	146.69
SD_1627	146.69
SD_3811_1	146.69
SD_1526_1	146.79
SD_2045_5	146.86
SD_377_1	147.02
SD_1526_2	147.02
SD_2858	147.05
SD_2584	147.26
SD_377_4	147.52
SD_377_3	147.52
SD_2534_1	148.22
SD_980	148.64
SD_290	148.86
SD_5232	148.86
SD_3692	148.86
SD_1876	149.47
SD_1601	149.47
SD_841	149.63
SD_1118	149.97
SD_2018	150.17
SD_5795	150.19
SD_230	150.19
SD_1411	150.19
SD_476	150.19
SD_696	150.19
SD_1242	150.19
SD_2010	150.19
SD_743	150.19
SD_2009	150.36
SD_414	150.36
SD_996	150.36
SD_1759	150.36
SD_2147	150.36
SD_3803	150.36
SD_1516	150.36
SD_522	150.36
SD_436	150.36
SD_267	150.36
SD_361	150.36
SD_3428	150.36
SD_2262	150.36
SD_550	150.36
SD_127	150.36
SD_192	150.36
SD_1681	150.36
SD_4263	150.36
SD_499	150.56
SD_946	150.67
SD_811	150.74
SD_1991	151.39
SD_613	151.61
SD_1561	151.79
SD_353	152.35
SD_112	152.35
SD_142	152.60
SD_932	152.83
SD_22	152.85
SD_1170	153.01
SD_1415	153.01
SD_1350	153.25
SD_1022	153.51
SD_739	153.65
SD_1230	154.07
SD_4894	154.24
SD_5146	155.26
SD_5330	155.28
SD_3155	155.86
SD_22922	156.19
SD_2261	156.20
SD_1864	156.40
SD_1012	156.60
SD_6036	156.85
SD_1114	157.18
SD_16284	157.26
SD_368	157.35
SD_2433	157.55
SD_4015	157.73
SD_1955	158.23
SD_5273	158.29
SD_4063	158.37
SD_847	158.85
SD_2052	159.86
SD_861	159.86
SD_22873	161.22
SD_5630	161.22
SD_4019	161.23
SD_2796	161.39
SD_6101	161.39
SD_1218	161.39
SD_1201	161.39
SD_4152	161.39
SD_3889	161.39
SD_1064	161.39
SD_2803	161.87
SD_21069	161.93
SD_22692	161.94
SD_5043	162.72
SD_968	162.75
SD_1697	162.92
SD_6491	162.92
SD_245	163.58
SD_21336	163.58
SD_3857	163.58
SD_5936	163.58
SD_2592	163.58
SD_3792	163.58
SD_2776	163.58
SD_3965	163.58
SD_22776	163.58
SD_3391	163.58
SD_20860	164.56
SD_21792	164.56
SD_5593	164.93
SD_3562	165.26
SD_964	165.66
SD_2599	165.67
SD_2689	166.11
SD_2015	166.11
SD_2677	166.87
SD_133	166.91
SD_532	167.58
SD_1803	167.78
SD_1787	167.78
SD_1047	167.78
SD_891	167.78
SD_1839	167.78
SD_5057	167.78
SD_1288	168.00
SD_3088	168.28
SD_1343	168.28
SD_698	168.91
SD_135	169.11
SD_402	169.11
SD_1591	169.16
SD_4948	169.30
SD_5601	169.95
SD_483	170.04
SD_298_1	170.11
SD_829	170.28
SD_3801	170.28
SD_1244	170.28
SD_1285	170.28
SD_2792	170.28
SD_3630	170.28
SD_526	170.28
SD_263_1	170.28
SD_1754	170.28
SD_1052	170.44
SD_921_6	171.63
SD_921_1	171.63
SD_921_11	172.13
SD_921_3	172.21
SD_921_2	172.29
SD_921_5	172.29
SD_3271	173.66
SD_863	173.72
SD_345_1	173.77
SD_1501	173.82
SD_1537	174.15
SD_778	174.32
SD_738	174.32
SD_921_8	175.86
SD_921_4	175.86
SD_921_9	175.87
SD_921_7	176.19
SD_650_12	177.03
SD_650_21	177.03
SD_1121	177.48
SD_1000	177.48
SD_650_6	177.92
SD_650_1	177.92
SD_650_9	177.92
SD_650_24	177.92
SD_650_13	177.92
SD_650_14	177.92
SD_858_1	178.09
SD_858_4	178.10
SD_858_2	178.10
SD_650_15	178.42
SD_650_29	178.59
SD_650_16	178.59
SD_650_17	178.83
SD_650_18	179.08
SD_921_10	179.46
SD_650_23	180.26
SD_650_32	180.26
SD_650_26	180.59
SD_4067	181.26
SD_650_19	181.26
SD_858_16	182.05
SD_858_10	182.06
SD_650_20	182.56
SD_650_3	182.73
SD_858_6	182.77
SD_2183	182.93
SD_650_22	183.43
SD_650_31	183.43
SD_858_3	183.76
SD_858_8	184.26
SD_858_13	184.93
SD_650_28	184.93
SD_650_25	184.98
SD_2965	186.33
SD_650_2	186.36
SD_650_7	187.14
SD_650_5	187.14
SD_858_7	187.26
SD_650_11	187.40
SD_650_4	187.64
SD_650_10	187.64
SD_858_14	188.14
SD_650_27	188.14
SD_858_5	188.96
SD_858_19	189.01
SD_858_11	189.31
SD_650_8	189.46
SD_858_20	189.59
SD_858_18	189.90
SD_858_17	190.34
SD_858_15	190.64
SD_858_9	190.65
SD_858_12	191.43
SD_2407	191.82
SD_650_30	192.37
SD_952_2	193.86
SD_952_1	193.86
SD_166_78	195.40
SD_166_59	195.56
SD_166_72	195.56
SD_166_73	195.73
SD_166_79	195.73
SD_166_65	195.73
SD_166_66	195.73
SD_952_3	198.00
SD_650_33	198.00
SD_166_76	200.41
SD_589	201.14
SD_67	201.15
SD_166_64	201.97
SD_166_63	201.97
SD_166_77	201.97
SD_166_71	202.30
SD_166_58	202.30
SD_166_62	202.63
SD_166_75	202.63
SD_166_60	202.80
SD_166_80	202.96
SD_74_8	204.33
SD_74_10	204.66
SD_74_7	204.82
SD_74_6	204.83
SD_74_9	205.38
SD_74_5	205.66
SD_74_4	205.66
SD_166_74	207.20
SD_74_1	207.20
SD_166_61	207.20
SD_74_2	207.70
SD_832	207.70
SD_74_3	209.24
SD_74_11	209.57
SD_74_14	210.94
SD_74_22	211.26
SD_74_16	211.27
SD_74_20	211.60
SD_74_19	211.68
SD_74_21	211.93
SD_74_17	212.06
SD_74_18	212.43
SD_74_12	212.60
SD_74_15	212.93
SD_74_23	213.26
SD_74_13	213.42
SD_74_24	214.41
SD_74_25	214.54
SD_74_33	214.92
SD_74_27	214.93
SD_74_26	214.98
SD_74_28	215.11
SD_22705	216.49
SD_74_35	216.78
SD_74_30	217.13
SD_74_36	217.13
SD_74_34	217.30
SD_74_37	217.80
SD_74_31	217.80
SD_74_29	217.99
SD_938_1	218.91
SD_22283	219.46
SD_938_3	219.47
SD_938_4	219.68
SD_938_2	220.31
SD_1748_1	221.85
SD_2214_1	221.85
SD_2214_2	221.85
SD_2214_3	221.85
SD_2214_4	221.85
SD_3694_9	222.77
SD_3694_10	222.77
SD_3694_7	223.72
SD_3694_5	223.74
SD_1337_1	226.38
SD_3694_2	226.38
SD_3694_3	226.38
SD_20923	226.67
SD_6496	226.67
SD_3694_1	226.73
SD_2229_21	227.21
SD_2229_16	227.55
SD_2229_23	227.55
SD_2229_22	228.21
SD_2229_15	228.21
SD_2229_19	228.62
SD_2229_18	229.14
SD_2229_20	229.16
SD_2229_9	229.48
SD_2229_10	229.72
SD_2229_13	229.72
SD_2229_4	229.72
SD_2229_11	230.92
SD_2229_17	231.08
SD_2229_5	232.10
SD_2229_3	232.10
SD_2229_7	232.72
SD_2229_6	232.73
SD_2229_1	232.93
SD_2229_2	233.14
SD_2229_14	233.60
SD_2229_8	233.76
SD_5959	235.75
SD_3694_8	237.22
SD_3694_6	237.22
SD_3694_4	237.61
SD_2229_12	240.88
SD_2001	241.09
SD_1152	242.42
SD_1130_1	245.52
SD_1130_2	245.70
SD_1130_4	245.70
SD_1130_3	245.88
SD_1130_16	249.08
SD_1130_14	249.08
SD_1130_17	249.08
SD_1130_10	249.08
SD_1130_7	249.41
SD_1130_19	249.49
SD_1130_18	249.58
SD_1130_20	250.16
SD_1130_6	250.91
SD_1130_15	250.91
SD_1130_13	250.95
SD_1130_11	251.25
SD_1130_9	251.26
SD_20430	251.68
SD_1130_12	251.75
SD_1130_8	251.75
SD_1130_5	251.75
SD_1130_21	255.26
SD_1130_22	256.84
SD_1130_24	257.49
SD_1130_23	257.53
SD_1130_25	257.84
SD_1130_26	258.25
SD_1130_34	258.48
SD_1130_27	258.68
SD_1130_35	259.09
SD_1130_36	261.04
SD_1130_28	261.04
SD_1130_37	261.58
SD_1130_29	261.58
SD_1130_30	262.42
SD_1130_38	262.42
SD_1130_32	262.92
SD_1130_40	262.92
SD_1130_33	263.42
SD_1130_31	263.47
SD_1130_41	263.59
SD_19_1	268.14
SD_3549	270.16
SD_1368_12	275.42
SD_1368_27	275.44
SD_1368_26	275.72
SD_1368_36	276.98
SD_1368_34	276.98
SD_1368_33	277.24
SD_1368_31	277.33
SD_1368_30	277.33
SD_1368_29	277.33
SD_1368_28	279.95
SD_1368_37	281.10
SD_1368_5	282.05
SD_4856_71	0.00	CH2A
SD_7695_1	0.22
SD_1647_1	0.66
SD_6258_3	0.98
SD_614_1	1.00
SD_52_116	1.10
SD_22248_2	1.43
SD_867_1	1.66
SD_2363_1	1.66
SD_1632_1	1.99
SD_21626	2.15
SD_1935_60	2.31
SD_2390_57	2.73
SD_18965	2.75
SD_3544_1	3.24
SD_281_1	3.65
SD_2106_54	3.69
SD_22035	3.87
SD_1825_342	4.26
SD_553_375	4.48
SD_2715_40	4.82
SD_2950	4.83
SD_3621_1	5.15
SD_1469_19	5.55
SD_464_34	5.57
SD_22779_1	5.98
SD_2519_12	6.25
SD_3269_103	6.40
SD_2036_111	6.74
SD_2112_10	6.93
SD_1451_1	7.19
SD_1178_71	7.37
SD_20539	8.31
SD_22455_2	8.32
SD_628_5	9.11
SD_1798_85	9.38
SD_22942_15	9.73
SD_26_1	9.89
SD_239_1	10.16
SD_3729_25	10.24
SD_3544_56	10.32
SD_73_1	10.49
SD_765_1	10.82
SD_2277_1	10.82
SD_2704_38	10.88
SD_536_1	10.98
SD_22223_1	11.15
SD_22235_2	11.17
SD_2511_38	11.39
SD_5421_14	11.65
SD_7695_8	12.14
SD_3583_75	12.14
SD_1704_22	12.48
SD_762_1	13.08
SD_1524_49	13.48
SD_1539_96	13.72
SD_2936_1	13.94
SD_22235_1	14.10
SD_22687_1	14.14
SD_227_49	14.14
SD_22455_1	14.14
SD_19821	14.14
SD_1828_1	14.31
SD_3336_2	14.35
SD_1828_25	14.50
SD_99_1	15.14
SD_21451	15.14
SD_442_86	15.29
SD_2537_54	15.63
SD_284_9	16.15
SD_14_1	16.15
SD_22531	16.47
SD_52_1	16.48
SD_2559_1	16.64
SD_1469_1	16.81
SD_156_1	16.81
SD_1361_1	16.97
SD_2112_1	17.47
SD_3269_1	17.50
SD_1994_171	18.09
SD_609_35	18.19
SD_4722_13	18.30
SD_1437_115	18.30
SD_12554	18.81
SD_3440_1	19.27
SD_3346_28	19.28
SD_1825_1	19.82
SD_21749	20.32
SD_166_1	20.32
SD_239_45	20.41
SD_1984_174	20.48
SD_1117_3	20.65
SD_724_70	20.65
SD_765_274	21.15
SD_1036_32	21.15
SD_1986_1	21.15
SD_260_1	21.15
SD_2936_54	21.28
SD_278_1	21.48
SD_22494_3	21.64
SD_3233_56	21.81
SD_1212_325	22.33
SD_2036_1	22.44
SD_2169_4	23.70
SD_2852_1	24.24
SD_3309_62	24.35
SD_281_47	24.55
SD_21289	24.61
SD_5362_11	25.11
SD_678	25.46
SD_2715_1	25.67
SD_4722_1	25.89
SD_22628_1	26.33
SD_1938_6	26.34
SD_166_69	26.34
SD_719_142	26.52
SD_2157_34	26.68
SD_138_1	26.84
SD_1451_111	27.08
SD_868_43	27.25
SD_138_4	27.27
SD_22942_1	27.30
SD_2537_1	27.64
SD_1647_17	27.69
SD_1282_18	28.06
SD_442_1	28.22
SD_260_127	28.45
SD_22665_1	28.66
SD_18306	28.66
SD_1632_16	28.67
SD_4228_25	28.67
SD_2879_1	28.89
SD_22035_1	29.53
SD_4856_1	29.84
SD_464_1	30.12
SD_4218	30.68
SD_1680_1	30.68
SD_156_44	30.68
SD_1524_1	31.35
SD_1938_1	31.35
SD_1600	31.77
SD_278_42	32.05
SD_13302_8	32.07
SD_2157_1	32.69
SD_762_103	32.70
SD_2452_1	33.19
SD_1361_279	33.19
SD_1212_1	33.19
SD_1678_63	33.19
SD_1437_1	33.36
SD_3440_9	33.36
SD_284_1	33.52
SD_94_10	33.71
SD_3260_83	33.91
SD_126_468	33.92
SD_18621	33.99
SD_13302_1	34.34
SD_3354_35	34.50
SD_22779_7	34.77
SD_3984_1	34.97
SD_3346_1	35.19
SD_1351_7	35.29
SD_3436_48	36.20
SD_3715_53	36.38
SD_1986_37	36.52
SD_990_30	36.53
SD_22516_1	36.57
SD_5421_1	36.71
SD_1994_1	37.56
SD_2057_1	37.58
SD_1678_1	37.87
SD_2452_106	38.19
SD_3094_1	38.20
SD_1036_1	38.54
SD_20472	38.73
SD_1539_2	38.87
SD_3143_1	38.95
SD_3436_1	39.03
SD_3715_1	39.20
SD_22494_1	39.52
SD_4031_1	39.53
SD_5387_1	39.86
SD_16771_1	40.10
SD_2266_1	40.33
SD_3890_1	40.33
SD_2106_1	40.50
SD_2154_1	40.51
SD_1349_1	40.81
SD_1461_151	40.85
SD_969_236	41.26
SD_3233_1	41.35
SD_3621_32	41.85
SD_6258_16	42.11
SD_94_1	42.35
SD_3984_38	42.52
SD_573_93	42.64
SD_2363_76	43.15
SD_5988_1	43.18
SD_73_98	43.76
SD_19159	43.82
SD_1680_5	44.69
SD_3309_1	44.69
SD_22991_6	45.19
SD_614_28	45.19
SD_4228_1	45.73
SD_1527_1	45.84
SD_126_1	46.07
SD_2511_1	46.27
SD_1984_1	46.39
SD_2154_33	46.42
SD_2390_1	46.85
SD_2786_20	46.85
SD_1935_1	46.85
SD_2786_1	47.52
SD_99_68	47.52
SD_5362_1	47.85
SD_4617_1	48.17
SD_3210_1	48.19
SD_7016	48.19
SD_1178_1	48.20
SD_3260_1	48.52
SD_2747_1	48.52
SD_3012_86	48.68
SD_2358_1	48.68
SD_2519_1	48.74
SD_7016_1	49.18
SD_1282_2	49.18
SD_5387_160	49.20
SD_2266_75	49.51
SD_553_1	49.68
SD_2879_93	49.68
SD_1117_1	49.84
SD_609_1	49.89
SD_16771_5	50.04
SD_19456	50.26
SD_22687_4	50.54
SD_4617_57	50.80
SD_22516_2	50.97
SD_990_1	51.25
SD_16273	51.46
SD_2277_90	51.67
SD_1835_28	52.05
SD_1547_110	52.08
SD_21369	52.67
SD_21369_1	52.67
SD_2139_133	52.74
SD_2139_1	52.84
SD_212_1	53.34
SD_4854_1	53.34
SD_2057_59	53.73
SD_227_1	53.91
SD_3148_1	54.17
SD_1547_1	54.33
SD_868_1	54.66
SD_22189	54.83
SD_3148_26	54.99
SD_1835_1	55.39
SD_830_1	55.42
SD_22061	55.48
SD_830_317	55.70
SD_1704_1	55.96
SD_3143_79	56.21
SD_3583_1	56.38
SD_628_2	57.30
SD_2488_230	57.30
SD_1020_85	57.33
SD_2747_47	57.65
SD_3890_10	57.67
SD_5753_1	57.68
SD_724_1	58.00
SD_22653	58.00
SD_3012_1	58.16
SD_22991_1	58.16
SD_573_1	58.33
SD_3094_224	58.33
SD_1665_1	58.33
SD_1351_1	58.33
SD_969_1	58.33
SD_22633	58.49
SD_1349_57	58.49
SD_145	58.49
SD_22368	58.49
SD_22372	58.66
SD_22248_1	58.91
SD_1020_1	59.16
SD_26_104	59.32
SD_5988_28	59.49
SD_3210_4	59.82
SD_1527_10	59.98
SD_1461_1	60.05
SD_5753_33	60.47
SD_22665_5	60.48
SD_867_5	60.48
SD_2488_1	60.48
SD_14_37	60.80
SD_145_1	60.82
SD_1232_1	60.98
SD_4031_17	61.31
SD_2169_1	61.47
SD_2559_50	61.64
SD_3729_1	62.14
SD_719_1	62.14
SD_3354_1	62.83
SD_16997	63.18
SD_1665_95	63.54
SD_2704_1	63.99
SD_1798_1	64.49
SD_1232_101	64.65
SD_536_23	64.65
SD_22445	66.80
SD_22708	67.41
SD_18455	67.64
SD_212_99	71.04
SD_555_4	72.96
SD_555_3	72.96
SD_3274_3	75.06
SD_3274_17	75.71
SD_1663_8	76.55
SD_1663_1	77.00
SD_2159_1	0.00	CH2B
SD_4116_5	0.35
SD_2159_16	0.98
SD_4116_1	1.41
SD_22443	1.42
SD_16774_1	4.71
SD_22752	5.08
SD_1452_10	5.46
SD_22333	5.47
SD_1452_1	8.39
SD_538_1	11.75
SD_538_5	11.75
SD_3590	13.46
SD_2702_8	0.00	CH3
SD_2702_9	0.48
SD_2702_12	2.17
SD_1913_2	3.22
SD_2702_1	3.82
SD_2702_17	4.71
SD_2702_6	6.31
SD_2702_3	6.31
SD_2702_14	6.64
SD_2702_19	6.71
SD_2702_15	6.80
SD_2702_13	6.80
SD_2702_16	6.80
SD_2702_4	7.30
SD_2702_10	7.30
SD_2702_11	7.42
SD_2702_5	7.68
SD_2702_7	7.69
SD_2702_2	8.31
SD_1913_3	8.56
SD_2397_3	11.40
SD_2397_4	11.42
SD_2397_2	13.03
SD_2397_1	13.92
SD_5597	15.15
SD_1901_1	16.50
SD_1901_2	19.24
SD_1901_3	22.48
SD_6345	25.08
SD_22244	25.29
SD_2815_1	26.33
SD_2815_2	28.82
SD_2815_3	28.87
SD_1779_4	33.51
SD_1779_1	33.63
SD_1779_7	34.29
SD_1779_6	34.51
SD_1982_3	34.96
SD_1982_2	34.96
SD_3998_2	41.10
SD_3998_1	42.12
SD_88_21	49.05
SD_88_22	49.05
SD_88_26	49.32
SD_88_23	49.53
SD_88_24	49.55
SD_88_25	49.55
SD_88_29	51.27
SD_88_30	51.45
SD_88_43	55.44
SD_88_42	55.44
SD_2996_8	57.37
SD_673_7	59.07
SD_673_8	59.11
SD_673_2	59.57
SD_1119_4	59.57
SD_673_4	59.90
SD_673_1	59.91
SD_3301_12	60.23
SD_1662_3	60.23
SD_1198_9	60.23
SD_1198_3	60.23
SD_1198_5	60.23
SD_1198_6	60.32
SD_1662_11	60.39
SD_1662_10	61.36
SD_2245_3	61.40
SD_2095_4	62.76
SD_257_16	64.28
SD_945_7	66.11
SD_1119_5	68.25
SD_2791_5	70.10
SD_2245_2	71.88
SD_3301_4	72.45
SD_1662_7	72.48
SD_1662_2	72.68
SD_257_3	72.95
SD_2734_3	72.96
SD_257_8	73.28
SD_1732_1	73.78
SD_1662_16	73.78
SD_1645_2	73.99
SD_3305	75.36
SD_502_10	75.51
SD_3055_2	75.53
SD_3301_2	76.32
SD_502_2	76.32
SD_2224_4	76.90
SD_3301_10	77.58
SD_2224_2	78.35
SD_502_11	78.41
SD_673_9	79.86
SD_3301_14	80.28
SD_1198_7	80.64
SD_1342_9	82.46
SD_1342_4	83.11
SD_852_23	85.46
SD_2791_7	87.57
SD_1119_1	88.00
SD_673_10	91.87
SD_673_5	92.70
SD_906_9	97.73
SD_1675_1	98.47
SD_2570_5	99.77
SD_2734_5	104.02
SD_528_4	104.10
SD_3395_2	105.17
SD_502_18	105.34
SD_673_3	105.77
SD_1198_2	107.61
SD_2791_6	107.61
SD_1198_8	107.61
SD_1909_7	107.71
SD_3301_7	107.77
SD_3301_8	108.09
SD_1198_10	108.10
SD_257_2	109.05
SD_2750_1	109.22
SD_1342_13	109.26
SD_1342_3	109.44
SD_257_9	109.60
SD_945_9	109.77
SD_257_5	109.78
SD_1342_1	109.78
SD_1342_14	109.78
SD_257_11	109.78
SD_2487_4	109.82
SD_257_15	109.85
SD_257_7	109.97
SD_1342_8	111.18
SD_1342_2	111.19
SD_1342_12	112.76
SD_1342_6	112.76
SD_528_6	113.26
SD_3301_6	113.34
SD_1909_6	113.43
SD_3301_11	113.43
SD_2791_1	113.43
SD_1198_1	113.51
SD_257_6	113.59
SD_5489_2	113.76
SD_502_19	113.76
SD_673_12	113.76
SD_502_13	113.80
SD_1089_1	113.95
SD_3135_1	114.25
SD_3891_1	115.54
SD_783_2	116.48
SD_2101_1	117.47
SD_3891_3	117.49
SD_1459_1	119.77
SD_2037_1	121.67
SD_1826_2	123.72
SD_3342_1	123.76
SD_1514_4	128.99
SD_1715_6	129.40
SD_3302_4	129.40
SD_2651_1	131.57
SD_5966	131.60
SD_4213_2	133.48
SD_1341_2	133.48
SD_1651_4	136.22
SD_1514_3	136.76
SD_179_2	138.37
SD_5451_1	138.38
SD_2759_3	140.44
SD_179_3	140.44
SD_2287_2	141.80
SD_1715_5	141.82
SD_2180_1	142.44
SD_4213_1	142.47
SD_3778	142.80
SD_3302_3	143.13
SD_1089_5	143.13
SD_1715_4	143.53
SD_1845_1	143.93
SD_1089_7	144.30
SD_3192	145.68
SD_545_1	146.01
SD_545_3	146.12
SD_268_5	150.06
SD_268_10	150.31
SD_268_6	150.98
SD_268_7	151.23
SD_268_3	151.24
SD_268_9	151.41
SD_268_8	151.45
SD_268_11	151.63
SD_268_4	151.90
SD_268_2	151.90
SD_1031_13	156.09
SD_1031_7	156.19
SD_1260_17	157.90
SD_1260_16	157.90
SD_2327_2	162.90
SD_23_9	163.28
SD_23_8	163.33
SD_936_32	165.21
SD_936_29	165.66
SD_556_6	165.71
SD_1996_1	165.71
SD_1284_13	169.98
SD_1284_11	169.99
SD_1284_6	170.77
SD_1284_12	171.82
SD_1284_5	172.19
SD_1284_1	173.58
SD_1284_7	174.47
SD_1284_8	174.50
SD_1284_10	174.91
SD_1284_4	175.17
SD_1284_3	175.21
SD_1284_2	176.10
SD_1284_9	176.23
SD_936_7	178.84
SD_936_5	178.84
SD_936_6	178.84
SD_936_26	179.34
SD_936_22	179.34
SD_936_18	179.38
SD_936_17	179.44
SD_936_16	179.48
SD_936_19	179.50
SD_936_4	181.99
SD_936_24	182.02
SD_936_20	186.16
SD_936_8	186.19
SD_556_16	189.29
SD_1996_7	191.74
SD_936_33	191.97
SD_936_34	194.87
SD_936_25	194.95
SD_3770_4	199.34
SD_1614_9	200.29
SD_1614_8	200.84
SD_3770_3	202.82
SD_3770_2	202.82
SD_1614_10	203.66
SD_1614_7	203.66
SD_1614_11	204.21
SD_1614_22	204.33
SD_1614_21	204.33
SD_1614_15	204.33
SD_1614_14	204.33
SD_1614_18	204.33
SD_1614_20	204.33
SD_1614_17	204.33
SD_1614_16	204.33
SD_1614_23	204.49
SD_1614_24	204.49
SD_1614_37	207.66
SD_1921_9	207.95
SD_1921_4	209.31
SD_337_51	209.92
SD_337_60	211.72
SD_337_59	212.85
SD_337_57	213.39
SD_337_61	213.87
SD_337_52	215.18
SD_337_54	215.76
SD_337_56	215.76
SD_337_55	215.76
SD_337_58	216.01
SD_3098_1	216.25
SD_3098_4	216.26
SD_3098_3	216.75
SD_3098_5	216.75
SD_3098_2	216.92
SD_3098_6	217.08
SD_427_5	218.78
SD_427_4	218.81
SD_571_8	221.82
SD_571_9	221.82
SD_571_12	223.19
SD_571_13	223.35
SD_571_14	223.85
SD_571_15	224.02
SD_571_26	226.99
SD_571_27	227.01
SD_571_24	227.18
SD_571_29	227.20
SD_571_25	227.22
SD_571_21	227.45
SD_571_20	227.70
SD_571_23	227.72
SD_571_28	227.90
SD_571_22	228.35
SD_571_32	229.72
SD_571_33	230.07
SD_571_34	230.07
SD_571_36	232.05
SD_571_35	232.05
SD_1480	235.47
SD_2136_2	237.32
SD_2136_1	237.32
SD_11089_1	238.27
SD_1975_4	239.70
SD_1975_7	239.79
SD_1975_2	239.87
SD_6918	240.18
SD_1975_1	240.20
SD_1975_5	240.47
SD_1975_8	240.70
SD_1975_6	240.70
SD_1975_3	240.77
SD_1975_13	240.86
SD_1975_10	240.86
SD_1975_9	240.86
SD_1975_11	241.53
SD_1975_14	241.66
SD_1975_12	242.02
SD_1975_15	242.03
SD_1395	247.29
SD_764_2	247.29
SD_764_1	247.29
SD_77_2	247.63
SD_77_1	247.63
SD_77_6	247.96
SD_77_3	247.96
SD_77_4	247.96
SD_77_5	248.04
SD_77_7	248.12
SD_77_8	248.82
SD_77_12	251.25
SD_77_13	251.25
SD_77_17	251.25
SD_77_14	251.25
SD_77_15	251.25
SD_77_9	251.25
SD_326_1	251.25
SD_77_16	251.25
SD_77_11	251.25
SD_77_18	251.25
SD_77_10	251.27
SD_326_2	251.50
SD_326_3	251.74
SD_326_6	252.75
SD_326_4	252.85
SD_326_5	253.05
SD_326_7	253.32
SD_326_8	253.42
SD_326_9	254.09
SD_326_10	254.25
SD_326_11	254.25
SD_326_12	254.72
SD_326_14	255.42
SD_326_15	255.42
SD_326_13	255.60
SD_1305	260.37
SD_5750	260.86
SD_7579_1	263.72
SD_7579	264.63
SD_22928	264.85
SD_2502_5	265.86
SD_2502_6	265.86
SD_2502_3	265.86
SD_2502_1	265.86
SD_2502_7	265.86
SD_2502_4	265.86
SD_2502_8	265.86
SD_2502_2	265.86
SD_2502_9	266.35
SD_2502_10	266.36
SD_2502_11	266.36
SD_2502_12	267.02
SD_2502_13	267.02
SD_2502_14	269.24
SD_2502_15	271.92
SD_2502_17	272.61
SD_2502_16	272.61
SD_19792	272.62
SD_2502_18	272.89
SD_2502_21	273.43
SD_2502_19	273.44
SD_22622	273.45
SD_2502_22	273.92
SD_2502_20	273.93
SD_22529	276.70
SD_16742	277.54
SD_2008_9	279.16
SD_2008_8	279.16
SD_2008_5	280.35
SD_2008_6	280.35
SD_2008_7	280.35
SD_2008_4	280.35
SD_21180	281.79
SD_3983	282.08
SD_2008_3	283.21
SD_2008_1	284.28
SD_1933_1	284.69
SD_2008_2	285.64
SD_1933_2	286.29
SD_1933_3	286.52
SD_1852_10	287.41
SD_1852_9	288.66
SD_1852_8	288.66
SD_1852_7	290.02
SD_1852_6	290.20
SD_1852_5	290.35
SD_1852_4	290.68
SD_1852_3	290.80
SD_1852_2	291.07
SD_1852_1	291.58
SD_1510_1	293.78
SD_1510_2	294.11
SD_1510_3	294.11
SD_1510_4	294.30
SD_4837	295.63
SD_954_16	299.00
SD_954_15	299.13
SD_954_14	299.16
SD_954_13	299.59
SD_954_12	299.92
SD_954_11	299.92
SD_954_10	299.92
SD_954_7	302.94
SD_954_9	302.94
SD_954_8	302.94
SD_954_6	303.27
SD_954_3	303.27
SD_954_2	303.94
SD_954_1	304.11
SD_954_4	304.78
SD_954_5	304.78
SD_1639_14	0.00	CH4
SD_1639_16	0.00
SD_1639_15	0.00
SD_1639_17	0.17
SD_453	0.53
SD_20571	4.07
SD_22031	4.53
SD_1639_5	5.12
SD_1639_9	5.13
SD_1639_4	5.14
SD_1639_11	5.31
SD_1639_3	5.46
SD_1639_7	5.46
SD_1639_10	5.46
SD_1639_12	5.80
SD_1639_6	5.96
SD_1639_8	5.96
SD_1639_13	5.96
SD_1639_2	6.36
SD_2923_5	6.96
SD_2923_6	6.96
SD_2923_3	6.97
SD_2923_4	7.29
SD_1639_1	7.29
SD_2923_2	7.48
SD_21947	8.43
SD_6934	8.47
SD_2923_1	8.47
SD_2466_1	14.80
SD_2466_2	16.64
SD_20304	16.86
SD_826_2	18.55
SD_826_1	21.48
SD_2758_8	24.62
SD_375_2	25.05
SD_2758_6	25.05
SD_375_4	25.38
SD_375_5	25.38
SD_2758_7	25.82
SD_375_1	26.04
SD_6035_1	26.54
SD_7495_1	26.77
SD_375_3	27.11
SD_2758_5	27.57
SD_2758_9	27.58
SD_2758_4	29.17
SD_2758_3	29.63
SD_2758_2	31.18
SD_2758_1	31.41
SD_81_5	33.03
SD_2410	33.49
SD_1805_1	33.53
SD_1805_3	33.85
SD_81_6	33.86
SD_81_4	33.89
SD_81_3	36.07
SD_81_2	37.45
SD_81_1	38.24
SD_772_3	40.44
SD_772_2	40.63
SD_772_1	41.01
SD_772_4	41.85
SD_21398	42.71
SD_1724_6	43.69
SD_1724_7	43.71
SD_20238	49.02
SD_13586	49.04
SD_1724_4	50.30
SD_1724_1	50.30
SD_1724_2	50.30
SD_1724_3	50.52
SD_1724_5	50.52
SD_1744_1	50.80
SD_1744_2	51.81
SD_1744_3	51.82
SD_1258	58.29
SD_3050	58.47
SD_18934	60.54
SD_1793	61.54
SD_2467	61.71
SD_913	62.09
SD_2068	62.09
SD_1498	62.09
SD_1703	62.12
SD_779	63.09
SD_378	63.12
SD_1427	63.36
SD_2631	63.54
SD_1836	63.64
SD_5583	63.77
SD_1156	63.95
SD_1989	64.10
SD_873	64.10
SD_223	64.15
SD_2217	64.54
SD_608	64.60
SD_1672	64.60
SD_603_1	65.16
SD_1229	65.50
SD_603	65.77
SD_2876	66.81
SD_1545	66.92
SD_2450	67.25
SD_70	67.29
SD_658	67.29
SD_1101	67.62
SD_1661	68.07
SD_2197	68.25
SD_587	68.28
SD_2632	68.31
SD_834	68.99
SD_3257	69.05
SD_862	69.05
SD_2416	69.13
SD_7446	69.68
SD_5654	69.69
SD_6565	69.79
SD_1904	69.89
SD_1656	70.13
SD_4782	70.68
SD_1939	70.79
SD_22965	71.23
SD_1512	71.42
SD_22763	71.43
SD_1392	71.60
SD_9418	72.31
SD_720	72.96
SD_4402	73.11
SD_1071	73.31
SD_1771	73.31
SD_1529	73.31
SD_1863	73.32
SD_2496	73.73
SD_2710	73.81
SD_4906	73.97
SD_22643	74.31
SD_236	74.32
SD_1096	74.73
SD_6015	74.77
SD_2481	74.80
SD_22903	75.14
SD_1550	75.14
SD_4456	75.14
SD_977	75.47
SD_2712	75.52
SD_1971	76.08
SD_4530	76.10
SD_6444	76.13
SD_22875	76.47
SD_178	76.47
SD_348	76.80
SD_3615	76.80
SD_516	76.80
SD_3865	76.80
SD_21468	76.80
SD_5924	76.80
SD_5136	76.96
SD_1687	77.13
SD_902	77.13
SD_1355	77.19
SD_925	77.29
SD_3066	77.62
SD_7121	77.90
SD_2459	78.12
SD_22867	78.13
SD_21803	78.78
SD_5087	78.79
SD_2187	78.83
SD_1985	79.33
SD_771	79.62
SD_5111	79.95
SD_4096	79.95
SD_15740	79.95
SD_620	80.22
SD_1714	80.45
SD_5919	80.63
SD_1973	80.78
SD_1683	81.11
SD_16763	81.29
SD_2326	81.44
SD_6147	81.77
SD_22910	81.77
SD_1163	82.09
SD_551	82.42
SD_455	82.44
SD_1251	82.47
SD_5612	83.06
SD_3472	83.10
SD_3496	83.10
SD_5213	83.43
SD_21946	83.78
SD_22018	84.10
SD_1896	84.29
SD_1457	84.79
SD_901	85.23
SD_3728	85.64
SD_2532	85.94
SD_625	86.18
SD_163	86.43
SD_144	86.53
SD_46	86.87
SD_761	87.06
SD_2648	87.10
SD_3779	87.10
SD_2300	87.12
SD_2809	87.37
SD_695_1	87.38
SD_3876	87.50
SD_2568	87.50
SD_699	87.67
SD_2105	87.89
SD_44	87.92
SD_2654	87.92
SD_321_1	87.92
SD_2914	87.93
SD_321	87.94
SD_1099	87.95
SD_413	87.98
SD_6215	88.15
SD_4409	88.40
SD_985	88.75
SD_3390	88.75
SD_1840	88.76
SD_1569	89.08
SD_982	89.09
SD_1091	89.09
SD_3065	89.63
SD_435	90.22
SD_2883	90.52
SD_477	90.53
SD_1376	91.43
SD_912	91.48
SD_1509	91.67
SD_491	92.17
SD_3669	92.17
SD_2788	92.83
SD_1286_1	93.28
SD_1631_1	93.35
SD_1940_1	93.45
SD_2768	93.62
SD_965	93.80
SD_1821	93.84
SD_5240	93.84
SD_1679	95.74
SD_96	95.75
SD_1009	96.69
SD_1630	97.33
SD_2840	97.48
SD_1015	97.73
SD_180	98.96
SD_1023_1	99.17
SD_2338_2	100.25
SD_2383_20	100.41
SD_2383_18	100.41
SD_2383_12	100.49
SD_530_2	100.58
SD_794_3	100.67
SD_2338_4	100.74
SD_2338_1	100.91
SD_1133_3	101.07
SD_794_1	101.07
SD_794_7	101.55
SD_641	101.63
SD_2338_17	101.63
SD_1133_2	102.07
SD_2383_7	102.07
SD_794_9	102.16
SD_2383_17	102.24
SD_794_6	102.24
SD_1500	102.40
SD_1611	104.09
SD_914	105.02
SD_3351	105.34
SD_330	105.41
SD_1029	107.17
SD_15386	107.45
SD_16766	108.24
SD_31	108.60
SD_16986	108.80
SD_2338_20	109.25
SD_1133_13	109.67
SD_2338_16	109.69
SD_794_2	110.03
SD_530_1	110.05
SD_2338_19	110.26
SD_2383_16	110.26
SD_2383_3	110.26
SD_1659_1	110.26
SD_2338_12	110.33
SD_1133_7	110.42
SD_2383_9	110.59
SD_1133_14	110.59
SD_2383_5	110.59
SD_1133_5	110.59
SD_1133_4	110.59
SD_1133_12	110.59
SD_2338_15	110.59
SD_2338_3	110.59
SD_794_4	110.91
SD_1133_1	110.91
SD_1133_8	110.92
SD_2383_19	111.08
SD_794_8	111.08
SD_794_11	111.17
SD_1133_16	112.09
SD_794_10	112.11
SD_2338_22	112.72
SD_2338_10	112.92
SD_2338_14	112.94
SD_2338_13	113.26
SD_1659_5	113.26
SD_2338_9	113.75
SD_2383_1	113.76
SD_1133_6	113.76
SD_2338_21	113.76
SD_1659_4	113.84
SD_2338_23	113.92
SD_2338_18	113.92
SD_2383_11	113.92
SD_2338_6	114.17
SD_1659_2	114.42
SD_2383_14	114.59
SD_2383_10	114.65
SD_2383_6	115.08
SD_2383_2	115.08
SD_2338_11	115.18
SD_2383_13	115.25
SD_2383_4	115.25
SD_1133_11	115.41
SD_2338_7	115.58
SD_794_5	115.58
SD_1133_10	115.58
SD_2338_5	115.74
SD_1133_9	115.83
SD_1133_15	115.91
SD_2338_8	115.91
SD_2383_15	116.00
SD_1659_3	116.07
SD_2383_8	116.07
SD_473_1	116.08
SD_382	120.99
SD_2971	121.78
SD_1676	122.22
SD_4413_9	123.61
SD_4413_10	123.61
SD_4413_8	123.61
SD_4413_7	124.13
SD_4413_3	124.46
SD_515_12	124.55
SD_4413_1	124.63
SD_515_19	124.63
SD_515_11	124.63
SD_4413_4	124.63
SD_4413_2	124.63
SD_515_18	124.79
SD_515_15	124.96
SD_515_20	125.06
SD_515_13	125.13
SD_515_21	125.13
SD_4413_5	125.17
SD_515_10	125.51
SD_4413_6	125.70
SD_515_16	125.96
SD_515_17	126.03
SD_515_14	126.12
SD_515_9	127.13
SD_515_2	128.07
SD_515_5	128.40
SD_515_8	128.72
SD_515_7	128.82
SD_515_4	128.85
SD_515_6	129.14
SD_515_3	129.15
SD_18759	130.20
SD_1161_7	132.43
SD_6421	132.54
SD_515_1	133.15
SD_2061_1	133.65
SD_1161_12	133.66
SD_2766	134.41
SD_1161_6	134.43
SD_1161_11	134.43
SD_1161_1	135.68
SD_1161_3	135.68
SD_1161_2	135.74
SD_1161_9	135.84
SD_1161_4	135.84
SD_1161_5	135.84
SD_1366	137.03
SD_324_3	137.54
SD_324_2	138.24
SD_324_1	139.78
SD_2232_2	140.22
SD_2232_1	140.74
SD_740_15	140.91
SD_5198_1	140.99
SD_3349_25	141.07
SD_3349_20	141.07
SD_740_14	141.57
SD_2198	142.08
SD_5198_2	142.18
SD_19120	142.40
SD_740_11	143.95
SD_740_12	143.95
SD_740_10	144.12
SD_740_9	144.28
SD_740_7	144.61
SD_740_13	144.61
SD_740_5	144.78
SD_740_4	144.78
SD_740_3	145.11
SD_740_8	145.29
SD_740_6	145.44
SD_740_2	145.63
SD_740_1	145.79
SD_1426	147.79
SD_1192	149.80
SD_22083	153.30
SD_45_1	153.49
SD_45_2	153.74
SD_45_4	153.99
SD_45_8	153.99
SD_45_5	154.15
SD_45_6	154.31
SD_45_3	154.42
SD_45_7	154.54
SD_45_10	155.67
SD_45_9	155.97
SD_45_11	156.03
SD_45_12	156.59
SD_45_13	157.83
SD_45_14	158.37
SD_45_15	158.37
SD_1138_1	161.39
SD_1138	161.56
SD_22171	172.00
SD_953_2	172.31
SD_953_3	172.83
SD_953_4	173.45
SD_953_6	173.66
SD_953_5	173.66
SD_953_8	174.15
SD_953_7	174.16
SD_953_9	174.32
SD_953_12	174.66
SD_953_11	174.82
SD_953_10	174.82
SD_953_13	174.99
SD_953_14	175.15
SD_953_15	175.15
SD_953_17	175.65
SD_953_16	175.86
SD_21954	176.24
SD_953_20	176.65
SD_953_21	176.98
SD_953_19	176.98
SD_953_18	177.14
SD_953_22	177.79
SD_953_23	180.27
SD_953_24	180.28
SD_953_28	180.86
SD_953_1	181.40
SD_953_26	181.44
SD_953_27	181.63
SD_953_25	181.83
SD_3099	182.44
SD_3198	185.40
SD_2590	186.15
SD_2590_1	186.63
SD_2590_2	186.63
SD_1690_1	190.83
SD_1690_2	191.02
SD_1690_3	194.10
SD_2626_4	194.43
SD_2626_2	194.61
SD_2626_3	194.61
SD_1690_4	195.11
SD_2626_5	195.11
SD_2626_1	195.28
SD_2626_6	195.63
SD_2626_7	197.87
SD_22945	197.87
SD_524_16	199.95
SD_524_14	200.28
SD_524_15	202.24
SD_524_12	202.24
SD_524_13	202.24
SD_524_11	202.97
SD_7787	204.75
SD_524_10	204.95
SD_524_3	204.98
SD_17091	205.25
SD_524_1	205.47
SD_524_2	205.48
SD_524_9	205.64
SD_524_8	205.81
SD_524_7	205.81
SD_524_5	206.21
SD_524_4	206.81
SD_524_6	206.81
SD_3349_17	0.00	CH5
SD_3349_22	0.00
SD_3349_5	0.08
SD_1874_3	0.17
SD_3349_19	0.33
SD_3349_2	0.33
SD_1874_1	0.33
SD_3349_10	0.33
SD_3349_1	0.33
SD_3349_4	0.33
SD_3349_24	0.33
SD_3349_11	0.33
SD_3349_3	0.41
SD_3349_15	0.49
SD_3349_13	0.49
SD_3349_12	0.49
SD_3349_14	0.49
SD_1874_2	0.49
SD_3349_23	0.64
SD_1874_5	0.83
SD_1874_4	0.83
SD_3349_9	0.83
SD_3349_16	0.99
SD_3349_21	0.99
SD_3349_8	1.16
SD_3349_7	1.16
SD_3349_18	1.16
SD_3349_6	1.65
SD_18853	1.79
SD_4907_1	3.02
SD_363_14	5.26
SD_363_18	5.30
SD_363_10	9.78
SD_363_16	9.78
SD_363_13	9.78
SD_363_17	9.78
SD_363_15	9.94
SD_363_9	9.94
SD_363_11	9.94
SD_363_12	10.11
SD_363_5	10.78
SD_363_6	10.94
SD_363_7	11.11
SD_363_8	11.11
SD_363_4	22.80
SD_22721	24.93
SD_22134	25.82
SD_363_3	27.14
SD_363_2	27.89
SD_363_1	28.82
SD_1306_2	34.56
SD_1306_5	35.79
SD_2109_8	41.39
SD_2109_7	41.39
SD_1995_32	43.84
SD_2109_1	43.84
SD_1995_7	44.90
SD_1995_4	45.53
[truncated: 3,965 more rows]

## Sheet: Supplementary Table S5
Supplementary Table S5. Chromosome sequence statistics
	Length
Chromosome 01	136534347
Chromosome 02	83340400
Chromosome 03	97014425
Chromosome 04	105671276
Chromosome 05	43853053
Chromosome 06	108971373
Chromosome 07	142382611
Chromosome 08	109575448
Chromosome 09	36100499
Chromosome 10	106644908
Chromosome 11	72290491
Chromosome 12	100421161
Unanchored	332106472
	Sequences Anchored To Chromosomes
	Hybrid Scaffolds	NGS out of Hybrid Scaffolds
Cumulative Length	1002161079	140462733
Number of Sequences	376	1120
Maximum length	15811610	2069442
N50	3614728	216135
N90	1307952	82960
GC percentage	0.35	0.36
Number of gaps	80626	19723
Gap length	236663898	17052163
Sequences>1Kbp	376	1120
Sequences>10Kbp	376	917
Sequences>100Kbp	376	530
Sequences>1Mbp	308	4
Sequences>10Mbp	5	0
	Sequences Not Anchored To Chromosomes
	Hybrid Scaffolds	NGS out of Hybrid Scaffolds
Cumulative Length	218386280	113720192
Number of Sequences	93	8902
Maximum length	10939659	619513
N50	3187198	93454
N90	1219675	5104
GC percentage	0.36	0.36
Number of gaps	16053	23192
Gap length	62948853	18419394
Sequences>1Kbp	93	8878
Sequences>10Kbp	93	1643
Sequences>100Kbp	93	298
Sequences>1Mbp	74	0
Sequences>10Mbp	1	0

## Sheet: Supplementary Table S6
Supplementary Table S6. SNP/indel statistics on the 67/3 and 305E40 genotypes
Genotype	Type	Total	Homozygous	Heterozygous
67/3	SNP/Indel	309097	-	309097
	SNP	298464	-	298464
	Indel	10633	-	10633
	SNP/indel rate	0.000271056	-	0.000271056
	SNP-Indel/1000 bp	0.271056	-	0.271056
	1 SNP/Indel every (bp)	3689.27	-	3689.27
305E40	SNP/Indel	2605011	1838374	766637
	SNP	2511421	1758595	752826
	Indel	93590	79779	13811
	SNP/indel rate	0.00229145	0.00161538	0.000672286
	SNP-Indel/1000 bp	2.29145	1.61538	0.672286
	1 SNP/Indel every (bp)	436.406	619.049	1487.46

## Sheet: Supplementary Table S7
Supplementary Table S7. comparison of '305E40' and '67/3' assemblies.
Chromosome	305E40 anchored (Mbp)	67/3 size (Mbp)-Gapped	Percentage of gapped reference covered by 305E40	67/3 size (Mbp)-Ungapped	Percentage of ungapped reference covered by 305E40
CH0	151.30	332.1	45.55	233.00	60.03
CH1	76.10	136.53	55.74	103.90	73.22
CH2	20.91	83.34	25.10	58.84	35.55
CH3	54.29	97.01	55.96	69.95	77.62
CH4	54.55	105.67	51.62	74.24	73.48
CH5	25.71	43.85	58.64	33.85	76.03
CH6	58.25	108.97	53.45	79.27	73.48
CH7	71.75	142.26	50.43	99.84	71.96
CH8	56.95	109.58	51.98	76.81	74.16
CH9	21.51	36.10	59.58	28.26	76.12
CH10	55.85	106.64	52.37	77.10	72.45
CH11	35.77	72.29	49.48	49.61	72.09
CH12	49.61	100.42	49.40	73.88	67.16
Overall	732.54	1474.90	49.66	1058.55	69.20
Only Pseudomolecules	581.24	1142.68	50.87	825.55	70.42

## Sheet: Supplementary Table S8
Supplementary Table S8. Summary of RNA-seq libraries statistics for gene annotation. For each library are reported the sample name, the sequencing method, the number of raw sequenced fragments and the number of fragments available after quality filtering. Hpi=hours post infection.
Tissue	Sequencing Method	Sequenced Fragments
Cotyledons	2x101bp	20212586
Stems	2x101bp	14039199
Senescent leaves	2x101bp	16174079
Buds Ø 0,7 cm	2x101bp	17747628
Opened Buds	2x101bp	11620750
Flowers	2x101bp	18402234
Pistils	2x101bp	12607295
Fruit Ø 1 cm	2x101bp	25019749
Fruit Stage 1	2x101bp	19108630
Fruit Ø 6 cm	2x101bp	21008314
Fruit Flesh Stage 2	2x101bp	20561280
Fruit Skin Stage 2	2x101bp	24605824
Fruit Flesh Stage 3	2x101bp	24304843
Fruit Skin Stage 3	2x101bp	19547762
Fruit peduncle	2x101bp	27275742
Fruit Calyx Stage 2	2x101bp	18045061
Radicle	2x101bp	19677923
Roots	2x101bp	21603181
Verticillium-inoculated roots, 6 hpi	2x101bp	17093201
Leaves	2x101bp	14683335

## Sheet: Supplementary Table S9
Supplementary Table S9. Renaming of tissues for comparative analyses. DAP= days after pollination.
	tissue original name	notes	reassigned name
S. melongena	Root non inoculated		Root
	Leaf		Leaf
	Open flower		Flower
	Fruit 2-4 cm	8-14 DAP	Stage 1
	Fruit Stage B (skin + flesh)	Pre-veraison	Stage 2
	Fruit Stage C (skin + flesh)	Physiological maturation	Stage 3
S. lycopersicum	Root		Root
	Leaf		Leaf
	Flower	Fully open flower	Flower
	Fruit 2 cm		Stage 1
	Fruit mature green		Stage 2
	Fruit 10 DPB		Stage 3
S. tuberosum	Root		Root
	Leaf		Leaf
	Flower	Whole mature flowers	Flower
	Fruit immature	2.5 week whole fruit	Stage 1
	Fruit mature	6.5 week whole fruit	Stage 3
C. annuum	Root		Root
	Leaf		Leaf
	Fruit stadium 2 (pericarp)	16 DAP	Stage 1
	Fruit mature green (pericarp)		Stage 2
	Fruit 10 DPB (pericarp)		Stage 3

## Sheet: Supplementary Table S10
Supplementary Table S10. Gene expression (FPKM) in the 4 Solanaceae species
S. melongena								S. tuberosum							S. lycopersicum								C. annuum
Gene_ID	Root	Leaf	Flower	Fruit				Gene_ID	Root	Leaf	Flower	Fruit			Gene_ID	Root	Leaf	Flower	Fruit				Gene_ID	Root	Leaf	Fruit
				Stage 1	Stage 2	Stage 3						Stage 1	Stage 3						Stage 1	Stage 2	Stage 3					Stage 1	Stage 2	Stage 3
SMEL_000g000120.1	0	0	0	0	0	0		Sotub01g005000	0	1.39181	0.175159	0.136016	0		Solyc00g005000	137.28	0.545	0.12	0	0.175	0		CA00g00010	0	0	0	0.303027	0.188464
SMEL_000g000130.1	0	0	0	0	0	0		Sotub01g005010	0.510399	3.16339	0.373753	0	0		Solyc00g005020	0	0	0	0	0	0.235		CA00g00020	92.3557	8.10032	5.05418	7.16289	11.4543
SMEL_000g000140.1	0	0	0	0	0	0		Sotub01g005020	0	4.92812	6.76066	0.095377	0		Solyc00g005040	1.31	6.73	3.465	3.68	4.88	4.22		CA00g00030	0	12.0091	0	0	0
SMEL_000g000150.1	0	0	0	0	0	0		Sotub01g005030	0	2.13452	8.16134	0.777582	0		Solyc00g005050	53.015	38.975	41.23	42.225	50.91	49.425		CA00g00040	7.93686	41.9105	84.3084	70.0386	74.9351
SMEL_000g000170.1	5.00171	3.3361	7.29201	3.3445	5.97007	6.42506		Sotub01g005040	0	0.611215	0.109677	0	0.181734		Solyc00g005060	0	0	0	0	0	0		CA00g00050	412.345	132.786	413.523	516.619	348.968
SMEL_000g000270.1	0	0	0	0	0	0		Sotub01g005050	11.0231	8.90767	7.06185	6.47818	11.1059		Solyc00g005070	0	0	0	0	0	0		CA00g00060	3.25981	1.67621	5.604	3.97458	14.6044
SMEL_000g000350.1	33.4233	326.487	16.5298	64.0475	49.1893	20.5467		Sotub01g005060	33.114	39.8557	55.3434	167.664	184.584		Solyc00g005080	0.69	0.165	0	0.425	0.185	0.135		CA00g00070	0.212807	0.193242	0.638823	3.13402	1.47114
SMEL_000g000380.1	0	0	0	0	0	0		Sotub01g005070	9.03864	34.4431	38.6073	46.4879	37.3261		Solyc00g005090	0	0	0	0	0	0		CA00g00080	8115.13	33.2496	175.731	112.238	0
SMEL_000g000390.1	4.90192	21.3658	0	2.75771	6.2277	22.1947		Sotub01g005080	13.3144	12.6171	11.9382	14.0797	18.4671		Solyc00g005100	0	0	0	0	0	0		CA00g00090	0.380633	0	0.772197	0.739228	0.169386
SMEL_000g000400.1	0	0	0	0	0	0		Sotub01g005090	9.12506	7.06827	11.019	20.9644	9.09735		Solyc00g005110	0	0	0	0	0	0		CA00g00100	3.09844	0.849815	1.04991	0.924714	3.13067
SMEL_000g000410.1	0.37295	0.216964	0.33349	0.145429	0.233103	0.1962		Sotub01g005100	3.80053	0.105584	0	0.386977	0.0728029		Solyc00g005120	0	0	0.265	0	0	0		CA00g00110	0	0.332578	1.16136	0.784645	1.56861
SMEL_000g000420.1	7.94123	1.0851	0.771542	1.13781	3.17701	0.586146		Sotub01g005110	0.0402025	0.0373096	2.4985	0.0213975	0.0244455		Solyc00g005130	0	0	0	0	0	0		CA00g00120	0.320029	0.944582	0.87803	0.206364	0.989204
SMEL_000g000430.1	0.832707	2.01796	0.533332	0	0.0928856	4.35547		Sotub01g005120	30.3541	94.7038	79.5147	8.50235	14.966		Solyc00g005140	0	0	0.095	0	0	0		CA00g00130	0	0.495835	0.500411	0	0.392221
SMEL_000g000440.1	0	0	0	0	0	0		Sotub01g005130	4.12605	8.3656	7.19415	3.46999	4.20608		Solyc00g005150	0.225	0.385	0.175	0.125	0.465	0.17		CA00g00140	0	0	0	0	0
SMEL_000g000450.1	0	0	0	0	0	0		Sotub01g005140	0.602329	1.29851	0.599022	0.696034	0.975563		Solyc00g005160	0	0	0	0	0	0		CA00g00150	27.0411	15.8849	9.94132	19.6101	0.161709
SMEL_000g000460.1	0	0	0	0	0	0		Sotub01g005150	4.28663	6.57761	4.5521	4.29989	5.63375		Solyc00g005170	0	0	0	0	0	0		CA00g00160	2.06576	1.80687	4.7757	8.46883	21.7162
SMEL_000g000470.1	0	0	0	0	0	0		Sotub01g005160	2.44959	4.39748	3.12262	2.13293	2.9446		Solyc00g005180	0	0	0	0	0	0		CA00g00170	16.5478	9.13304	22.9835	26.2188	31.468
SMEL_000g000480.1	0	0	0	0	0	0		Sotub01g005170	4.64906	7.90526	4.22741	3.76418	3.3843		Solyc00g005280	0	0	0	0	0	0		CA00g00180	0.468404	0.459626	1.13837	2.29858	2.05143
SMEL_000g000490.1	4.91907	3.50575	0.423941	0	0	0		Sotub01g005180	3.62231	4.12794	3.46491	2.53569	4.59032		Solyc00g005420	0	0	0	0	0	0		CA00g00190	0	0	0	0	0
SMEL_000g000500.1	0	0	0	0	0	0		Sotub01g005190	1.31964	4.20389	1.06847	1.87834	0.945334		Solyc00g005430	0	0	0	0	0	0		CA00g00200	0	0	0	0	0
SMEL_000g000670.1	0	0	0	0	0	0		Sotub01g005200	0	0	0	0	0		Solyc00g005440	12.45	5.845	12.24	11.12	16.57	7.735		CA00g00210	11.787	73.1055	11.5809	33.9008	93.996
SMEL_000g000700.1	0	0	0	0	0	0		Sotub01g005210	0.171349	0.44466	3.29065	0	0		Solyc00g005450	0	0	0	0	0	0		CA00g00220	0	0	0	0.159038	0
SMEL_000g000710.1	0	0	0	0	0	0		Sotub01g005220	7.67472	5.08123	19.0296	3.84961	5.32124		Solyc00g005460	0	0.31	0	0	0	0		CA00g00230	1.62275	1.38246	0	0	0.515718
SMEL_000g000720.1	0	0	0	0	0	0		Sotub01g005230	7.87794	8.543	29.3883	5.80117	6.73806		Solyc00g005470	0	0	0	0	0	0		CA00g00240	4.78592	12.117	8.82123	1.97775	0.209551
SMEL_000g000730.1	0	0	0	0	0	0		Sotub01g005240	0	0.134962	0	0.161322	0.176626		Solyc00g005480	0	0	0.14	0	0	0		CA00g00250	15.3992	9.23302	11.6131	21.1181	12.273
SMEL_000g000740.1	0	0	0	0	0	0		Sotub01g005250	35.9452	40.8153	15.5899	24.1724	11.6073		Solyc00g005490	0	0	0	0	0	0		CA00g00260	43.8812	7.94129	15.8492	7.39144	30.1606
SMEL_000g000750.1	0	0	0	0	0	0		Sotub01g005260	45.4375	146.051	63.8133	76.4106	94.9822		Solyc00g005840	3.95	90.99	48.855	17.07	17.045	2.91		CA00g00270	12.328	18.6779	13.9365	5.95487	2.80053
SMEL_000g000790.1	0	0	0	0	0	0		Sotub01g005270	0.308709	0.1598	0	0.0872815	0		Solyc00g005850	0	0	0	0	0	0.075		CA00g00280	0	0	0	0	0
SMEL_000g000800.1	52.0517	598.616	40.397	96.0424	34.8002	37.8079		Sotub01g005280	0.61673	0	0.273452	1.47767	9.94664		Solyc00g005860	0.165	0	0	0.23	0	0.245		CA00g00290	12.2251	4.17787	14.8037	20.3949	8.46047
SMEL_000g000810.1	0	0	0	0	0	0		Sotub01g005290	0.114492	0.218428	0	0.062741	0.134938		Solyc00g005870	0.05	0	0	0	0	0		CA00g00300	13.567	7.26753	27.2694	36.1987	9.17189
SMEL_000g000820.1	0	0	0	0	0	0		Sotub01g005300	0.325185	0	0.153623	0.114307	1.18123		Solyc00g005880	0	0	0	0	0	0		CA00g00310	0	0	0	0	0.814511
SMEL_000g000830.1	0	0	0	0	0	0		Sotub01g005310	7.20912	5.15167	4.92336	1.70279	3.59743		Solyc00g005890	0	0.555	0	0.83	0	0		CA00g00320	26.8293	5.75481	8.10947	20.1356	18.7595
SMEL_000g000840.1	0	0	0	0	0	0		Sotub01g005320	64.1618	19.1047	54.2909	42.3701	102.849		Solyc00g005900	0	0.165	0	0	0.185	0		CA00g00330	0.464729	2.31387	2.96054	8.33109	4.03845
SMEL_000g000850.1	0	0	0	0	0	0		Sotub01g005330	2.05792	0	0.842316	0.245991	0.931283		Solyc00g005980	0	0	0	0	0	0		CA00g00340	0	0	0	0	0
SMEL_000g000860.1	0	0	0	0	0	0		Sotub01g005340	3.41704	0.52423	0	0.579698	0.886962		Solyc00g006010	0	0	0	0	0	0		CA00g00350	9.28025	1.19487	0.432296	0	0.665856
SMEL_000g000870.1	0	0	0	0	0	0		Sotub01g005350	0.823165	0	0	31.0488	2.23234		Solyc00g006020	0	0	0	0	0	0		CA00g00360	0	0	0	0	0
SMEL_000g000880.1	0	0	0	0	0	0		Sotub01g005360	0.0977033	0	0	0.103095	0		Solyc00g006050	0	0	0.095	0	0	0		CA00g00370	0.283215	0	0	0.187161	0
SMEL_000g000890.1	0	0	0	0	0	0		Sotub01g005370	0.37638	0.215712	0.0524567	0	0		Solyc00g006090	0	0	0	0	0	0		CA00g00380	0.0753223	0	0	0.0172566	0
SMEL_000g000900.1	0	0	13.8634	0	0	0		Sotub01g005380	1.05867	0	0.425842	0.288494	1.04606		Solyc00g006170	0	0	0	0	0	0		CA00g00390	0.108437	0	0.0312584	0.0172373	0.0101572
SMEL_000g000910.1	0	0	0	0	0	0		Sotub01g005390	32.1071	6.28493	0.574364	9.1524	590.728		Solyc00g006250	0	0	0	0	0	0		CA00g00400	1.56534	0.908935	1.49098	1.13907	1.3895
SMEL_000g000920.1	264.445	49.9349	205.28	178.416	84.7025	73.469		Sotub01g005400	2.70718	3.01158	2.84838	2.31731	3.52752		Solyc00g006470	0	0	0	0.355	0	0		CA00g00410	0.357509	0.0867496	0.501957	2.30663	25.3204
SMEL_000g001150.1	0.180265	1.45788	0	0	0	0		Sotub01g005410	2.25752	1.59684	0.930311	2.47154	2.5372		Solyc00g006480	0	0	0	0	0	0		CA00g00420	52.634	9.12792	418.481	105.339	5.14133
SMEL_000g001160.1	0	0	0	0	0	0		Sotub01g005420	5.95468	0.650404	1.00288	6.95854	9.78891		Solyc00g006490	19.76	10.655	12.04	9.45	15.02	15.745		CA00g00430	6.30518	2.33043	4.92256	9.76418	4.35224
SMEL_000g001170.1	0	0	0	0	0	0		Sotub01g005430	28.779	37.0742	19.7471	16.493	20.3983		Solyc00g006500	0	0	0	0	0	0		CA00g00440	370.78	73.5361	117.097	241.391	41.4118
SMEL_000g001180.1	0	0	33.2361	5.4012	4.07417	0.368228		Sotub01g005440	16.9816	20.1778	85.3158	12.0138	21.1131		Solyc00g006510	0	0	0	0	0	0		CA00g00450	63.9388	18.9673	48.1708	27.3409	88.0524
SMEL_000g001200.1	0	0	0	0	0	0		Sotub01g005450	293.146	166.013	184.024	261.94	285.29		Solyc00g006520	0	0	0	0	0	0		CA00g00460	12.8156	1.53479	10.5514	21.4496	16.4982
SMEL_000g001210.1	36.4455	76.4651	86.8281	62.0584	32.1467	8.3518		Sotub01g005460	0.449975	0.150875	0.606414	0.2637	1.35047		Solyc00g006530	0	0	0	0	0	0		CA00g00470	56.2857	0.673625	1.72648	9.15326	1.87875
SMEL_000g001220.1	0	0	0	0	0.634264	15.6869		Sotub01g005470	4.62314	2.76067	2.66366	3.67609	3.90259		Solyc00g006540	0	0	0	0	0	0		CA00g00480	0.551133	15.9905	1.30973	4.35959	3.22952
SMEL_000g001230.1	12.7924	14.7314	7.47133	8.09398	8.9053	10.1676		Sotub01g005480	0.328685	0.161915	0.117925	0.0441984	0.241757		Solyc00g006550	0	0	0	0	0	0		CA00g00490	5.14455	3.84592	3.70393	2.26552	0.13013
SMEL_000g001240.1	0	0	0	0	0	0		Sotub01g005490	27.6261	0	0	0	15.7219		Solyc00g006560	0	0	0	0	0	0		CA00g00500	0	0	0	0.584452	0.373402
SMEL_000g001260.1	0	0	0	0	0	0		Sotub01g005500	34.8602	4.1735	6.76355	4.01482	5.4324		Solyc00g006570	0	0	0	0	0	0		CA00g00510	5.57193	3.06304	5.13056	5.67558	4.38514
SMEL_000g001290.1	206.585	124.505	297.568	178.083	199.221	202.768		Sotub01g005510	0	0	14.1863	0.185418	0		Solyc00g006590	0	0	0	0	0	0.21		CA00g00520	7.16262	7.92953	6.45544	17.5555	6.61951
SMEL_000g001310.1	0	0	0	0	0	0		Sotub01g005520	1.67764	4.74748	2.71841	1.27738	0.472729		Solyc00g006600	0.315	0.13	0.09	0	0.365	0.34		CA00g00530	54.536	21.3021	9.34252	10.7612	34.9413
SMEL_000g001320.1	0	0	1.99417	0	0	0		Sotub01g005530	4.42305	1.69209	2.58248	1.83223	0.911315		Solyc00g006630	0	0	0	0	0	0		CA00g00540	8.39393	8.86273	1.50541	3.82235	6.80063
SMEL_000g001330.1	1.62516	2.29786	0.520105	1.10825	1.36079	1.99548		Sotub01g005540	0.28018	0	0.224608	0	0.162368		Solyc00g006650	0	0	0	0	0	0		CA00g00550	22.0282	12.8558	10.6813	30.1839	23.2296
SMEL_000g001340.1	29.4521	0	0	0	0	0		Sotub01g005550	19.9386	10.2028	12.5165	21.3469	31.7032		Solyc00g006660	0	0	0	0	0	0		CA00g00560	0.780598	0.1372	0.172059	0	0
SMEL_000g001780.1	0	0	0	0	0	0		Sotub01g005560	11.769	3.43994	6.32476	12.7664	14.5461		Solyc00g006670	0	0	0	0	0	0		CA00g00570	0.0895848	0.337609	0.26993	0.0447707	0.11511
SMEL_000g001800.1	49.3707	13.6434	17.1643	13.4841	37.7157	13.0471		Sotub01g005570	1.44578	2.54906	2.14936	0.471664	0		Solyc00g006680	0	0	0	0	0	0		CA00g00580	0	0	1.73769	0.25716	3.21541
SMEL_000g001810.1	0	0	0	0	0	0		Sotub01g005580	1.71696	3.79771	12.1849	13.9574	3.63732		Solyc00g006690	0	0	0	0	0	0		CA00g00590	0	0	0.112618	0.021504	0.16687
SMEL_000g001820.1	24.2158	15.435	32.3155	104.791	65.3095	42.8409		Sotub01g005590	0	0	0	0	0.0815741		Solyc00g006700	0	0	0	0	0	0		CA00g00600	42.5389	20.7177	73.3762	49.2926	148.429
SMEL_000g001830.1	52.3169	53.6066	44.3182	77.3313	51.3449	47.0522		Sotub01g005600	13.2917	1.87401	14.2713	5.30612	6.79471		Solyc00g006800	308.925	16.98	119.5	165.87	135.675	145.905		CA00g00610	116.146	1442.39	95.9273	154.532	5.76458
SMEL_000g001910.1	0	0	0	0	0	0		Sotub01g005610	105.022	88.0585	425.366	140.968	77.334		Solyc00g006810	5.78	38.85	18.165	17.795	20.035	34.185		CA00g00620	12.8424	195.914	32.6623	65.5153	4.59436
SMEL_000g001930.1	0.0506578	0	0	0.046087	0.0232313	0.0580143		Sotub01g005620	7.58945	20.7999	5.54792	7.12774	9.62796		Solyc00g006820	1.285	18.475	6.68	4.78	3.675	0.305		CA00g00630	0	40.3284	1.61451	12.2272	0.150673
SMEL_000g001940.1	1.51313	0.0559967	25.7264	0.156443	0.0316322	0.0195499		Sotub01g005630	3.33366	2.65601	3.85759	1.63499	0.354591		Solyc00g006830	22.02	4.205	4.78	16.11	18.69	17.625		CA00g00640	4.06785	7.3682	9.2944	7.99163	4.82543
SMEL_000g001950.1	3.42637	47.0927	12.3826	11.4512	6.19089	8.49258		Sotub01g005640	4.93945	123.173	40.6493	0.138527	0		Solyc00g006840	0	0	0	0	0	0		CA00g00650	0.481702	0.156671	2.00086	1.93576	0.0591567
SMEL_000g001960.1	0	0	0	0	0	0		Sotub01g005650	29.3831	22.2972	14.7723	28.4287	20.7133		Solyc00g006850	0	0	0	0	0	0		CA00g00660	34.9394	7.98953	15.4134	37.4999	10.5724
SMEL_000g001970.1	0	0	0	0	0	0		Sotub01g005660	19.4389	18.2243	9.14276	11.4586	8.82145		Solyc00g006860	0	0	0	0	0	0		CA00g00670	5.55202	2.34248	3.85949	2.19293	2.58485
SMEL_000g001980.1	1.14517	0	0	2.183	3.01267	2.96965		Sotub01g005670	10.1997	10.0227	9.32971	4.97906	10.7337		Solyc00g006870	0	0	0	0	0	0		CA00g00680	0	0	2.69672	19.0863	0
SMEL_000g001990.1	0	0	0	0	0	0		Sotub01g005680	8.31472	10.4652	10.5536	12.2154	8.11404		Solyc00g006880	0	0	0	0	0	0		CA00g00690	0	0	0	0	0
SMEL_000g002000.1	2.91712	3.74519	3.38768	4.09016	4.84455	4.5278		Sotub01g005690	0.814585	0	0	0.0481614	0.168055		Solyc00g006890	0	0	0	0	0	0		CA00g00700	19.5844	4.77778	16.8797	12.9233	9.37176
SMEL_000g002010.1	0	0	0	0	0	0		Sotub01g005700	0.886119	0.228894	0.381054	0.0505538	0.0583008		Solyc00g006900	1.37	1.705	0.73	2.65	1.32	3.165		CA00g00710	0	0	0.100944	0.17352	0.0831844
SMEL_000g002020.1	0	0	0	0	0	0		Sotub01g005710	0.118403	2.17861	3.73861	0	0		Solyc00g007000	0.34	0	0.34	0	0	0		CA00g00720	49.9967	49.373	79.3369	146.164	120.747
SMEL_000g002030.1	21.9308	38.6137	23.9693	25.247	23.254	47.2529		Sotub01g005720	0.115565	0.168303	0.177324	0	0		Solyc00g007010	15.81	7.11	9.365	10.41	6.66	13.93		CA00g00730	7.72392	2.70502	1.95009	1.30904	4.98667
SMEL_000g002040.1	6.49707	1.94418	5.17497	3.57706	4.403	2.98339		Sotub01g005730	0.703732	0	1197.35	0.197047	0.203234		Solyc00g007020	0	0	0	0	0	0		CA00g00740	5.51143	0.48769	2.7924	0.933793	6.52666
SMEL_000g002050.1	0	0	0	0	0	0		Sotub01g005740	8.07991	189.267	23.8192	7.06338	4.47193		Solyc00g007030	0.07	0	0	0.2	0	0		CA00g00750	20.9036	23.1804	23.7976	3.90662	0.674041
SMEL_000g002060.1	0.0933307	0.909333	0.353457	0.254681	0.46729	0.599262		Sotub01g005750	21.0185	4.66722	11.7244	9.84267	20.0352		Solyc00g007040	0	0	0	0	0	0		CA00g00760	0.221946	0.0253418	0.083999	0	0
SMEL_000g002070.1	0	18.8342	0	5.96233	3.2068	3.60672		Sotub01g005760	11.9061	44.6538	12.1561	12.6248	13.8786		Solyc00g007050	0	0	0	0	0	0		CA00g00770	8.63936	0	0	0	0
SMEL_000g002080.1	0.990705	1.14656	0.539265	1.02967	2.2358	4.05403		Sotub01g005770	37.7947	92.6916	55.2548	34.0903	22.9139		Solyc00g007060	21.89	10.995	6.925	8.36	8.39	5.78		CA00g00780	97.8274	109.284	128.732	347.506	197.655
SMEL_000g002090.1	0.534335	1.78052	0.79031	1.01656	1.86879	1.47082		Sotub01g005780	60.2989	147.035	754.993	70.2719	41.6265		Solyc00g007070	59.705	46.67	67.315	55.245	51.395	59.41		CA00g00790	0	0	0.0750483	0	0
SMEL_000g002100.1	0.471856	0	1.25247	3.00528	5.01873	3.83519		Sotub01g005790	38.0697	7.82774	77.1177	33.6646	25.0053		Solyc00g007080	1.305	1.6	2.44	3.305	1.685	0.185		CA00g00800	0	0	0	0	0
SMEL_000g002110.1	0	0	0	0	0	0		Sotub01g005800	26.093	32.6518	45.2213	27.2463	21.0547		Solyc00g007090	10.875	12.905	10.445	9.645	7.975	7.865		CA00g00810	0	0	1.70539	1.35291	0
SMEL_000g002120.1	0.399056	1.28988	0.255303	0.362842	0.445796	0.489174		Sotub01g005810	114.239	607.268	1237.07	1712.86	64.8483		Solyc00g007100	37.805	7.78	32.5	10.945	15.675	9.61		CA00g00820	0	0	0	0	0
SMEL_000g002130.1	65.9443	86.6546	109.011	109.083	97.6186	120.688		Sotub01g005820	50.6253	31.0738	82.0583	49.9693	55.8902		Solyc00g007110	7.48	1.7	1.72	4.98	5.055	2.945		CA00g00830	143.804	36.9406	84.7254	586.151	399.066
SMEL_000g002140.1	0	0	2.81792	0	0	0		Sotub01g005830	0	0.102786	0.0647656	0.0560793	0		Solyc00g007120	7.86	2.4	2.345	6.66	6.55	3.535		CA00g00840	21.6538	0	0.546917	0.174728	0.201818
SMEL_000g002150.1	3.52882	26.0429	10.6682	12.4143	9.11683	6.14283		Sotub01g005840	195.061	697.066	239.491	255.338	158.697		Solyc00g007130	0.24	0.975	1.035	0.71	0.43	0.725		CA00g00850	0	0	0	0	0
SMEL_000g002160.1	2.6351	1.1788	2.34737	11.9728	4.68765	0.0874544		Sotub01g005850	4.39245	0.609697	0	0.304941	0.731984		Solyc00g007140	0.16	0	0	0	0	0.12		CA00g00860	0	0	0	0	0
SMEL_000g002170.1	0	0	0	0	0	0		Sotub01g005860	0.291494	0	0.227828	0.185534	0.380553		Solyc00g007150	9.4	1.495	3.595	4.815	4.34	3.555		CA00g00870	1.07844	0.335824	16.3315	9.52748	3.95939
SMEL_000g002180.1	1.54929	0	0.122291	0	0	0		Sotub01g005870	0.356745	0.268953	0.0343044	0.0476589	0.106181		Solyc00g007160	0	0	0.1	0.125	0	0.075		CA00g00880	4.40665	91.115	8.70458	34.8235	5.28431
SMEL_000g002190.1	1.1869	0	0	0	0.0831428	0		Sotub01g005880	0.369466	0.758036	0.329525	0.489621	1.00244		Solyc00g007170	0.185	0	0.365	0	0	0		CA00g00890	4.62111	0.644542	3.35842	4.67061	10.6349
SMEL_000g002200.1	6.70227	5.0893	7.6666	11.5176	7.7651	9.5191		Sotub01g005890	0.75513	0.533044	0.823626	0.735292	15.2202		Solyc00g007180	0	0	0	0	0	0		CA00g00900	0.750572	0.32739	1.34215	2.21148	2.53619
SMEL_000g002390.1	55.3076	144.474	41.6083	64.5775	40.2408	12.2248		Sotub01g005900	2.69902	1.78798	1.78523	1.4987	3.54558		Solyc00g007190	0.55	0.225	0.3	0.605	0.72	0.47		CA00g00910	3.9995	1.472	2.85177	4.58735	7.68657
SMEL_000g002490.1	0	0	0	0.295359	0	2.05487		Sotub01g005910	1.22923	4.07399	1.75159	2.56217	13.5259		Solyc00g007200	18.84	3.6	6.17	0.18	0.125	0.02		CA00g00920	12.2194	5.19549	79.2554	41.8591	69.61
SMEL_000g002500.1	14.4771	8.24369	24.2583	51.4053	11.7763	0.346294		Sotub01g005920	0.536712	0	0.873188	0.27189	0.321416		Solyc00g007210	0	0	0	0	0	0		CA00g00930	10.7555	16.8255	12.5113	7.41489	19.0096
SMEL_000g002510.1	41.7986	111.271	70.2064	57.4159	42.9088	50.6928		Sotub01g005930	0.0569982	0	0.0890947	0.0608407	0.0345527		Solyc00g007220	1.555	1.315	3.38	0.615	8.09	19.165		CA00g00940	0	0.227512	0.752325	0.321749	0.721003
SMEL_000g002520.1	0	0	0	0	0	0		Sotub01g005940	0.368939	0.227768	0.114582	0.292354	0.406805		Solyc00g007230	0	0	0	0	0	0		CA00g00950	26.8321	24.7914	35.1899	42.3917	50.6804
SMEL_000g002550.1	19.6077	0	26.5901	30.3348	26.4677	32.059		Sotub01g005950	0.170966	0.109516	0.0669679	0.161041	1.233		Solyc00g007240	0	0	0	0	0	0		CA00g00960	0	0	0	0	0
SMEL_000g002590.1	0	0	0	0	0	0		Sotub01g005960	0	0.411945	0	0	0		Solyc00g007250	0	0	0	0	0	0		CA00g00970	16.2441	0	3.98457	0.861664	2.25394
SMEL_000g002600.1	0	0	0	0	0	0		Sotub01g005970	25.7271	16.1877	22.8954	21.622	24.1379		Solyc00g007260	6.015	4.91	5.37	7.875	4.68	3.98		CA00g00980	9.13192	0.636097	14.1415	7.71576	13.9991
SMEL_000g002610.1	0	0	0	0	0	0		Sotub01g005980	0	0	0	0	0		Solyc00g007270	182.38	172.43	174.12	175.755	275.265	126.925		CA00g00990	51.8783	12.7498	65.3501	75.8433	143.844
SMEL_000g002620.1	0	0	0	0	0	0		Sotub01g005990	0.0829475	0.279979	0.0923711	0.115565	0.398415		Solyc00g007290	0	0	0	0	0	0		CA00g01000	53.3264	22.3673	29.4463	27.7213	61.2202
SMEL_000g002630.1	0.383643	0	0.502931	0	0.331923	1.52563		Sotub01g006000	0	0	0.153424	0	0		Solyc00g007300	5.325	3.81	7.925	5.89	7.59	9.5		CA00g01010	13.4968	0.970701	90.0659	57.1178	65.2215
SMEL_000g002640.1	3.43502	7.07764	19.5428	2.36252	1.37513	0.53562		Sotub01g006010	0	0	0	0	0		Solyc00g007310	0	0	0	0	0	0		CA00g01020	21.7784	7.54694	73.8786	47.7881	45.5716
SMEL_000g002810.1	0	0	0	0	0	0		Sotub01g006020	2.6297	1.72994	0.870705	2.01687	2.89465		Solyc00g007320	0	0	0	0	0	0		CA00g01030	36.1052	5.26127	36.4248	30.5273	20.0207
SMEL_000g002880.1	0	0	0	0	0	0		Sotub01g006030	0	0	0.171784	0	0.142463		Solyc00g007330	0	0	0	0	0	0		CA00g01040	66.9532	27.8067	82.5131	102.223	50.3921
SMEL_000g002900.1	0	0	0	0.1279	0.0634884	0		Sotub01g006040	0	0	0.324294	20.5247	1.00858		Solyc00g007340	0	0	0	0	0	0		CA00g01050	0	0.647704	0.435704	0.601126	0.392149
SMEL_000g002910.1	0.635643	0.44242	0.229192	0.412991	1.44725	0.105888		Sotub01g006050	7.0887	6.77659	6.69254	5.5703	7.22263		Solyc00g007350	0	0	0	0	0	0		CA00g01060	9.46785	6.99082	0.829634	1.54696	4.34156
SMEL_000g002920.1	11.9874	10.0515	22.6111	11.3028	25.2867	10.1349		Sotub01g006060	0.813396	1.132	0	0.813339	0.326439		Solyc00g007450	0	0	0	0	0	0		CA00g01070	35.8006	20.1786	63.3194	40.9974	59.3649
SMEL_000g002930.1	0	0	0	0	0	0		Sotub01g006070	32.7922	22.4666	29.0298	39.4393	20.9447		Solyc00g007550	0.92	0	0	2.92	0.59	0.355		CA00g01080	7.12426	0.690678	17.7474	25.1715	14.8594
SMEL_000g002970.1	2.13847	0	3.17053	1.66639	1.47431	0.785313		Sotub01g006080	5.92673	4.49989	4.9468	6.07892	5.1547		Solyc00g007560	0	0.055	0.055	0	0.06	0		CA00g01540	7.47396	1.96833	4.67171	7.29908	36.367
SMEL_000g003100.1	0	0	0	0	0	0		Sotub01g006090	0.499803	3.81759	0.386097	0.239254	0.105167		Solyc00g007570	0.665	0.855	0	0	0	0		CA00g01550	0	0.107209	0	0.250494	0.409297
SMEL_000g003110.1	0	0	0	0	0	0		Sotub01g006100	4.88013	1.7515	2.93705	0.480732	3.74494		Solyc00g007580	0	0	0	0	0	0		CA00g01560	0	1.63843	0	0	0
SMEL_000g003190.1	0	0	0	0	0	0		Sotub01g006110	0.0725374	0.241332	0.0531932	0.0201913	0.022449		Solyc00g007590	0	0	0	0	0	0		CA00g01570	1.0826	0.79461	3.93122	9.07789	0.433504
SMEL_000g003200.1	12.7083	17.1778	9.77344	4.56163	7.25332	8.53249		Sotub01g006120	0.08134	1.01429	0.0964763	0.0785186	0.0344181		Solyc00g007600	0.2	0.295	0.2	0.54	0.455	0.08		CA00g01580	1.23975	0.637815	5.38403	3.5446	1.36781
SMEL_000g003210.1	9.1127	19.8573	16.9598	13.8701	10.0855	25.6436		Sotub01g006130	0.0390614	0.0760293	0.0288659	0.0437123	0.0487892		Solyc00g007610	0	0	0	0	0	0		CA00g01590	2.27687	0.742193	6.85854	5.69907	1.7817
SMEL_000g003240.1	0	0	0	0	0	0		Sotub01g006140	0.266315	0.72448	0.46879	0.285511	0.324228		Solyc00g007910	0	0	0	0	0	0		CA00g01600	0	0	0	0	0
SMEL_000g003260.1	26.6948	550.728	39.3824	6.75301	15.066	6918.61		Sotub01g006150	2.02113	0	0	5.78339	4.30023		Solyc00g007920	0	0	0	0	0	0		CA00g01610	203.789	127.798	30.5534	54.0101	38.7592
SMEL_000g003270.1	0	0	0	0	0	0		Sotub01g006160	0.464756	0.907829	0.224629	1.58017	1.13667		Solyc00g007930	0	0	0	0	0	0		CA00g01620	0.397094	2.7156	0.707766	4.97897	6.37646
SMEL_000g003280.1	5.06794	8.63245	6.07925	8.3278	10.1032	13.4796		Sotub01g006170	0.154105	0.692901	0.218635	0.0450731	0		Solyc00g007940	0	0	0	0	0	0		CA00g01630	0	3.96239	0	2.87444	88.3661
SMEL_000g003300.1	0	0	0	0	0	0		Sotub01g006180	0.0422868	1.72691	0.152302	0.0240101	0.0789443		Solyc00g007950	0	0	0	0	0	0		CA00g01640	0	0	23.5641	20.8965	19.4517
SMEL_000g003310.1	0	0	0	0	0	0		Sotub01g006190	8.37783	2.74751	3.16068	4.01811	6.25378		Solyc00g007960	0	0	0	0	0	0		CA00g01650	12.4667	0	0	0	0
SMEL_000g003320.1	0	0	0	0	0	0		Sotub01g006200	0.801095	0.274496	2.16932	0.651697	0.186423		Solyc00g007970	0	0	0	0	0	0		CA00g01660	13.9495	0.0683649	0.112648	0.064692	0
SMEL_000g003350.1	0	0	0	0	0	0		Sotub01g006210	30.4667	11.7081	12.2565	26.8318	41.0373		Solyc00g007980	0	0	0	0	0	0		CA00g03020	0	0	0	0	0.289203
SMEL_000g003360.1	1.80061	3.95336	1.83826	3.20022	2.92345	3.74984		Sotub01g006220	213.072	108.747	141.018	156.999	89.753		Solyc00g007990	0	0	0	0	0	0		CA00g03030	0	0	0	0.328022	0
SMEL_000g003370.1	15.7699	10.7202	17.6187	30.4047	13.9844	20.5403		Sotub01g006230	20.564	8.08925	6.12654	20.6677	11.663		Solyc00g008000	0	0	0	0	0	0		CA00g03040	7.2844	3.19288	10.5108	10.1185	11.3018
SMEL_000g003380.1	0	0	0	0	0	0		Sotub01g006240	115.664	67.2602	33.7164	18.5945	29.0728		Solyc00g008010	0	0	0	0	0	0		CA00g03050	15.6172	6.01925	9.58849	86.6448	581.748
SMEL_000g003390.1	0	0	2.13671	0	0	0		Sotub01g006250	1.90639	0.965158	0.75093	1.12652	0.900544		Solyc00g008020	0	0	0	0	0	0		CA00g03060	1.4647	0.446839	0	0.0570525	0.457822
SMEL_000g003400.1	0	0	0	0	0	0		Sotub01g006260	0.260321	0	0	0	0.372548		Solyc00g008030	0	0	0	0	0	0		CA00g03070	1.20867	0	2.69382	23.0684	41.32
SMEL_000g003410.1	0.205654	0.334764	0	1.19748	0.56682	0.375236		Sotub01g006270	100.885	0	302.706	0	0		Solyc00g008040	0	0	0	0	0	0		CA00g03080	4.01763	0	1.13383	0.602369	0
SMEL_000g003420.1	0.355061	6.92028	4.47966	1.37262	3.96265	11.1685		Sotub01g006280	0.119273	0.105034	1.06271	0.527972	1.25937		Solyc00g008050	0	0	0	0	0	0		CA00g03090	1.25624	5.15359	3.97077	5.79545	4.20595
SMEL_000g003430.1	0	0	0	0	0	0		Sotub01g006290	8.94476	26.6625	15.2551	6.8787	5.41272		Solyc00g008060	0	0	0	0	0	0		CA00g03100	0	0	0.381477	0.189555	0.366841
SMEL_000g003440.1	0	0	0	0	0	0		Sotub01g006300	3.67147	5.25398	8.49922	8.24759	18.4087		Solyc00g008070	0	0	0	0	0	0		CA00g03110	787.549	336.471	330.382	251.344	170.442
SMEL_000g003450.1	0.438447	0	0	0	0.0659121	0		Sotub01g006310	9.89462	31.2007	25.124	3.48774	11.1208		Solyc00g008080	0	0	0	0	0	0		CA00g03120	107.708	44.8942	87.24	92.7816	68.6814
SMEL_000g003460.1	0	0	0	0	0	0		Sotub01g006320	0	0	0	0	0.0932365		Solyc00g008090	0	0	0	0	0	0		CA00g03130	71.7712	6.83523	0.68175	0.090753	0
SMEL_000g003470.1	0	0	0	0	0	0		Sotub01g006330	87.4158	37.616	50.046	58.8506	58.4122		Solyc00g008100	0	0	0	0	0	0		CA00g03140	1.07084	0	2.95575	1.33762	3.12918
SMEL_000g003480.1	0	0	0	0	0	0		Sotub01g006340	15.3875	28.528	55.8635	31.4201	25.7442		Solyc00g008110	0	0	0	0	0	0		CA00g03150	2.73033	0.32023	5.65266	5.20854	6.23279
SMEL_000g003490.1	45.6371	28.6912	29.7014	8.35783	18.8266	27.6721		Sotub01g006350	6.31507	2.5126	5.78806	6.67895	8.90348		Solyc00g008120	0	0	0	0	0	0		CA00g04470	31.2342	0.239885	0.62403	0	0
SMEL_000g003500.1	0	0	0	0	0.0145223	0.0716771		Sotub01g006360	15.8483	2.39604	16.646	4.5196	3.19583		Solyc00g008130	0	0	0	0	0	0		CA00g04480	0.338728	0.390986	0.412101	0.463225	1.28284
SMEL_000g003510.1	12.0905	8.11594	7.38297	14.3217	15.1522	12.1437		Sotub01g006370	4.14435	12.4778	53.0442	4.11748	10.6072		Solyc00g008140	0	0	0	0	0	0		CA00g04490	0	0	0	0.458742	0.507509
SMEL_000g003520.1	7.85445	3.21666	8.28053	10.3437	7.02238	9.07525		Sotub01g006380	6.48412	3.51328	8.65833	7.5356	12.5534		Solyc00g008150	0	0	0	0	0	0		CA00g04500	0	0.35008	0.302216	0.250782	0
SMEL_000g003530.1	0	0	0	0	0	0		Sotub01g006390	29.6684	17.5387	13.7482	18.235	19.9878		Solyc00g008160	0	0	0	0	0	0		CA00g04510	1.23522	1.16441	0.44602	0	1.12891
SMEL_000g003540.1	0	0	0	0	0	0		Sotub01g006400	218.201	152.564	50.115	30.7282	35.1851		Solyc00g008260	0	0	0	0	0	0		CA00g04520	365.852	0.99684	0.434669	0.718303	11.0449
SMEL_000g003550.1	0.166838	0	0	0	0	0		Sotub01g006410	16.3372	6.45575	26.8421	13.1932	16.942		Solyc00g008270	0	0	0	0	0	0		CA00g04530	0	0	0	0	0
SMEL_000g003560.1	0	0	0	0	2.7986	0		Sotub01g006420	9.3344	3.298	8.46557	8.23043	10.6497		Solyc00g008570	0	0	0	0	0	0		CA00g04540	141.725	163.68	0	0	0
SMEL_000g003570.1	0	0	0	0	0	0		Sotub01g006430	1.81607	0	2.32178	0.303488	0.243675		Solyc00g008580	0	0	0	0	0	0		CA00g04550	0	0	0	0	0
SMEL_000g003580.1	1.30463	6.78948	5.94748	3.7948	0.95593	1.63584		Sotub01g006440	1.07921	0.426086	0.149813	3.15448	7.88128		Solyc00g008680	102.705	46.715	52.27	85.745	63.28	69.86		CA00g04560	95.1838	3.31358	0	2.91408	2.74425
SMEL_000g003590.1	0	0	0	0	0	0		Sotub01g006450	0	0	0	1.03619	0		Solyc00g008690	0	0	0	0	0	0		CA00g04570	16.3224	6.9729	19.8271	13.7988	2.96339
SMEL_000g003600.1	0	0	0	0	0	0		Sotub01g006460	6.25762	5.19307	3.89606	5.79074	3.1926		Solyc00g008800	0	0	0	0	0	0		CA00g04580	893.507	130.012	210.478	129.519	328.609
SMEL_000g003610.1	0	0	0	0	0	0		Sotub01g006470	3.25202	0.25074	0.337675	1.48252	0.0215901		Solyc00g008900	0	0	0	0	0	0		CA00g04590	0	0	0	0	0
SMEL_000g003620.1	4.99001	20.504	5.1013	6.27686	6.3646	12.031		Sotub01g006480	0.518162	0.362374	0.894851	1.32023	0		Solyc00g008910	0	0	0	0	0	0		CA00g04600	1705.97	558.089	777.501	843.041	152.454
SMEL_000g003630.1	0	0	0	0	0	0		Sotub01g006490	54.8225	19.5467	34.1463	29.8691	29.0947		Solyc00g008920	0	0	0	0	0	0		CA00g04610	10.5135	17.1694	7.6153	20.9237	10.2386
SMEL_000g003640.1	0	0	0	0	0	0		Sotub01g006500	62.1173	48.9289	85.4679	98.8112	74.171		Solyc00g009020	137.93	59.155	100.34	158.535	97.085	73.16		CA00g04620	0	0	0	0	0.89272
SMEL_000g003650.1	0	0	0	0	0	0		Sotub01g006510	104.287	166.902	43.9456	24.54	21.3031		Solyc00g009030	0	0	0.045	0	0	0		CA00g04630	0	0	0	0	0
SMEL_000g003660.1	2.19856	11.4853	3.74186	3.1301	3.34887	11.9528		Sotub01g006520	0.506225	0.458668	0.967053	2.11886	1.42836		Solyc00g009040	0.07	0	1.92	0.25	0	0		CA00g06650	0	0	0	0	0
SMEL_000g003670.1	0	0	0	0.121782	0.0605207	0		Sotub01g006530	8.17135	24.8875	53.4137	25.3109	9.13667		Solyc00g009050	0.42	0.045	0.135	0.35	0.355	0		CA00g06660	7.80149	0.1394	0.0640405	1.82724	0.384891
SMEL_000g003680.1	0	0	0	0	0	0		Sotub01g006540	1679.79	495.785	310.799	1061.23	1266.4		Solyc00g009060	17.165	12.42	13.28	10.285	25.34	27.945		CA00g06670	0	0	0	0	0
SMEL_000g003690.1	0	0	0	0	0.186574	0		Sotub01g006550	8.36338	13.5579	1.46012	6.15675	4.6928		Solyc00g009070	3.57	0	0	0	0	0		CA00g06680	107.638	46.5111	23.9848	11.7606	2.02699
SMEL_000g003700.1	0	0	0	0	0	0		Sotub01g006560	0	0	0	0	0		Solyc00g009080	9.9	12.2	8.42	24.855	11.19	11.7		CA00g06690	0	0	0.0280049	0	0
SMEL_000g003710.1	0	0	0	0	0	0		Sotub01g006570	1.36269	0	0.14311	0.541021	1.34531		Solyc00g009090	3.705	0.23	0.55	0.02	0	0		CA00g06700	17.6699	3.42716	45.5691	21.5482	4.5692
SMEL_000g003720.1	0	0	0	0	0	0		Sotub01g006580	15.7109	7.16931	8.57275	6.96098	3.71307		Solyc00g009100	3.845	33.245	10.065	8.89	6.69	8.245		CA00g06710	12.3382	2.4065	14.9896	12.5189	2.28234
SMEL_000g003730.1	0	0	0	0	0	0		Sotub01g006590	6.16183	2.48867	2.22303	6.89301	5.91077		Solyc00g009110	23.29	15.885	18.405	4.495	9.555	2.34		CA00g06720	12.5045	9.04788	21.7667	24.8004	14.8795
SMEL_000g003740.1	0	0	19.5273	0	0	0.0221794		Sotub01g006600	52.9143	44.634	48.7701	31.4539	31.0524		Solyc00g009120	26.615	24.45	36.055	8.12	11.34	8.98		CA00g06730	0	0	0	0	0
SMEL_000g003750.1	1111.41	462.437	1342.71	1120.73	1068.65	1298.13		Sotub01g006610	0.983036	0.970477	1.73163	4.42095	2.10384		Solyc00g009130	1.215	1.495	3.685	0.945	1.175	2.335		CA00g06740	0	0	0	0.0896498	0
SMEL_000g003760.1	0	35.3648	9.5838	8.96849	5.7009	11.525		Sotub01g006620	10.3124	2.05948	2.56246	2.79575	1.78008		Solyc00g009140	6.485	13.15	32.69	13.975	15.13	36.03		CA00g06750	0	0	0	0	0
SMEL_000g003770.1	79.9815	55.887	67.4497	80.5456	88.2438	109.179		Sotub01g006630	31.7567	12.9003	30.061	29.27	38.3131		Solyc00g009240	0	0	0	0	0	0		CA00g06760	0	0.349602	0	0	0
SMEL_000g003780.1	0	0	2.46662	0	0	0		Sotub01g006640	1.21089	0	0	0.465739	0		Solyc00g009440	0	0	0.28	0	0	0.845		CA00g06770	0	0	0	0	0
SMEL_000g003790.1	0	0	0	0	0	0		Sotub01g006650	11.133	25.8333	31.0864	41.8942	13.1838		Solyc00g009540	0	0	0	0	0	0		CA00g06780	0	0	0	0	0
SMEL_000g003800.1	0	0	0	0	0	3.2136		Sotub01g006660	32.4348	27.5196	24.0787	34.2033	27.933		Solyc00g009650	0	0	0	0	0	0		CA00g06790	6.90111	1.84594	0	0	0
SMEL_000g003810.1	1.44303	2.17491	0.911948	0.468758	1.68608	3.50512		Sotub01g006670	33.5374	41.6667	87.6669	109.352	32.6291		Solyc00g009660	0	0	0	0	0	0		CA00g06800	46.1341	319.967	256.487	346.178	224.226
SMEL_000g003820.1	0	0	0	0	2.19178	0		Sotub01g006680	0.213958	1.06795	0.659041	4.23183	0.0644592		Solyc00g009760	0	0	0.32	0	0	0		CA00g06810	0	0	0	0	0
SMEL_000g003830.1	3.66066	2.49176	0.738917	1.75185	3.53399	9.29953		Sotub01g006690	0.10478	22.6133	0.304891	0	0		Solyc00g009770	0	0	0	0	0	0		CA00g06820	0	0	0	0	0
SMEL_000g003840.1	3.37808	5.29066	1.91723	2.43672	2.05943	5.15379		Sotub01g006700	0.993787	0	0	0	0		Solyc00g009780	0	0	0	0	0	0		CA00g06830	0	0	0	0	0
SMEL_000g003850.1	8.08225	10.505	7.3625	7.26337	5.26717	6.34547		Sotub01g006710	0	0	0	0	0		Solyc00g009790	0	0	0	0	0	0		CA00g06840	0.0756769	0.0769611	0.154043	0	0
SMEL_000g003860.1	19.8595	17.2762	11.983	14.8436	18.0862	19.2061		Sotub01g006720	0.173912	0.140736	0.190379	0.131839	0.0493658		Solyc00g009800	0	0	0	0	0	0		CA00g06850	0	0	0	0	0
SMEL_000g003870.1	0.792879	4.84579	0.266855	0.735325	4.46814	6.80747		Sotub01g006730	5.24743	7.3572	4.86801	0.962293	1.53513		Solyc00g010100	0	0	0	0	0	0		CA00g06860	10.2728	1.82807	4.87131	5.92208	4.11338
SMEL_000g003880.1	0	0	0	0	0	0		Sotub01g006740	0	0	0	0	0		Solyc00g010110	0	0	0	0	0	0		CA00g06870	8.71648	2.47861	27.3196	90.7343	12.5006
SMEL_000g003890.1	5.79136	3.32159	2.07645	3.16656	4.51999	6.47126		Sotub01g006750	1.26597	83.102	13.0789	2.01935	0.494878		Solyc00g010210	0	0	0	0	0	0		CA00g06880	22.9896	17.2541	48.0143	13.9272	2.05712
SMEL_000g003900.1	0	0	0	0	0	0		Sotub01g006760	3.57171	2.49328	2.62945	3.99064	4.068		Solyc00g010410	0	0	0	0	0	0		CA00g06890	3.41315	0.653214	6.32261	2.03925	2.20804
SMEL_000g003910.1	0	0	0	0	0	0		Sotub01g006770	23.0746	19.2125	26.7989	31.2793	45.0598		Solyc00g010420	0	0	0	0	0	0		CA00g06900	0.973059	0	0.153104	0.0652805	1.18535
SMEL_000g003920.1	0	0	0	0	0	0		Sotub01g006780	14.5571	13.6812	22.8023	39.2185	6.05115		Solyc00g010520	0	0	0	0	0	0		CA00g06910	0	0	0.0740681	0.149674	0.102816
SMEL_000g003930.1	1.05331	1.6846	7.74975	13.9068	3.98989	0.359306		Sotub01g006790	0.459338	0.982545	0.52889	0.880917	0.878717		Solyc00g010530	0	0	0	0	0	0		CA00g06920	0	0	0.11611	0.0508035	0
SMEL_000g003940.1	2.59914	0	0	0	0.814415	5.1222		Sotub01g006800	1.21304	1.91654	0.926251	2.04514	1.70622		Solyc00g010540	0.05	0	0.05	0.07	0	0		CA00g06930	3.03786	6.15174	11.8582	20.3234	13.3735
SMEL_000g003950.1	1.90326	0.310015	1.29352	4.13137	1.94072	0.215709		Sotub01g006810	0.156482	0.135207	107.318	0.08271	0		Solyc00g010550	0	0	0	0	0	0		CA00g06940	71.8969	32.5302	36.2551	31.0624	64.7111
SMEL_000g003960.1	129.732	61.421	87.6295	70.466	76.7703	73.601		Sotub01g006820	19.2885	516.917	219.141	64.8218	1.58382		Solyc00g010750	1.46	0.66	0.45	1.215	1.24	1.05		CA00g06950	44.6778	9.88523	22.1799	18.2682	18.8638
SMEL_000g003970.1	0	0	0	0	0	0		Sotub01g006830	0.399561	0	0.172901	0.0978193	0		Solyc00g010760	0	0	0	0	0.095	0.055		CA00g06960	41.3649	5.65401	13.1	2.13104	0.153714
SMEL_000g004010.1	0	0	0	0	0	0		Sotub01g006840	0	0	0	0	0		Solyc00g010770	0	0.14	0.92	0.09	0.34	0.16		CA00g06970	3.46971	0.434251	9.97489	4.75582	10.2936
SMEL_000g004020.1	0	0	0	0	0	0		Sotub01g006850	6.47871	3.7763	118.414	3.02016	0		Solyc00g010780	0	0	0	0	0	0		CA00g06980	182.795	35.2011	164.717	137.311	158.464
SMEL_000g004030.1	7.75416	11.2308	6.63937	12.6262	14.6348	12.4681		Sotub01g006860	0.513481	0.210867	2.806	0.131496	0		Solyc00g010790	0	0	0	0	0	0		CA00g06990	41.5986	5.37834	72.4735	79.87	66.8798
SMEL_000g004040.1	0	0	0	0	0	0.307156		Sotub01g006870	228.761	144.978	4585.19	2171.18	354.396		Solyc00g010810	0	0	0	0	0	0		CA00g07000	5.13817	0.818842	0.843743	0.725443	0.122845
SMEL_000g004050.1	32.9348	53.9791	36.8694	33.9152	38.0409	28.4544		Sotub01g006880	0	0	0	0	0		Solyc00g010930	0	0	0	0	0	0		CA00g07010	3.2896	0.2205	0.0846933	0.0511795	0.0105583
SMEL_000g004060.1	53.1606	68.2062	50.9718	63.3878	82.4599	79.4321		Sotub01g006890	0	0	0	0	0.0323146		Solyc00g011130	0	0	0	0	0	0		CA00g07020	9.50905	11.0114	26.2474	20.9915	6.59532
SMEL_000g004070.1	0	0	0	0	0	0		Sotub01g006900	5.97912	34.1195	6.08494	29.1375	6.34844		Solyc00g011140	0	0	0	0	0	0		CA00g07030	2.69186	0.201422	0.401747	0.828276	1.74409
SMEL_000g004080.1	0	0	0	0	0.0972387	0		Sotub01g006910	0.332126	0.210482	0	0.173501	0.0684466		Solyc00g011150	0	0	0	0	0	0		CA00g07040	0	0	0	0.804129	0
SMEL_000g004090.1	0	0	0	0	0.226343	0		Sotub01g006920	0	0	0	0.45013	0		Solyc00g011160	0	0	0	0	0	0		CA00g07050	28.1618	15.3748	65.6236	76.7927	17.2497
SMEL_000g004100.1	43.7162	119.602	115.532	77.031	63.9654	54.8851		Sotub01g006930	0	0	0	0	0		Solyc00g011170	0	0	0	0	0	0		CA00g07060	6.30093	5.36107	2.6451	1.50052	0.549056
SMEL_000g004110.1	45.6792	19.5927	12.3693	13.2652	14.285	22.0242		Sotub01g006940	0	0	0	0.535988	0		Solyc00g011180	0	0	0	0	0	0		CA00g07070	0	0.115476	0	0.118559	0
SMEL_000g004120.1	0	0	0	0	0	0		Sotub01g006950	12.4359	5.88412	10.1259	7.37933	5.61171		Solyc00g011310	0	0	0	0	0	0		CA00g07080	53.6787	29.4331	54.3754	33.1934	17.8069
SMEL_000g004130.1	0	0	0	0	0	0		Sotub01g006960	4.71724	6.05042	9.752	9.3816	6.92454		Solyc00g011550	0	0	0	0	0	0		CA00g07090	5.1335	0.492308	0.534906	0.670875	0.0873567
SMEL_000g004140.1	18.9241	19.5556	19.8357	25.3427	24.1127	15.565		Sotub01g006970	33.5523	10.2094	9.49023	6.75784	11.411		Solyc00g011560	0.09	0	0	0	0	0.135		CA00g07100	0	0	0.921402	0.999958	0
SMEL_000g004150.1	14.351	63.3685	19.8249	18.974	24.3762	59.7082		Sotub01g006980	109.086	129.55	72.6039	76.7452	44.8375		Solyc00g011660	0	0	0	0	0	0		CA00g07110	2.23453	1.88653	3.62912	4.51522	4.30644
SMEL_000g004160.1	5.52159	5.29721	2.96573	6.03657	3.00575	9.0604		Sotub01g006990	0.971957	1.26277	0.371223	0.301576	0.340623		Solyc00g011670	0	0	0	0	0	0		CA00g07120	124.401	474.732	207.84	308.187	127.581
SMEL_000g004170.1	1.73317	3.0761	2.04481	2.91464	4.62288	7.55474		Sotub01g007000	6.41112	8.48473	1.34905	6.08646	6.96767		Solyc00g011870	0	0	0	0	0	0		CA00g07130	1.59172	15.575	3.203	2.37744	1.49257
SMEL_000g004180.1	0	0	0	0	0	0		Sotub01g007010	0.188316	20.6473	0.215368	0	0		Solyc00g011880	7.24	9.295	7.455	7.73	8.58	3.6		CA00g07140	7.79446	2.10269	5.09626	3.38729	1.51689
SMEL_000g004190.1	0	0	0	0	0	0		Sotub01g007020	0.0762029	0	0.0263841	0.0210413	0.907514		Solyc00g011890	12.075	13.97	109.22	19.625	38.295	83.605		CA00g07150	4.86945	0.587192	0.637936	1.40839	0
SMEL_000g004200.1	55.4574	26.9171	69.1703	42.3882	23.716	36.398		Sotub01g007030	5.91809	722.907	159.855	52.9361	236.868		Solyc00g012090	0	0	0	0	0	0		CA00g07160	9.26599	0	0	0	0
SMEL_000g004210.1	0.574659	0.93566	1.75557	0.359454	1.189	6.06822		Sotub01g007040	0.272958	1.48801	0.033408	0.0801251	0.0593718		Solyc00g012310	0	0	0	0	0	0		CA00g07170	2.5642	6.78637	1.02197	0	0
SMEL_000g004220.1	35.8345	11.5119	29.9234	113.744	113.507	60.6451		Sotub01g007050	0.0335719	132.866	0.404919	0	0		Solyc00g012430	0	0	0	0	0	0		CA00g07180	4.22997	2.29052	3.7105	4.8734	3.33265
SMEL_000g004230.1	13.0767	12.3295	4.76561	11.92	23.0859	5.99029		Sotub01g007060	0	0.318459	0	0.085043	0		Solyc00g012440	0	0	0	0	0	0		CA00g07190	2.58421	0.603275	4.02174	1.98691	4.08629
SMEL_000g004240.1	18.4234	16.7556	97.5493	14.5952	13.4776	26.505		Sotub01g007070	0.1071	0	0	0.117907	0		Solyc00g012540	0	0	0	0	0	0		CA00g07200	319.194	168.324	266.998	394.872	209.95
SMEL_000g004250.1	0	0	550.833	0	0	0		Sotub01g007080	9.42787	0.891441	2.08205	120.201	4.33122		Solyc00g012640	0	0	0	0	0	0		CA00g07210	12.8274	78.1046	31.4059	68.4467	836.847
SMEL_000g004260.1	11.5179	0.342986	286.577	12.4945	9.02272	14.3285		Sotub01g007090	2.12755	0	0.408617	0.670382	0		Solyc00g012650	0	0	0	0	0	0		CA00g07220	1.68634	0	0.107495	0	0
SMEL_000g004270.1	34.9911	0	9.84144	2.53273	11.5342	0.379151		Sotub01g007100	0.973681	0	0.69191	1.52296	0.203202		Solyc00g012660	0	0	0	0	0	0		CA00g07230	0.631159	0	0	0.0467417	0.0986489
SMEL_000g004280.1	0	0	0	0	0	0		Sotub01g007110	0	0	0.0960211	0.0690873	0		Solyc00g012670	0	0	0	0	0	0		CA00g07240	2.35406	0	0	0	0
SMEL_000g004330.1	0.223389	0	1.43357	0	0	0		Sotub01g007120	0.269105	0	0	0.278724	0		Solyc00g012680	0	0	0	0	0	0		CA00g07250	2.32934	0	0	0	0
SMEL_000g004350.1	7.18961	35.2858	7.93726	8.34424	10.0848	14.147		Sotub01g007130	1.27984	0.13023	25.0447	15.7374	2.25826		Solyc00g012690	0	0	0	0	0	0		CA00g07260	37.29	12.7164	17.7726	17.2862	13.7209
SMEL_000g004380.1	0	0	0	0	0	0		Sotub01g007140	22.5245	19.2702	0	5.14959	42.7243		Solyc00g012700	0	0	0	0	0	0		CA00g07270	4.74316	0.682208	2.14237	2.92838	1.31306
SMEL_000g004390.1	0	0	0	0	0	0		Sotub01g007150	0	0	1.68379	0	0		Solyc00g012800	0	0	0	0	0	0		CA00g07280	0	0	0	0	0
SMEL_000g004450.1	0	0	0	0	0	0		Sotub01g007160	0.340537	0	0.0832655	0.0181692	0.205363		Solyc00g012900	0	0	0	0	0	0		CA00g07290	118.068	23.8845	96.4088	31.7216	0
SMEL_000g004520.1	0	0	0	0	0	0		Sotub01g007170	19.2335	9.89156	15.3174	21.7801	15.2649		Solyc00g013000	0	0	0	0	0	0		CA00g07300	0	0	0	0	0
SMEL_000g004530.1	0	0	0	0	0	0		Sotub01g007180	0.0568578	0	0.035172	0.0236253	0.0463798		Solyc00g013100	0	0	0	0	0	0		CA00g07310	0	0.0408148	0.0381382	0.181792	0
SMEL_000g004540.1	5.69254	22.5208	20.7539	14.3086	12.7578	1.43082		Sotub01g007190	4.31802	2.59857	4.43072	2.47313	2.42692		Solyc00g013110	0.19	0	0	0.235	0.205	0		CA00g07320	0	20.3023	28.38	37.3491	52.196
SMEL_000g004580.1	0	0	0	0	0	0		Sotub01g007200	0.347879	0.259156	0.0817002	0.212012	0.166095		Solyc00g013120	13.6	3.055	3.16	4.72	8.195	5.35		CA00g07330	119.147	82.8119	144.871	122.831	116.679
SMEL_000g004590.1	0	0	0	0	0	0		Sotub01g007210	0.981071	0.426295	2.01417	0.134607	0.0975503		Solyc00g013130	18.47	2.135	5.35	13.985	17.25	15.505		CA00g09800	0	0	0	0	0
SMEL_000g004600.1	0	0	0	0	0	0		Sotub01g007220	8.31163	0.521078	2.70098	1.23732	2.66358		Solyc00g013140	4.285	0.74	2.285	5.58	3.245	3.98		CA00g09810	0.104451	0	0	0	0.0727839
SMEL_000g004610.1	0	0	0	0	0	0		Sotub01g007230	7.32226	1.76521	7.31201	10.4233	25.9317		Solyc00g013150	0	0	0	0.43	0	0		CA00g09820	14.9777	4.20222	29.0474	30.0837	33.1237
SMEL_000g004620.1	0.160358	4.69004	1.21259	0.14587	1.02421	0.976996		Sotub01g007240	21.0698	16.7806	19.0809	4.80523	8.40601		Solyc00g013160	10.075	2.1	2.26	3.355	9.305	9.86		CA00g09830	4.31225	0.301263	2.04522	0.15697	0.0972544
SMEL_000g004640.1	0	0	0	0	0	0		Sotub01g007250	8.2631	14.0232	19.9808	13.4982	1.37981		Solyc00g013170	0	0	0	0	0	0.565		CA00g09840	0	0	0	0	0
SMEL_000g004650.1	0	0	0	0.637963	0.128203	0		Sotub01g007260	21.269	9.59265	13.037	17.0326	13.6478		Solyc00g013180	1.545	0.555	1.135	2.475	0.205	0.8		CA00g09850	0	0.505392	0	0	0
SMEL_000g004670.1	23.6842	52.3628	25.7319	30.3521	24.0907	39.0424		Sotub01g007270	15.1779	1.76046	4.17858	4.54651	11.0651		Solyc00g013190	1	0.645	0.485	0.88	0.39	0.38		CA00g09860	0.610683	11.6781	39.8023	65.9621	8.77418
SMEL_000g004680.1	20.6892	9.07664	37.818	3.88479	2.80144	5.71717		Sotub01g007280	18.9188	15.4345	9.89935	0.848302	1.13257		Solyc00g013320	0	0	0	0	0	0		CA00g09870	0	0	0	0	0
SMEL_000g004690.1	0	0	0	0	0	0		Sotub01g007290	0.0887964	0.241195	13.1492	0.246618	0.0259616		Solyc00g013330	0	0	0	0	0	0		CA00g09880	7.25658	1.54831	1.00562	0.376429	2.17625
SMEL_000g004700.1	0.816416	0	0	0	0	0		Sotub01g007300	0	0	413.936	0	0.254858		Solyc00g013770	0	0	0	0	0	0		CA00g09890	0	0	0	0	0
SMEL_000g004710.1	0	4.52632	0	0	0	0		Sotub01g007310	2.55289	1.95461	1.26991	2.66385	2.03755		Solyc00g014170	0	0	0	0	0	0		CA00g09900	0	0	0	0	0
SMEL_000g004720.1	0	0	0	0	0	0.209175		Sotub01g007320	0	0	14.802	0.646411	0.34874		Solyc00g014180	0	0	0	0	0	0		CA00g09910	958.462	67.0688	145.445	129.759	89.4791
SMEL_000g004730.1	1.95667	1324.87	71.0535	28.0473	23.3928	7.37317		Sotub01g007330	0	0	0	3.37728	0		Solyc00g014190	0	0	0	0	0	0		CA00g10820	770.839	215.51	230.983	190.661	191.581
SMEL_000g004740.1	34.4836	21.2008	20.1671	35.9119	24.9076	16.9557		Sotub01g007340	3.52206	11.2615	21.3282	16.4261	2.28524		Solyc00g014290	0	0	0	0	0	0		CA00g10830	3.60358	0.916606	4.30285	2.25584	0.231447
SMEL_000g004750.1	0.157506	1.07732	4.93244	0.114645	0.115962	0.357704		Sotub01g007350	35.2006	3.12235	115.22	5.6648	2.31606		Solyc00g014390	0	0	0	0	0	0		CA00g10840	11.2394	0.778908	8.96436	9.65749	28.7128
SMEL_000g004760.1	3.14035	17.1779	4.07853	6.85189	8.94185	0.405108		Sotub01g007360	63.7601	34.4615	43.9989	51.1523	64.8149		Solyc00g014790	0.845	0.115	0.235	1.04	1.03	2.37		CA00g10850	0.246228	0.0325305	0.519382	18.5921	64.4323
SMEL_000g004770.1	0	0	0	0	0	0		Sotub01g007370	6.43045	15.7856	23.4159	18.8677	11.8414		Solyc00g014800	0.315	0.1	0.105	0.145	0.135	0.395		CA00g10860	20.3166	15.9357	16.7946	26.455	26.0874
SMEL_000g004780.1	0	0	0	0	0	0		Sotub01g007380	205.118	52.2299	600.178	1195.41	25.5326		Solyc00g014810	0	0	0	0	0	0.24		CA00g10870	20.6016	51.9792	51.7455	85.1798	71.7716
SMEL_000g004790.1	0.419286	0.905866	0.177471	1.65233	0.820321	0.166673		Sotub01g007390	28.9232	17.4536	64.9304	187.383	2.8131		Solyc00g014820	0.22	0	0.07	0.105	0.155	0.33		CA00g10880	12.0316	5.17368	3.60814	6.18796	4.43331
SMEL_000g004800.1	0	0	0	0	0	0		Sotub01g007400	10.8802	17.5805	18.6461	23.3557	13.2136		Solyc00g014830	14.825	5.375	8.945	13.145	8.785	11.405		CA00g10890	0	0	0	0	0
SMEL_000g004830.1	4.59708	12.2963	4.7663	3.82257	3.61496	4.21559		Sotub01g007410	0.0442938	0	0	0.0668488	0		Solyc00g014840	0.15	0	0.145	0.185	0.16	0.34		CA00g10900	0.11187	0	0	0.0940347	0
SMEL_000g004930.1	0.204266	0.663124	0.516296	0.0928964	0.32491	0.299279		Sotub01g007420	0.812183	0.972813	0.415905	0.491645	0.622611		Solyc00g014850	0.985	0.94	1.13	4.1	0.63	0.99		CA00g10910	11.6299	3.01108	7.69502	10.6158	10.505
SMEL_000g004940.1	0	0	0	0	0	0.557629		Sotub01g007430	7.64955	3.72577	7.44272	5.10294	6.69057		Solyc00g014860	0.215	0	0	0	0	0		CA00g10920	43.7514	12.6316	18.2255	23.8874	37.6502
SMEL_000g004950.1	0	0	0	0	0	0		Sotub01g007440	16.9876	9.14712	14.8999	13.0512	19.3259		Solyc00g014960	0	0	0	0	0	0		CA00g10930	0.550871	0.263547	0.187146	0.0834905	0.0621824
SMEL_000g004960.1	2.13941	7.39921	0.279612	0.162202	0.450163	0.0254527		Sotub01g007450	11.0712	4.55636	5.4719	11.7414	17.78		Solyc00g014970	0	0	0	0	0	0		CA00g10940	0.174717	0.65275	1.7281	2.61192	6.01828
SMEL_000g004970.1	0.191233	1.94495	0	0.913396	0.745808	0.0546814		Sotub01g007460	9.9277	5.02057	13.3153	36.7019	2.58483		Solyc00g014980	0	0	0	0	0	0		CA00g10950	0	0	0	0	0
SMEL_000g004980.1	0.331209	0	0.421956	0.90354	0.372175	0.199856		Sotub01g007470	0	0	3.46634	0.097528	0.4467		Solyc00g014990	0	0	0	0	0	0		CA00g10960	0	0	0	0	0
SMEL_000g004990.1	1.97348	2.31271	3.05117	0.698035	1.69188	0.257899		Sotub01g007480	328.019	480.164	317.661	496.73	382.226		Solyc00g015000	0	0	0	0	0	0		CA00g10970	18.1495	0	1.0561	0.464051	0.0954084
SMEL_000g005000.1	0.0929321	0	0	0	0.00857212	0		Sotub01g007490	0.216854	0.450665	0.677303	4.00304	0.400404		Solyc00g015600	0	0	0	0	0	0		CA00g10980	0	0	0	0	0.154238
SMEL_000g005010.1	0.216388	0.440771	0.02255	0.049223	0.199617	0		Sotub01g007500	1.29327	0.953788	0.257911	0.410816	0.500509		Solyc00g015610	0	0	0	0	0	0		CA00g10990	91.5796	40.4253	56.5999	45.1176	8.96341
SMEL_000g005070.1	4.18669	7.10998	11.4208	9.39834	2.92438	0.987938		Sotub01g007510	5.26028	1.01394	0.851477	0.139382	0.0530573		Solyc00g015720	0	0	0	0	0	0		CA00g11000	0	0	0.494628	0	0
SMEL_000g005080.1	1739.46	390.004	1878.56	997.957	674.541	472.668		Sotub01g007520	28.6978	146.714	16.9168	12.938	1.59422		Solyc00g015730	0	0	0	0	0	0		CA00g11010	46.6206	7.47247	16.5153	25.4247	52.8203
SMEL_000g005120.1	13.2296	14.5912	8.18501	8.67928	5.41369	7.35073		Sotub01g007530	2.48905	0.492687	0.0907979	0.0534846	1.04602		Solyc00g015740	0	0	0	0	0	0		CA00g11020	0	0	0.320657	0	0
SMEL_000g005130.1	24.795	24.3525	14.3053	2.57172	2.36956	29.5981		Sotub01g007540	24.3059	8.68161	10.1849	18.4686	27.509		Solyc00g015750	0	0	0	0	0	0		CA00g11030	0	0	0	0.0743136	0.169428
SMEL_000g005140.1	3.4816	19.5196	5.86915	0.575762	3.68978	0.681187		Sotub01g007550	14.5636	7.29023	7.77739	16.357	32.3593		Solyc00g015760	0	0	0	0	0	0		CA00g11040	0	0	0	0	0
SMEL_000g005200.1	0	0	0	0	0	0		Sotub01g007560	12.2731	38.4847	59.8182	36.6747	18.2283		Solyc00g015770	0	0	0	0	0	0		CA00g11050	10.9604	6.11159	17.0967	10.6133	18.181
SMEL_000g005240.1	2.28712	0.80902	3.74538	1.67366	0.68415	1.67904		Sotub01g007570	23.0796	9.56641	10.5576	14.9142	16.0805		Solyc00g016470	0	0	0	0	0	0		CA00g11060	7.20301	2.33356	21.0798	22.8138	31.7427
SMEL_000g005280.1	0	0	0	0	0.0142037	0		Sotub01g007580	0	0	0	0	0		Solyc00g016480	0	0	0	0	0	0		CA00g11070	0	0	0	0	0
SMEL_000g005290.1	0	0	0	0	0	0		Sotub01g007590	0.146475	0	0	0	0		Solyc00g016490	0	0	0	0	0	0		CA00g11080	0	0	0.122025	0.126034	0
SMEL_000g005300.1	0	0	0	0	0	0		Sotub01g007600	0	0	0	0.0386914	0		Solyc00g016590	0	0	0	0	0	0		CA00g11090	0	0	0	0	0
SMEL_000g005310.1	0	0	0	0	0	0		Sotub01g007610	0.0760092	0	0	0	0		Solyc00g016790	0	0	0	0	0	0		CA00g11100	13.4638	2.84348	11.071	11.4153	1.65439
SMEL_000g005320.1	1.15386	0.938126	0.806264	1.86611	1.73034	3.10192		Sotub01g007620	0	0	0	0	0		Solyc00g016890	0	0	0	0	0	0		CA00g11110	0	0	0	0.135801	0
SMEL_000g005330.1	2.19354	7.60744	1.13372	2.99277	3.17325	4.96136		Sotub01g007630	0	0	0	0	0		Solyc00g016900	0	0	0	0	0	0		CA00g11120	0	0	0.0375909	0.114893	0.117744
SMEL_000g005340.1	0.376271	3.00172	10.6602	31.2556	19.9415	7.43316		Sotub01g007640	0	0	0	0	0		Solyc00g016910	0	0	0	0	0	0		CA00g11130	454.398	0.747193	0	0.862852	0
SMEL_000g005350.1	3.32915	10.6358	1.79349	3.40723	4.49142	3.28081		Sotub01g007650	0	0	0	0	0		Solyc00g017210	0	0	0	0	0	0		CA00g11140	0	0	0.611786	0	0.572668
SMEL_000g005360.1	0.644386	1.03191	1.75544	1.76765	1.85462	0		Sotub01g007660	0	0.208813	0	0	0		Solyc00g017220	0	0	0	0	0	0		CA00g11150	10.1571	8.22597	15.8212	17.7786	13.4422
SMEL_000g005380.1	0.871819	7.38374	5.85899	3.0936	9.35121	1.26909		Sotub01g007670	0	0	0	0	0		Solyc00g017230	0	0	0	0	0	0		CA00g11160	397.483	88.9912	364.627	249.24	52.2222
SMEL_000g005400.1	12.4893	30.4098	32.2359	33.0969	23.5962	24.671		Sotub01g007680	0.339905	0.448773	0.0944117	0	0		Solyc00g017530	0	0	0	0	0	0		CA00g11170	0	0.414941	0.438177	0	0.364953
SMEL_000g005460.1	23.6655	29.7626	42.2334	43.3785	33.1344	30.3424		Sotub01g007690	0.567485	0	0	0	0		Solyc00g017540	0	0	0	0	0	0		CA00g11180	0	0	0	0	0.382
SMEL_000g005490.1	0	0	0	0	0	0		Sotub01g007700	0.0751777	0.876347	0.200684	4.41573	9.5381		Solyc00g017550	0	0	0	0	0	0		CA00g11190	6.16668	8.93136	10.7685	13.2725	15.1477
SMEL_000g005550.1	0	0	0	0	0	0		Sotub01g007710	6.63387	12.9647	12.5257	17.45	29.2107		Solyc00g017750	0	0	0	0	0	0		CA00g11200	0	0	0	0	0
SMEL_000g005560.1	0	0	0	0	0	0		Sotub01g007720	75.5633	17.1971	75.8581	129.858	237.921		Solyc00g017760	0	0	0	0	0	0		CA00g11210	0	0	0	0	0
SMEL_000g005570.1	0	0	0	0	0	6.83656		Sotub01g007730	0	0	0	0.115473	0		Solyc00g017860	0	0	0	0	0	0		CA00g11220	0	0	0	0	0
SMEL_000g005580.1	0	0	0	0	0	0		Sotub01g007740	0	0	0	0	0		Solyc00g017870	0	0	0	0	0	0		CA00g13640	0	0	0	0	0
SMEL_000g005590.1	0	0	0	0	0	0		Sotub01g007750	0	0	0	0	0		Solyc00g017880	0	0	0	0	0	0		CA00g13650	0	0	0	0	0
SMEL_000g005670.1	0	0	0	0	0	0		Sotub01g007760	0	0	0	0	0.0480295		Solyc00g017890	0	0	0	0	0	0		CA00g13660	0	0	0	0	0.391489
SMEL_000g005680.1	0.284288	53.2898	9.97607	3.26551	3.28437	3.33498		Sotub01g007770	0	0	0	0	0		Solyc00g017900	0	0	0	0	0	0		CA00g13670	0	0	0	0	0
SMEL_000g005690.1	0	0	0	0	0	0		Sotub01g007780	10.3397	20.3274	10.4442	15.8627	11.2026		Solyc00g017910	0	0	0	0	0	0		CA00g13680	0	0	0.637754	1.42759	2.1086
SMEL_000g005710.1	0	0	0	0	0	0		Sotub01g007790	312.882	142.659	170.241	131.893	292.401		Solyc00g017920	0	0	0	0	0	0		CA00g13690	0	0	0	0	0
SMEL_000g005820.1	0	0	0	0	0	0		Sotub01g007800	26.8029	14.3568	15.2078	26.9181	37.5518		Solyc00g017930	0	0	0	0	0	0		CA00g13700	1.26	1.95199	1.05187	2.73943	1.98264
SMEL_000g005880.1	0	0	0	0	0	0		Sotub01g007810	11.9394	16.7721	20.7583	15.9119	8.20441		Solyc00g018760	0	0	0	0	0	0		CA00g13710	0	0	0	0	0
SMEL_000g005890.1	18.9791	13.9662	0	10.5303	13.3367	18.521		Sotub01g007820	9.23971	6.35315	5.14528	6.13298	6.48029		Solyc00g018770	0	0	0	0	0	0		CA00g15180	0	0.0551444	0	0	0.232554
SMEL_000g005900.1	0	0	0	0	0	0		Sotub01g007830	20.2097	21.0726	23.2249	36.7738	35.6096		Solyc00g018970	0	0	0	0	0	0		CA00g15190	0.136497	0	0.218596	0	0
SMEL_000g005910.1	0.939106	0.3037	0.239963	0.853907	0.756878	1.0305		Sotub01g007840	0	0	0	0	0		Solyc00g019610	0	0	0	0	0	0		CA00g15200	0	0	0	0	0
SMEL_000g005920.1	11.6066	5.10088	9.47255	16.2441	8.25332	7.40421		Sotub01g007850	3.00774	2.1181	4.42587	3.63041	3.89792		Solyc00g019620	0	0	0	0	0	0		CA00g15210	0	0	0	0	2.02141
SMEL_000g005930.1	0	0	0	0	0	0		Sotub01g007860	1.39663	0.188682	0.106493	1.43346	0.100673		Solyc00g019630	0	0	0	0	0	0		CA00g15220	0	0.334572	0.324083	0.490265	0.264856
SMEL_000g005940.1	0	0	0	0	0	0		Sotub01g007870	26.0954	3.98659	8.15546	11.976	22.0341		Solyc00g019730	0.695	0	1.49	4.54	0.49	1.495		CA00g15230	0	0	0	0	0
SMEL_000g005950.1	0	0	0	0	0	0		Sotub01g007880	3.2265	0	6.2105	12.5271	0.74993		Solyc00g019740	3.805	0.42	1.815	14.105	1.71	2.715		CA00g15240	119.759	44.2583	132.438	152.638	182.465
SMEL_000g005960.1	71.6529	52.6539	63.953	72.8768	63.1207	89.5537		Sotub01g007890	213.826	90.6242	149.556	496.801	680.088		Solyc00g019750	1.215	0.46	0.48	2.92	0.575	1.475		CA00g15250	16.8203	7.39527	14.0733	12.1859	18.3987
SMEL_000g005970.1	0	0	0	0	0	0		Sotub01g007900	11.6077	10.7605	15.6363	31.1603	19.8174		Solyc00g019950	1.61	0	0.61	3.59	0.115	0.475		CA00g15260	16.2581	3.24434	20.6871	17.2716	29.5499
SMEL_000g005980.1	0	0	0	0	0	0		Sotub01g007910	0	0	61.3811	0	0		Solyc00g019960	0.22	0	0.44	1.36	0	0.17		CA00g15270	3.56324	14.4247	4.74018	11.9411	6.79384
SMEL_000g005990.1	0	0	0	0	0	0		Sotub01g007920	11.8239	11.0477	8.0495	7.64319	8.60536		Solyc00g019970	0	0.11	0	1.59	0	0.085		CA00g15280	114.907	98.7523	54.9114	40.5981	82.7864
SMEL_000g006000.1	0	0	0	0	0	0		Sotub01g007930	2.72477	0.577857	2.88057	0.24021	1.04529		Solyc00g019980	0	0.055	0	0.235	0	0.13		CA00g15290	3.00309	5.57921	3.05365	4.40891	0.775776
SMEL_000g006010.1	0	0	0	0	0	0		Sotub01g007940	136.017	137.608	0	239.25	99.6677		Solyc00g019990	0	0	0	0	0.25	0.175		CA00g15300	0.183417	0.352735	0.218328	0.0376665	3.32421
SMEL_000g006020.1	0	0	0	0	0	0		Sotub01g007950	0	0	0	1.87449	0		Solyc00g020000	0.295	0	0	0	0.31	0.225		CA00g15310	5.24356	71.1299	288.65	32.6953	0.407715
SMEL_000g006030.1	0	0	0	0	0	0		Sotub01g007960	0	0	0.991926	0.842227	0.490706		Solyc00g020010	0.675	0	0.885	0.91	1.29	2.04		CA00g15320	32.5929	1256.99	1983.38	139.179	7.59031
SMEL_000g006200.1	0	0	0	0	0	0.347949		Sotub01g007970	2.66531	1.3519	1.4232	1.98322	3.05361		Solyc00g020020	0.18	0	0.06	0.17	0	0.09		CA00g15330	0	0	0	0	0
SMEL_000g006220.1	0	0	0	0	0	0		Sotub01g007980	27.0178	85.9235	46.8418	77.4561	39.0428		Solyc00g020030	0.765	0.245	0.5	1.44	1.135	1.35		CA00g15340	0.361609	0.170502	0.25646	0.0752789	0.434546
SMEL_000g006240.1	0	0	0	0	0	0		Sotub01g007990	73.737	31.2203	7.50152	9.51014	6.15913		Solyc00g020040	0.16	0.08	0.41	0.1	0	0.815		CA00g15350	0	36.7721	0.329178	0.124348	0.233189
SMEL_000g006250.1	1.05583	0	0	0	0	0		Sotub01g008000	7.13127	4.80623	8.05886	12.9649	6.23345		Solyc00g020440	0	0	0	0	0	0		CA00g15360	0	0.835792	0	0	0
SMEL_000g006290.1	0	5.20991	0.280162	0.90635	0.50244	0.13029		Sotub01g008010	10.8691	10.3856	40.0623	15.3494	15.1402		Solyc00g020540	0	0.025	0.07	0	0	0		CA00g15370	0	0	0	0	0
SMEL_000g006300.1	0	1.7431	0.0208963	0.0456211	0.015421	0		Sotub01g008020	3.66292	0.470885	13.2701	22.8709	2.10299		Solyc00g020840	0.13	0	0.065	0.095	0	0.15		CA00g15810	3.47753	3.41218	0.163038	0.322847	3.4784
SMEL_000g006310.1	0.0476621	2.87295	0.0596461	0	0.043923	0.0134846		Sotub01g008030	15.7619	0	27.0416	45.7524	5.14995		Solyc00g020940	0	0	0	0	0	0		CA00g15820	0	0	0	0	0
SMEL_000g006320.1	0	0	0	0	0	0		Sotub01g008040	7.31952	2.42286	7.78843	8.14166	7.33051		Solyc00g020950	0	0	0	0	0	0		CA00g15830	0	0	0.125216	0	0
SMEL_000g006330.1	0	0	0	0	0	0		Sotub01g008050	0.934134	0.309776	0.514483	1.32486	0		Solyc00g020960	0	0	0	0	0	0		CA00g15840	20.4886	10.0641	11.1143	56.0699	219.842
SMEL_000g006340.1	0	0	0	0	0	0		Sotub01g008060	0	1.93843	0.4273	1.14445	0.0892483		Solyc00g020970	0	0	0	0	0	0		CA00g15850	0.36616	0.699554	0.177471	0.202615	0
SMEL_000g006370.1	0	0	0	0	0	0		Sotub01g008070	37.2174	15.8104	51.2333	93.1452	11.9991		Solyc00g020980	0	0	0	0	0	0		CA00g15860	0.418493	0.156083	0	0.225429	0
SMEL_000g006380.1	0	0	0	0	0	0		Sotub01g008080	7.47591	4.05788	1.31796	2.85837	8.15798		Solyc00g020990	0	0	0	0	0	0		CA00g15870	0.106825	0	0.190438	0.385283	0.214477
SMEL_000g006390.1	0	0	0	0	0	0		Sotub01g008090	318.032	290.419	339.589	349.349	153.179		Solyc00g021490	0	0	0	0	0	0		CA00g15880	30.5869	16.6685	12.3063	6.23502	0.394678
SMEL_000g006400.1	0	0	0	0	0	0		Sotub01g008100	12.4276	12.5972	6.85476	108.687	57.0987		Solyc00g021500	0	0	0	0	0	0		CA00g15890	6.72227	58.7262	26.1855	9.1877	0.288191
SMEL_000g006410.1	0	0	0	0	0	0		Sotub01g008110	8.97526	5.4888	3.45957	2.57467	2.87886		Solyc00g021510	0	0	0	0	0	0		CA00g15900	6.3644	16.7232	1.42264	10.2492	16.8326
SMEL_000g006440.1	0	0	0	0	0	0		Sotub01g008120	12.1813	15.4267	4.49482	17.5885	4.08368		Solyc00g021520	0	0	0	0	0	0		CA00g15910	0.681975	0	0	0.100411	0.0987941
SMEL_000g006450.1	0	0	0	0	0	0		Sotub01g008130	9.66121	7.38553	4.01998	8.66837	2.0281		Solyc00g021530	0	0	0	0	0	0		CA00g15920	28.9115	0	0.214868	1.4831	12.755
SMEL_000g006460.1	0	0	0	0	0	0		Sotub01g008140	1.24288	0.687214	1.50636	2.96344	0		Solyc00g021630	0.86	0.375	1.53	4.905	0.365	1.185		CA00g15930	32.8263	8.8353	0.192945	29.1816	1685.6
SMEL_000g006470.1	0	0	0	0	0	0		Sotub01g008150	37.8042	7.96647	31.6606	16.1774	24.3857		Solyc00g021640	0.915	0.42	0.905	5.265	1.04	1.83		CA00g15940	0	0	0	0	0
SMEL_000g006520.1	0	0	0	0	0	0		Sotub01g008160	6.95374	0	0.629763	0	0		Solyc00g021650	0	0	0	0	0	11.95		CA00g15950	0	0	0.295824	0	0.117643
SMEL_000g006530.1	0	0	11.1439	0	0	0		Sotub01g008170	1.68918	0.98372	0.66278	1.25878	2.77441		Solyc00g021660	0	0	0	0	0	0		CA00g15960	1.04089	0.16523	0.737745	1.03471	1.61692
SMEL_000g006540.1	0	0	0	0	0	0		Sotub01g008180	33.5589	60.8537	58.5874	76.2697	63.9436		Solyc00g022070	0	0	0	0.47	0.355	0		CA00g15970	757.092	7.80685	53.038	145.426	628.931
SMEL_000g006550.1	9.24789	4.83739	7.40373	25.6777	17.6048	16.3021		Sotub01g008190	162.923	70.9482	47.2564	76.4361	103.451		Solyc00g022080	0	0	0	0	0	0		CA00g15980	7.13389	3.87898	3.25569	4.62684	21.9465
SMEL_000g006560.1	0	0	0	0	0	0		Sotub01g008200	0.207028	0.0625199	0.0500184	0.109141	0		Solyc00g022090	0	0	0	0.18	0	0.105		CA00g15990	12.2731	1.8466	0	9.55345	17.6965
SMEL_000g006570.1	0	0	0	0	0	0		Sotub01g008210	106.062	14.3442	23.0696	28.7793	63.0499		Solyc00g022100	5.76	2.34	3.25	6.215	1.8	3.865		CA00g16000	643.832	171.544	202.893	228.524	171.228
SMEL_000g006580.1	24.8241	25.8312	22.2393	31.7365	21.6553	15.0629		Sotub01g008220	6.36673	0.330752	1.41997	13.1904	9.12406		Solyc00g022110	18.72	4.755	12.91	12.83	13	65.425		CA00g16010	0	0	0	0	0
SMEL_000g006590.1	0	0	0	0	0	0		Sotub01g008230	0.104132	0	0	0.187718	0		Solyc00g022920	0	0	0	0	0	0		CA00g16020	1.28481	0	0.604695	0.481188	91.6646
SMEL_000g006600.1	0	0	0	0	0	0		Sotub01g008240	0.134231	0	0	0.142075	0		Solyc00g023020	0	0	0	0	0	0		CA00g16030	5.46524	4.19737	6.42018	3.02193	4.00032
SMEL_000g006610.1	2.35805	1.65286	2.4672	4.69833	2.67908	6.11338		Sotub01g008250	2.26497	0.36833	129.218	3.98771	1.78234		Solyc00g023030	0	0	0	0	0	0		CA00g16040	104.994	89.2313	138.104	91.9938	59.0501
SMEL_000g006630.1	0	0	0	0	0	0		Sotub01g008260	0.298167	0.291289	1.79763	0.324247	1.61951		Solyc00g023040	0	0	0	0	0	0		CA00g16280	0.101649	0	0.394453	0	0.0697644
SMEL_000g006690.1	0	0	0	0	0	0		Sotub01g008270	4.08093	0.852729	42.5503	2.41462	38.9391		Solyc00g023050	0	0	0	0	0	0		CA00g16290	0	0	0	0	0
SMEL_000g006700.1	0	0	0	0	0	0		Sotub01g008280	1.75487	0.232523	0.938186	9.07569	13.4071		Solyc00g023250	0	0	0	0	0	0		CA00g16300	0	0.225086	0	0	0
SMEL_000g006740.1	0	0	0	0	0	0		Sotub01g008290	1.3857	0.716941	1.43081	1.15847	2.58645		Solyc00g023260	0	0	0	0	0	0		CA00g16310	0	0	0.131398	0.114138	0.24796
SMEL_000g006770.1	0	0	0	0	0	0		Sotub01g008300	2.36085	1.29264	3.34229	2.1406	8.00751		Solyc00g023270	0	0	0	0	0	0		CA00g16320	0.147413	0.812516	0	0.106033	0.0938832
SMEL_000g006820.1	0	0	0	0	0	0		Sotub01g008310	0.659996	0.116314	0.105904	1.71864	2.6691		Solyc00g023470	0	0	0	0	0	0		CA00g16330	27.2223	13.4117	55.3605	54.7411	22.1211
SMEL_000g006830.1	0	0	0	0	0	0		Sotub01g008320	0.220755	9.27937	2.58375	2.17187	5.11999		Solyc00g023570	0	0	0	0	0	0		CA00g16340	18.3407	7.25009	8.70755	6.22025	5.02862
SMEL_000g006840.1	0	0	0	0	0	0		Sotub01g008330	0.83341	5.36647	3.94211	1.19768	5.63099		Solyc00g023580	0	0	0	0.28	0.255	0		CA00g16350	0	0	0.157542	0	0
SMEL_000g006880.1	0	0	0	0	0	0		Sotub01g008340	1.32704	2.20249	0.585645	1.71865	2.43453		Solyc00g023590	0.05	0.09	0	0.06	0	0.07		CA00g16360	28.2484	2.65213	31.4404	20.9764	9.52501
SMEL_000g006890.1	0	0	0	0	0	0		Sotub01g008350	4.99511	11.6408	5.12978	5.27085	6.32386		Solyc00g023600	0	0	0	0	0	0		CA00g16370	22.5915	454.724	178.654	1236.76	0
SMEL_000g006900.1	0	0.728544	0	0.410296	0.200748	0.279918		Sotub01g008360	602.633	238.435	478.516	425.307	491.008		Solyc00g023700	0	0.08	0.42	0	0.09	0.19		CA00g16380	5.36672	0	0.566104	0	0.554076
SMEL_000g006910.1	0	0	0	0	0	0		Sotub01g008370	0.18706	0.174577	0.134639	0.100457	0.230643		Solyc00g023710	0	0	0	0.105	0	0.11		CA00g16390	1.66409	0	0	1.39162	0.144837
SMEL_000g006930.1	0	0	0	0	0	0		Sotub01g008380	13.7266	41.1544	46.6967	11.0968	12.6877		Solyc00g024010	0	0	0	0	0	0		CA00g16400	32.05	0	0.192463	0	0.167554
SMEL_000g006940.1	0	0	0	0	0	0		Sotub01g008390	24.6602	49.197	59.885	45.2345	7.45873		Solyc00g024020	0	0	0	0	0	0		CA00g16410	7.1414	5.45263	16.8411	8.16858	7.73442
SMEL_000g006950.1	0	0	0	0	0	0		Sotub01g008400	0	0	0	0	0		Solyc00g024030	0	0	0	0	0	0		CA00g16420	365.492	548.497	322.461	701.121	575.952
SMEL_000g007030.1	260.906	57.9777	130.926	112.64	238.486	130.139		Sotub01g008410	0.0740701	0	3.0029	0	0		Solyc00g024040	0	0	0	0	0	0		CA00g16430	1.13487	1.48185	0.692083	0.316073	0.925886
SMEL_000g007060.1	8.92428	41.919	9.26511	12.985	12.2701	2.84979		Sotub01g008420	0.980922	0.0846687	6.77624	0.0930671	0.412926		Solyc00g024050	0	0	0	0	0	0		CA00g16440	0	0.728464	0.883854	1.37828	0
SMEL_000g007070.1	0.726909	4.11492	2.31996	0.660973	3.66546	1.21522		Sotub01g008430	21.1384	20.2115	30.7944	28.2504	17.3391		Solyc00g024150	6.01	315.385	151.14	51.75	42.93	53.715		CA00g16450	0	0	0	0	0.0503309
SMEL_000g007080.1	0	0	0	0	0	0		Sotub01g008440	65.3681	44.1538	52.0233	36.9534	86.6671		Solyc00g024160	0	0	0.06	0	0	0.185		CA00g16460	0	0	0	0	0
SMEL_000g007090.1	0	0	0	0	0	0		Sotub01g008450	2479.93	414.939	881.016	4253.82	2147.89		Solyc00g024170	0	0	0.155	0	0	0		CA00g16470	0	0	0.626553	0	0
SMEL_000g007100.1	0	0	0	0	0	0		Sotub01g008460	484.081	615.748	402.895	774.182	280.734		Solyc00g024370	0	0	0	0	0	0		CA00g16480	0	0	0	0	0
SMEL_000g007110.1	0	0	0	0	0	0		Sotub01g008470	45.5949	42.2482	47.2713	29.7388	7.59081		Solyc00g024570	0	0	0	0	0	0		CA00g16490	0	0.173543	0.132311	0.0565115	0.780649
SMEL_000g007120.1	0	0.586501	0	0.393882	0.791257	0.3755		Sotub01g008480	82.414	117.308	150.911	188.224	107.678		Solyc00g024670	0	0	0	0	0	0		CA00g16500	0.938961	0	50.6973	4.07581	0
SMEL_000g007130.1	0	0	0	0	0	0.0181792		Sotub01g008490	17.5201	11.7691	9.51586	14.5884	19.7914		Solyc00g024680	0	0	0	0	0	0		CA00g16510	0.0460452	0.328547	0.162365	0	0.225846
SMEL_000g007140.1	0	0	0	0	0	0		Sotub01g008500	6.12794	10.9461	9.63255	5.31353	12.3727		Solyc00g024690	0	0	0	0	0	0		CA00g16520	0	0	0	0	0
SMEL_000g007150.1	0	0	0	0	0	0		Sotub01g008510	19.0098	5.77762	9.82448	8.72898	9.61821		Solyc00g025290	13.9	9.84	10.05	9.55	9.185	14.78		CA00g16530	6.07888	2.47742	16.8901	16.0215	20.4475
SMEL_000g007160.1	0	0	0	0	0	0		Sotub01g008520	23.3759	19.8202	9.22077	9.10424	9.54234		Solyc00g025300	0	0	0	0	0	0		CA00g16540	0	0	0	0	0
SMEL_000g007170.1	0.356229	1.73717	0.896901	2.00915	2.79969	1.35874		Sotub01g008530	26.1967	10.4146	14.2612	14.0877	13.1084		Solyc00g025400	0.07	0	0	0	0	0.16		CA00g16550	0	0	0	0	0
SMEL_000g007180.1	1.79884	7.86392	1.6952	9.40985	7.44292	4.22718		Sotub01g008540	9.75953	4.31774	10.2666	8.75318	5.07889		Solyc00g025500	0	0	0	0	0	0		CA00g16560	0	0	0	0	0
SMEL_000g007190.1	0	0	0	0	0	0		Sotub01g008550	0.30229	0	0	0.174954	0.28668		Solyc00g025510	0	0	0	0	0	0		CA00g16570	80.2234	38.3956	53.7633	74.4155	30.0605
SMEL_000g007200.1	0	0	0	0	0	0		Sotub01g008560	30.1085	6.72512	15.902	22.7382	30.496		Solyc00g025520	0	0	0	0	0	0		CA00g16580	464.026	94.7171	132.16	187.432	137.226
SMEL_000g007210.1	7.01018	9.92097	8.65469	6.5544	6.85889	9.46351		Sotub01g008570	1.14108	0.619	0.810979	2.32578	1.90395		Solyc00g025530	0	0	0	0	0	0		CA00g16590	31.7718	8.34174	17.2146	24.6115	24.2889
SMEL_000g007220.1	0	3.51711	0	0	1.88123	0		Sotub01g008580	2.77271	0.784056	1.60815	2.52705	2.43202		Solyc00g025540	0	0	0	0	0	0		CA00g16600	0.538432	1.49782	0.945717	2.25892	96.2
SMEL_000g007230.1	5.85175	7.5831	6.56733	6.14056	5.23104	2.13455		Sotub01g008590	9.83422	3.78886	10.2155	6.44619	5.82036		Solyc00g025650	0	0	0	0	0	0		CA00g16610	0.328154	0	0.199463	0	0
SMEL_000g007240.1	0.647648	54.263	19.3914	0.441945	0.908802	27.7177		Sotub01g008600	2.44212	0.316236	15.193	0.343186	0.984205		Solyc00g025660	0	0	0	0	0	0		CA00g16620	0	0	0	0.267799	0
SMEL_000g007410.1	0	0	0	0	0	0		Sotub01g008610	83.9408	41.6113	115.821	118.432	49.0022		Solyc00g026160	0.73	0	0.12	0	0	0.025		CA00g16630	0	0	0.327567	0.293701	0
SMEL_000g007430.1	0	0	0	0	0	0		Sotub01g008620	0	0.210888	731.825	0	0.0358399		Solyc00g026860	0	0	0	0	0	0		CA00g16640	0	0	0	0	0
SMEL_000g007440.1	0.39249	0.319087	0.164579	0.238035	0.209446	0		Sotub01g008630	28.1078	477.394	84.612	34.6221	10.8918		Solyc00g026870	0	0	0	0	0	0		CA00g16650	0	0	0	0	0
SMEL_000g007450.1	0	0	0	0	0	0		Sotub01g008640	81.019	30.288	27.6388	22.4151	26.4511		Solyc00g026880	0	0	0	0	0	0		CA00g16660	0.1933	0.0802824	0.298025	0.253222	0.140101
SMEL_000g007460.1	0	0	0	0	0	0		Sotub01g008650	107.679	34.5699	37.9342	65.9446	68.6784		Solyc00g026890	0	0	0	0	0	0		CA00g16670	1.54443	0.204016	0.117574	0.130728	0.104019
SMEL_000g007470.1	8.19405	3.86077	5.16461	7.97543	7.43683	8.13678		Sotub01g008660	42.304	37.4794	36.6612	44.3826	45.6684		Solyc00g026900	0	0	0	0	0	0		CA00g16680	0	4.47624	4.6369	5.55306	1.37956
SMEL_000g007480.1	0.170652	0	0	0	0	0		Sotub01g008670	40.2132	14.6925	13.9306	28.892	57.7066		Solyc00g027120	0	0	0	0	0	0		CA00g18290	375.735	7.20575	45.8273	27.753	7.65007
SMEL_000g007490.1	39.139	27.1579	27.7549	26.5636	31.5457	44.1677		Sotub01g008680	1.59961	0.147003	0.339148	0.137375	0.252813		Solyc00g027130	0	0	0.135	0.065	0.06	0.42		CA00g18300	32.798	29.5057	39.2929	50.305	32.8511
SMEL_000g007500.1	0	0	0	0	0	0		Sotub01g008690	37.7276	32.6725	30.8551	44.8687	75.4924		Solyc00g027140	0.145	0.03	0.03	0.04	0	0.175		CA00g18310	609.25	154.845	215.635	248.703	96.8962
SMEL_000g007510.1	0	0	0	0	0	0		Sotub01g008700	19.8861	5.69405	6.62678	15.0963	16.7826		Solyc00g027640	0	0	0	0	0	0		CA00g18320	8.65573	50.744	11.2749	13.0908	45.374
SMEL_000g007570.1	7.75989	3.65726	3.97077	3.3627	15.3523	6.12854		Sotub01g008710	18.6339	94.1588	149.803	65.7936	21.8042		Solyc00g027650	0	0	0	0	0	0		CA00g18330	0	0	0.21518	0	0.241427
SMEL_000g007600.1	0	0	0	0	0	0		Sotub01g008720	22.0481	18.6522	8.98893	12.7807	19.5525		Solyc00g027660	0	0	0	0	0	0		CA00g18340	52.5256	23.2309	18.7356	19.822	12.6112
SMEL_000g007610.1	0	0	0	0	0	0		Sotub01g008730	1.78167	0	0.500339	0.60166	1.39894		Solyc00g027670	0	0	0	0	0	0		CA00g18350	272.944	33.1581	84.3645	34.2107	61.4518
SMEL_000g007620.1	0	0	0	0	0	0		Sotub01g008740	188.262	113.622	114.689	142.663	254.847		Solyc00g027770	21.075	9.86	21.965	29.175	36.4	32.22		CA00g18360	22.423	1.50811	2.81945	3.38027	0.730048
SMEL_000g007630.1	0	0	0	0	0	0		Sotub01g008750	122.645	108.346	164.958	105.534	105.79		Solyc00g027870	0	0	0	0	0	0		CA00g18370	5.83392	8.21415	37.903	28.3063	3.18458
SMEL_000g007640.1	30.8107	2.05697	34.3808	26.798	8.69692	0.245371		Sotub01g008760	4.35657	3.97732	1.38865	3.57644	4.40183		Solyc00g027970	0	0	0	0	0	0		CA00g18380	11.7038	11.2808	25.5738	23.4866	44.0435
SMEL_000g007650.1	0	0	0	0	0	0		Sotub01g008770	0.0989833	0.840852	0.28301	0.105318	0.357216		Solyc00g027980	0	0	0	0	0	0		CA00g18390	1.30477	1.58187	1.25703	3.30972	1.36264
SMEL_000g007700.1	0	0	0	0	0	0		Sotub01g008780	0	2.79691	0.482817	0.818988	1.29158		Solyc00g027990	0	0	0	0	0	0		CA00g18400	55.5867	1.78064	55.4384	38.0488	27.3145
SMEL_000g007710.1	0	0	0	0	0	0		Sotub01g008790	0.321677	0.277818	5.5069	2.95551	2.57881		Solyc00g028090	0	0	0	0	0	0		CA00g18410	19.9934	18.8124	26.8949	37.6802	25.9576
SMEL_000g007720.1	0	0	0	0	0	0		Sotub01g008800	0	0.354876	0.319565	0.701575	0.808667		Solyc00g028100	0	0	0	0	0	0		CA00g18420	0	0.2523	0.192556	0	0
SMEL_000g007730.1	0	0	0	0	0.0064802	0		Sotub01g008810	20.4819	10.9118	0	7.4759	17.1652		Solyc00g028110	0	0	0	0	0	0		CA00g18430	0	0	1.04434	0	0
SMEL_000g007740.1	0	0	0	0	0	0		Sotub01g008820	1.33644	43.1779	2.14296	2.02859	1.138		Solyc00g028120	0	0	0	0	0	0		CA00g18440	1.08829	0.801945	0	0	0.723317
SMEL_000g007750.1	0.655543	0	3.41175	0	0.28647	2.3391		Sotub01g008830	0.725816	41.6338	4.87169	1.52061	3.64628		Solyc00g028420	0	0	0	0	0	0		CA00g18450	0	0	0	0	0
SMEL_000g007760.1	0	0	0	0	0	0		Sotub01g008840	1.31674	15.0717	1.71356	1.26232	0.850946		Solyc00g028520	0	0	0	0	0	0		CA00g18720	0.248634	1.32561	0.388923	0.470221	1.31254
SMEL_000g007770.1	0	0	0	0	0	0		Sotub01g008850	5.0555	46.1979	5.22114	2.12483	2.46815		Solyc00g028530	0	0	0	0	0	0		CA00g18730	0	0	0	0	0
SMEL_000g007780.1	0	0	0	0	0	0.244826		Sotub01g008860	0	0	0	0	0		Solyc00g028540	0	0	0	0	0	0		CA00g18740	47.6383	50.4311	43.7899	79.9045	58.5257
SMEL_000g007790.1	0	0	0	0	0	0		Sotub01g008870	0	0	0	0	0		Solyc00g028550	0	0	0	0	0	0		CA00g18750	26.7497	3.48656	34.2369	26.2046	39.7867
SMEL_000g007800.1	0	0	0	0	0	0		Sotub01g008880	0.89958	0.148215	12.8512	3.3003	4.24473		Solyc00g028560	0	0	0	0	0	0		CA00g18760	3.13311	0.879938	0.509503	2.94606	0.172655
SMEL_000g007810.1	0	0	0	0	0	0		Sotub01g008890	23.5398	1.36696	7.09406	6.96751	20.4213		Solyc00g028760	0	0	0	0	0	0		CA00g18770	8.26065	6.3322	0	0	0
SMEL_000g007820.1	0	0	0	0	0	0		Sotub01g008900	1.5824	0.110413	0.335449	0.492622	0.34599		Solyc00g028960	0.165	0.315	0	0	0	0		CA00g18780	79.8452	49.246	82.4015	93.7413	134.276
SMEL_000g007830.1	0	0	0	0	0	0		Sotub01g008910	37.9669	12.0487	94.7087	10.774	15.6947		Solyc00g029060	0	0	0	0	0	0		CA00g18790	53.2154	7.32477	93.523	85.8748	99.4794
SMEL_000g007840.1	0	0	0	0	0	0		Sotub01g008920	28.8525	24.0008	12.4534	16.25	14.1821		Solyc00g029070	0	0	0	0	0	0		CA00g18800	90.3614	29.346	35.8184	33.5235	48.8942
SMEL_000g007850.1	0	0	0	0	0	0		Sotub01g008930	20.9641	9.37946	28.8577	27.3221	22.3566		Solyc00g029080	0	0	0	0	0	0		CA00g18810	0	0	0	0	0
SMEL_000g007860.1	0	0	0	0	0	0		Sotub01g008940	5.85889	1.87427	2.29928	2.48183	7.12609		Solyc00g029090	0	0	0	0	0	0		CA00g18820	0	0	0	0	0
SMEL_000g007870.1	0	0	0	0	0	0		Sotub01g008950	13.0008	4.84778	5.63797	5.48271	10.1848		Solyc00g029190	1.42	1.48	2.1	0.11	0.1	0		CA00g18830	8.45519	0	0	0	0
SMEL_000g007880.1	0	0	0	0	0	0		Sotub01g008960	12.6385	11.0457	11.7195	15.2377	13.9116		Solyc00g029290	0	0	0	0	0	0		CA00g18840	137.168	154.366	58.9279	100.172	69.1305
SMEL_000g007890.1	0	0	0	0	0	0		Sotub01g008970	0	0	0	0	0		Solyc00g029300	0	0	0	0	0	0		CA00g18850	11.4354	0.20879	0.49159	0.55665	1.51454
SMEL_000g007900.1	0	0	0	0	0	0		Sotub01g008980	0	0.39197	0.388838	0	0		Solyc00g029500	0	0	0	0	0	0		CA00g18860	5.69587	11.6182	3.98526	6.17997	2.02582
SMEL_000g007910.1	0	0	0	0	0	0		Sotub01g008990	0.291854	2.17582	0.778948	0.382245	0.65979		Solyc00g029800	0	0	0	0	0	0		CA00g18870	2.73799	0	3.02518	0.725726	5.06932
SMEL_000g007920.1	0	0	0	0	0	0		Sotub01g009000	15.212	1.56054	2.35721	5.30755	5.87873		Solyc00g030000	0.205	0	0.2	0	0	0		CA00g18880	2.95724	0.542707	6.46786	10.3173	9.26423
SMEL_000g007930.1	0	0	0	0	0	0		Sotub01g009010	0.692208	1.54464	0	0.0425527	0.704302		Solyc00g030100	0	0	0	0	0	0		CA00g18890	4.49184	0.566489	7.8778	10.9755	8.79973
SMEL_000g007940.1	0	0	0	0	0	0		Sotub01g009020	1.04557	0.703148	0.569951	0.515826	0.742167		Solyc00g030110	0	0	0	0	0	0		CA00g18900	56.8373	19.0959	48.128	54.7996	52.9917
SMEL_000g007980.1	0	0	0	0	0	0		Sotub01g009030	0.196575	0.55113	2.2433	0.336151	0.466326		Solyc00g030210	0	0	0	0	0	0		CA00g19760	35.0431	7.59078	32.4674	34.291	45.4294
SMEL_000g007990.1	0	0	0	0	0	0		Sotub01g009040	0.569953	5.65398	1.68892	0.621392	1.2511		Solyc00g030510	2.075	0.355	1009.15	0.53	1.295	0		CA00g19770	245.016	50.109	313.152	242.757	429.957
SMEL_000g008000.1	0	0	0	0.0271501	0	0		Sotub01g009050	212.952	301.202	111.361	148.649	232.139		Solyc00g030520	5.075	3.25	8.74	7.17	6.045	5.22		CA00g19780	0	0	0	4.13395	2.06125
SMEL_000g008010.1	0	0	0	0	0	0		Sotub01g009060	6.23539	4.97304	1.08022	4.79776	2.49072		Solyc00g030820	0.15	0.43	0.295	0.185	0.16	0.225		CA00g19790	25.5928	13.1403	94.6076	36.3243	9.8765
SMEL_000g008020.1	0	0	0	0	0	0		Sotub01g009070	0	0.504447	0	0	0.318855		Solyc00g031020	0	0	0	0	0	0		CA00g19800	0	0	0	0	0
SMEL_000g008030.1	0	0.209564	0.491786	0	0.292353	0.0767085		Sotub01g009080	0	0	0	0	0		Solyc00g031030	0	0	0	0	0	0		CA00g19810	4.86887	104.357	8.136	18.6633	1.52957
SMEL_000g008040.1	0	0	0	0	0	0		Sotub01g009090	0.121053	1.39666	2.28825	1.26815	2.38937		Solyc00g031040	0	0	0	0	0	0		CA00g19820	0	0	0	0	0
SMEL_000g008050.1	0	0	0	0	0	0		Sotub01g009100	0	0.469317	0	0.252099	1.74932		Solyc00g031050	0	0	0	0	0	0		CA00g19830	3.10165	0.879778	8.32809	6.49834	0.500763
SMEL_000g008060.1	0	0	0	0	0	0		Sotub01g009110	0.912256	2.53587	0.617553	0.737239	1.91661		Solyc00g031060	0	0	0	0	0	0		CA00g19840	5.22661	1.58989	12.5981	5.62157	18.8978
SMEL_000g008070.1	0	0	0	0	0	0		Sotub01g009120	14.4678	6.52876	2.28581	6.89292	5.28258		Solyc00g031360	0	0	0	0	0	0		CA00g19850	0	0	0	2.40758	0
SMEL_000g008080.1	0	0	0	0	0	0		Sotub01g009130	4.02983	0	0	0	0		Solyc00g031370	0	0	0	0	0	0		CA00g19860	0	0	0	0	0
SMEL_000g008090.1	0	0	0	0	0	0		Sotub01g009140	0	0.975553	0.306911	0.225501	0.257769		Solyc00g031380	0	0	0	0	0	0		CA00g19870	0	0	0	0	0
SMEL_000g008100.1	0	0	0	0	0	0		Sotub01g009150	9.37516	4.51443	8.72226	5.74278	6.51847		Solyc00g031390	0	0	0	0	0	0		CA00g19880	42.8569	8.7358	50.6525	20.9776	18.1752
SMEL_000g008110.1	0	0	0	0	0	0		Sotub01g009160	8.47205	5.08039	2.52099	3.52422	4.70825		Solyc00g031490	0	0	0	0	0	0		CA00g19890	16.7735	9.84764	50.2275	72.2113	140.901
SMEL_000g008120.1	0	0	0	0	0.0343164	0		Sotub01g009170	8.19452	14.107	40.2622	24.7021	22.5445		Solyc00g031500	0	0	0	0	0	0		CA00g19900	6.71015	2129.02	260.04	369.042	192.805
SMEL_000g008130.1	0	0	0	0	0	0		Sotub01g009180	5.96909	1.6804	4.58867	3.98049	4.55118		Solyc00g031700	0	0	0	0	0	0		CA00g19910	49.5033	8.45375	99.328	85.6989	32.6782
SMEL_000g008140.1	0	0	0	0	0	0		Sotub01g009190	3.57604	1.45111	0.887912	3.90568	0.763907		Solyc00g031710	0	0	0	0	0	0		CA00g19920	9.21366	6.10997	2.68244	3.17031	12.2366
SMEL_000g008150.1	0	0	0	0	0	0		Sotub01g009200	28.8127	38.6376	77.2815	36.6189	7.84179		Solyc00g031720	0	0	0	0	0	0		CA00g19930	0	0	0	0	0
SMEL_000g008160.1	0	0	0	0	0.0472631	0		Sotub01g009210	0	0	0	0	0		Solyc00g031730	0	0	0	0	0	0		CA00g20830	0.501615	0.050026	0.0887084	0.337803	0.428302
SMEL_000g008170.1	0	0	0	0	0	0		Sotub01g009220	15.8495	12.0488	29.9614	17.4961	13.0054		Solyc00g032030	0.69	0	1.355	0.14	1.665	1.395		CA00g20840	589.957	329.964	190.884	175.05	313.398
SMEL_000g008180.1	0	0	0	0	0	0		Sotub01g009230	0.773639	2.42913	0.264668	0.207675	0.463159		Solyc00g032230	0	0	0	0	0	0		CA00g20850	3.5965	7.9467	7.80067	8.87302	7.43297
SMEL_000g008190.1	0	0	0	0	0	0		Sotub01g009240	0.253073	1.6318	0.093708	0.10529	0.544535		Solyc00g032940	0	0	0	0	0	0		CA00g20860	1.31466	1.17649	7.32165	5.7124	7.17464
SMEL_000g008200.1	1.32896	10.32	3.99792	3.35812	13.994	0.512612		Sotub01g009250	0.0476006	0.0404186	0.0371427	0	0		Solyc00g033460	0	0.985	4.1	1.145	0.165	0		CA00g20870	35.6623	39.1239	14.8398	0.388314	0
SMEL_000g008210.1	0	0	0	0	0	0		Sotub01g009260	0.11299	0	0.161781	0	0.130859		Solyc00g033860	0	0	0	0	0	0		CA00g20880	79.6903	24.8474	53.7716	30.4176	1.61434
SMEL_000g008220.1	8.92078	17.4757	9.67922	15.7976	17.3078	32.7373		Sotub01g009270	9.60967	7.83511	2.77996	10.9787	8.83536		Solyc00g033870	0	0	0	0	0	0		CA00g22810	11.5926	3.1884	13.7545	11.1675	7.91774
SMEL_000g008230.1	0	10.7833	0	0	0	0		Sotub01g009280	0	0	0	0	0		Solyc00g033880	0	0	0	0	0	0		CA00g22820	18.9585	6.4591	1.79916	0.415438	0
SMEL_000g008240.1	0.63797	3.70813	2.05856	0.538961	0.230082	0.494653		Sotub01g009290	0	0.280747	58.8275	0	0.185512		Solyc00g033890	0	0	0	0	0	0		CA00g22830	0	0	0	0	0
SMEL_000g008250.1	41.1779	33.9725	37.4027	49.0932	43.7328	47.7014		Sotub01g009300	0.460066	2.89508	0	0.0600339	0.139799		Solyc00g033990	0	0	0	0	0	0		CA00g22840	0	0	0	0	0
SMEL_000g008260.1	98.9483	103.111	166.861	70.3351	49.3253	80.4588		Sotub01g009310	3.2234	11.849	0.942532	0.110339	0.324816		Solyc00g034000	0	0	0	0	0	0		CA00g22850	0	0	0.690994	0	0.588648
SMEL_000g008280.1	0	0	0	0	0	0		Sotub01g009320	4.69441	119.53	5.67166	0.621725	0		Solyc00g034010	0	0	0	0	0	0		CA00g22860	0	0	0	0	0
SMEL_000g008290.1	0	0	0	0	0	0		Sotub01g009330	0.709565	37.9058	2.44246	0.958814	0		Solyc00g034810	0.225	0	0	0	0	0		CA00g22870	0	0	0	0	0
SMEL_000g008300.1	17.1531	21.2471	15.2466	10.6505	11.2653	19.5227		Sotub01g009340	0	0	43.9048	0	3.07039		Solyc00g035010	0	0	0	0	0	0		CA00g22880	39.257	13.4867	13.7369	22.2278	22.5643
SMEL_000g008310.1	0	0.173669	0	0	0.437344	0.440006		Sotub01g009350	0	4.58998	42.9046	0	0		Solyc00g035020	0	0	0	0	0	0		CA00g22890	0	0	0	0.0412604	0.0552834
SMEL_000g008320.1	0	0	0	0	0	0		Sotub01g009360	3.19753	6.78184	0.664698	0.114416	0.277321		Solyc00g036320	0	0	0.16	0	0	0		CA00g24860	2.11483	2.49053	0.560711	1.18772	0.348169
SMEL_000g008330.1	0	0	0	0	0	0		Sotub01g009370	0.537986	0.317044	9.78012	1.49054	2.96592		Solyc00g036520	0	0	0.18	0	0.095	0.56		CA00g24870	2.80674	4.5119	7.80828	13.4304	2.46126
SMEL_000g008340.1	0	0	0	0	0	0		Sotub01g009380	0	0	0	0	0		Solyc00g036530	0	0	0	0	0	0		CA00g24880	10.5591	5.10857	17.8618	18.5325	4.3881
SMEL_000g008350.1	0	0	0	0	0	0		Sotub01g009390	6.27349	11.7992	7.76783	15.5169	32.1512		Solyc00g036540	0.91	5.545	5.36	15.85	5.645	13.33		CA00g24890	4.32848	0.71012	3.54127	2.8896	2.11101
SMEL_000g008360.1	0	0	0	0	0	0		Sotub01g009400	0	0	0	0.295605	43.6393		Solyc00g036740	0	0	0	0	0	0		CA00g24900	7.91854	169.855	124.696	117.633	77.5939
SMEL_000g008370.1	0.908643	4.0338	0	1.65226	1.51538	1.83303		Sotub01g009410	0	0	0	0.277105	0.263908		Solyc00g036750	0	0	0	0	0	0		CA00g24910	235.024	44.9346	40.5562	54.5904	71.3676
SMEL_000g008400.1	0	0	0	0	0	0		Sotub01g009420	0	0.908244	0.457332	0	0		Solyc00g036760	0	0	0	0	0	0		CA00g24920	0	0	0	0	0
SMEL_000g008430.1	0	0	0	0	0	0		Sotub01g009430	25.4812	10.0589	17.9564	15.12	17.1566		Solyc00g036960	0	0	0	0	0	0		CA00g24930	20.0318	4.94977	30.1502	30.8394	26.0643
SMEL_000g008460.1	0	0	0.16787	0	0.0598216	0.157266		Sotub01g009440	0	0	2.60873	0.0315608	0.0357482		Solyc00g038390	0	0	0	0	0	0		CA00g24940	37.521	119.924	44.3387	75.6919	96.7021
SMEL_000g008470.1	1.26219	34.2919	9.48838	5.5304	15.4628	12.758		Sotub01g009450	115.326	6.88353	18.7528	18.7001	57.7164		Solyc00g039290	0	0	0	0	0	0		CA00g24950	4.45993	0.813769	0.649998	0	0
SMEL_000g008480.1	0	0	0	0	0	0		Sotub01g009460	11.8348	17.4808	15.8063	17.3966	12.5538		Solyc00g039990	5.065	5.285	6.915	5.825	7.215	8.84		CA00g24960	0	0	0	0.65883	0.0787163
SMEL_000g008730.1	0	0	0	0	0	0		Sotub01g009470	35.7938	77.6222	30.5781	38.6213	40.4114		Solyc00g040290	7.59	0	0	0	0	0		CA00g24970	0	0	0	0	0.367478
SMEL_000g008740.1	0.143342	1.85783	2.18519	4.43209	1.55226	2.22591		Sotub01g009480	65.3142	34.6786	57.4322	200.328	10.3986		Solyc00g040390	5.07	0	0	0	0	0		CA00g24980	1.23776	12.2439	2.38258	4.98802	8.49667
SMEL_000g008750.1	0	0	0	0	0	0		Sotub01g009490	1.85628	1.68126	0.806903	3.59014	5.64535		Solyc00g040490	0	0	0	0	0	0		CA00g24990	4.25571	0.357812	0.0726745	0.0816635	0.0915202
SMEL_000g008760.1	7.94048	46.5838	8.2554	9.79874	11.8043	29.3799		Sotub01g009500	1.28624	1.17379	0.470623	2.30637	3.1189		Solyc00g041090	0	0	0.17	0	0	0		CA00g25000	0	0	0	0	0
SMEL_000g008770.1	0	0	1.04021	0	0.181438	0.374153		Sotub01g009510	145.107	16.5234	16.5896	12.3649	17.2852		Solyc00g041190	0	0	0	0	0	0		CA00g25010	0	0	0	0	0
SMEL_000g008830.1	0	0	0	0	0	0		Sotub01g009520	5.63565	6.15075	1.91673	0.685887	0		Solyc00g041200	0	0	0	0	0	0		CA00g25020	0	0	0	0	0
SMEL_000g008850.1	0	0	0	0	0	0		Sotub01g009530	22.6542	45.0842	68.0916	69.8241	63.517		Solyc00g041210	0	0	0	0	0	0		CA00g25030	0	0.155913	0.0727401	0.279481	0.239062
SMEL_000g008870.1	0	0	0	0	0	0		Sotub01g009540	2.81562	9.17491	3.82026	0	0.198027		Solyc00g041220	0	0	0	0	0	0		CA00g25040	0	0	0	0	0
SMEL_000g008890.1	0	0.786773	1.03152	0.294647	0.43719	4.39188		Sotub01g009550	32.5388	14.0624	32.6005	19.3418	33.8364		Solyc00g042120	0	0	0	0	0	0		CA00g25050	0	0	0	0.166357	0.219266
SMEL_000g008900.1	0	0	0	0	0	0		Sotub01g009560	46.6313	31.268	100.753	24.803	70.8822		Solyc00g042130	0	0	0	0	0	0		CA00g25060	23.9309	0	5.63076	3.07303	29.9415
SMEL_000g008910.1	38.7503	3.71846	12.6076	8.1856	22.7604	56.54		Sotub01g009570	0.08302	0	0	0.0469926	0		Solyc00g042140	0	0	0	0	0	0		CA00g25070	45.3519	9.53539	39.6213	79.9206	52.3033
SMEL_000g008920.1	0.843148	1.70253	14.5854	0.191653	0.0940079	1.94795		Sotub01g009580	0	0.0917456	0.0783404	0	0		Solyc00g042640	0	0.045	0.11	0	0.025	0.015		CA00g25080	0	0	0.0493821	0	0.138553
SMEL_000g008930.1	0	0.0733559	0.394358	0	0.0103757	0.267356		Sotub01g009590	0	0	0.0776003	1.79449	0		Solyc00g042840	2.7	0.255	0.615	3.585	1.225	0.1		CA00g25090	6.85026	8.55644	15.8975	61.4117	149.21
SMEL_000g008940.1	0.0376482	1.28717	47.8563	0.0685064	0.0173049	0		Sotub01g009600	0	0	0	1.24104	0		Solyc00g042850	0.08	0	0.08	0	0	0.065		CA00g25100	38.9123	3.65817	31.417	52.773	8.0242
SMEL_000g009610.1	0	0	0	0	0	0		Sotub01g009610	0	0	0	1.14927	0		Solyc00g044350	0	43.07	8.05	0.895	0.85	0		CA00g25110	0	0	0	0	0
SMEL_000g009620.1	40.8519	0	368.809	871.565	197.62	1.96359		Sotub01g009620	0	0	0	0	0		Solyc00g044550	0	0.285	0.285	0	0	0		CA00g25120	0.552391	0	0	0	0
SMEL_000g009640.1	0	1.61841	0	0	0	0		Sotub01g009630	0	0	0	6.21988	0		Solyc00g044750	0	0.08	0.255	0.24	0.47	1.03		CA00g25130	0	0	0	0	0
SMEL_000g009650.1	0	0	0	0	0	0		Sotub01g009640	0.20176	0	0	0.0993725	0		Solyc00g045570	5.94	0.06	0	0.42	0.375	13.225		CA00g25140	0	0	0	0.492132	0
SMEL_000g009670.1	0	0	0	0	0	0		Sotub01g009650	0	0	0	0.0445897	0.15516		Solyc00g046570	0.28	0.09	0	0.13	0	0.14		CA00g25150	471.014	180.732	266.31	339.451	271.824
SMEL_000g009680.1	0	0	0	0	0	0		Sotub01g009660	0	0	0	0	0		Solyc00g046580	0.04	0	0.08	0	0.1	0.03		CA00g25160	191.798	25.0134	283.624	187.942	237.593
SMEL_000g009690.1	0.381344	0.516754	0.559538	0.115639	0.348969	0.54906		Sotub01g009670	0	0	0	0	0		Solyc00g046980	0	0	0	0	0	0		CA00g25170	0	0	0	0	0
SMEL_000g009700.1	1.09928	0.296308	2.57331	0.333188	2.13459	3.00926		Sotub01g009680	0	0.656228	0	0	0		Solyc00g047180	0.595	0	1.565	0.245	0	0		CA00g25180	18.973	15.6995	34.7693	21.8472	5.55013
SMEL_000g009710.1	0	0	0	0	0	0		Sotub01g009690	74.6456	6.7855	14.8592	10.5156	18.9674		Solyc00g047190	0	0	0	0	0	0		CA00g25190	98.8163	27.2463	116.516	85.0136	68.8323
SMEL_000g009720.1	0	0	0	0	0	0		Sotub01g009700	9.05808	4.4509	1.19245	2.97958	2.16295		Solyc00g047200	5.03	0.205	2.8	7.43	1.775	3.97		CA00g25200	11.9726	3.80331	4.60895	7.54674	9.13868
SMEL_000g009730.1	0	0	0	0	0	0		Sotub01g009710	6.38543	1.95708	4.23285	6.16191	6.18706		Solyc00g047700	241	150.995	235.66	256.52	185.475	196.67		CA00g25210	0	0	0	1.1154	0
SMEL_000g009740.1	0	0	0	0	0	0		Sotub01g009720	30.1116	146.919	27.0829	5.11567	3.77343		Solyc00g047810	0	0	0	0.2	0	0.755		CA00g25220	0	0	0	0	0
SMEL_000g009750.1	0	0	0	0	0	0		Sotub01g009730	14.4631	10.591	9.02665	5.70735	11.9682		Solyc00g048410	0	0	0.24	0	0	0		CA00g25230	18.3541	2.83892	8.95683	6.09116	10.8237
SMEL_000g009760.1	8.11673	5.90792	7.03749	7.77933	8.23642	12.7049		Sotub01g009740	25.85	0.403074	0.328037	3.20265	2.40658		Solyc00g048510	2.545	0.67	0.515	2.315	0.525	0.665		CA00g25240	26.0319	199.124	18.3118	42.9451	12.4061
SMEL_000g009770.1	0	0	0	0	0	0		Sotub01g009750	542.829	143.865	379.559	220.706	323.074		Solyc00g049210	0.405	0.11	0.225	1.28	0.035	0.46		CA00g25250	0	0	0	0.118394	0
SMEL_000g009780.1	2.32218	0.503157	0.975206	0.0704134	0.0353311	0.0448583		Sotub01g009760	157.239	77.6066	97.8053	388.779	259.356		Solyc00g049220	0	0	0	0	0	0		CA00g25260	4.61948	2.05684	3.85061	4.333	7.73885
SMEL_000g009790.1	0	0	0	0	0	0		Sotub01g009770	79.1135	89.5405	93.8843	99.8221	91.3897		Solyc00g049520	78.38	22.985	10.24	44.375	115.98	28.065		CA00g25270	1.20592	0.173423	1.31243	0.746446	0.371823
SMEL_000g009800.1	0	0	0	0	0	0		Sotub01g009780	15.2263	5.61941	20.3706	15.159	22.1171		Solyc00g049620	0	0	0	0	0	0		CA00g25280	2.8053	0.391899	1.88782	0.286719	0.372491
SMEL_000g009810.1	2.19824	1.01047	0	5.42442	9.07942	8.50726		Sotub01g009790	2.49686	0	0	0	4.76607		Solyc00g049920	0	0	0	0	0	0		CA00g25290	0	0	0.273769	0	0.212621
SMEL_000g009820.1	0	0	0	0	0	0		Sotub01g009800	37.4046	4.8531	17.5768	15.3317	23.8223		Solyc00g050020	0	0	0	0	0	0		CA00g25300	9.50537	1.40036	21.0482	26.4481	13.8674
SMEL_000g009830.1	2.05043	2.42154	1.17654	3.05193	6.78766	4.46076		Sotub01g009810	84.2848	26.9259	40.2332	69.0632	59.4259		Solyc00g050030	0	0	0	0	0	0		CA00g25310	26.8921	9.59914	28.9356	46.2554	15.4372
SMEL_000g009840.1	3.94602	5.91869	2.22878	7.04408	8.83222	6.03069		Sotub01g009820	18.8456	30.1052	96.175	19.6922	26.8089		Solyc00g050130	25.165	6.955	4.995	6.985	7.23	5.26		CA00g25320	0	0	0	0	0
SMEL_000g009850.1	20.4238	18.5251	13.7199	20.7493	22.2334	20.1856		Sotub01g009830	372.479	496.722	1335.4	436.237	470.765		Solyc00g050430	22.58	0.885	4.095	41.2	2.22	0.055		CA00g25330	0	0	0	0	0
SMEL_000g009860.1	0	26.6499	47.2832	6.75632	0	1.96359		Sotub01g009840	13.3228	1.11931	0.669179	10.3818	16.5916		Solyc00g052430	2.155	1.105	1.055	0.87	0.5	1.37		CA00g25340	0.542768	0	11.4997	3.12712	1.71286
SMEL_000g009870.1	0	0	0	0	0	0		Sotub01g009850	15.3157	9.38238	9.08534	13.8078	20.7985		Solyc00g052530	0.26	0	0.125	0.16	0	0.6		CA00g25350	8.00882	1.25255	8.69809	6.47647	13.6576
SMEL_000g009880.1	0	0	0	0	0	0.180429		Sotub01g009860	0.706058	0.212152	1.08424	1.01687	0.148184		Solyc00g052540	0	0	0	0	0	0.125		CA00g25360	0	0.0789308	0	0.25519	0.0152361
SMEL_000g009890.1	0	55.7105	0	0	0	0		Sotub01g009870	14.6718	49.2884	14.0307	18.3341	8.57585		Solyc00g052940	2.465	1.85	6.395	0.065	0	0		CA00g25370	0	0	0	0	0
SMEL_000g009900.1	1.04418	3.91506	0.454095	3.16446	2.57632	3.41539		Sotub01g009880	57.3686	26.5356	34.9327	29.697	37.1049		Solyc00g053440	28.065	12.7	13.7	18.45	46.56	124.385		CA00g25380	8.63511	0.359889	0.943101	1.47421	1.01148
SMEL_000g009910.1	4.89912	8.77168	4.57012	7.91808	7.08629	7.93003		Sotub01g009890	6.69144	8.4632	17.5326	13.7974	16.9578		Solyc00g053740	0	0	0	0	0	0		CA00g25390	0	0	0	0	0
SMEL_000g009920.1	0	0	0	0	0	0		Sotub01g009900	6.11107	3.22793	19.2845	12.1307	12.6197		Solyc00g055940	0	0	0	0	0	0		CA00g25400	13.9917	0	0	1.03056	5.78498
SMEL_000g009930.1	0	0	0	0	0	0		Sotub01g009910	34.5969	414.811	38.6654	27.6565	9.30018		Solyc00g055950	0	0	0	0	0	0		CA00g25410	21.4163	1.11502	7.80007	9.57983	14.3118
SMEL_000g009940.1	0	0	0	0	0	0		Sotub01g009920	56.3341	18.1099	30.6005	47.9231	80.1358		Solyc00g055960	0	0	0	0	0	0		CA00g25420	2.84946	0.378685	0.722441	0.516741	0.974008
SMEL_000g009950.1	0	0	0	0	0	0		Sotub01g009930	0	0	0	0.129644	0		Solyc00g055970	0	0	0	0	0	0		CA00g25430	0	0	0	0	0
SMEL_000g009960.1	6.45241	0.895351	0.551435	0.200133	0.556192	0.0625876		Sotub01g009940	0	0	0.458197	0.157823	0.181631		Solyc00g055980	0	0	0	0	0	0		CA00g25440	29.2375	2.6871	0.866373	3.30588	21.995
SMEL_000g009970.1	18.3004	14.3902	20.9776	23.087	22.8006	76.2327		Sotub01g009950	0.402311	0	0.301975	0	0		Solyc00g056180	0	0	0	0	0	0		CA00g25450	3.36212	2.55094	2.76511	3.64989	29.5044
SMEL_000g009980.1	2.80692	2.95629	3.56452	8.16851	11.2779	11.6353		Sotub01g009960	9.51808	5.69577	14.8514	6.15469	10.2783		Solyc00g056680	1.015	0.485	0.465	1.415	0.935	2.73		CA00g25460	0	0	0	0	0
SMEL_000g009990.1	2.32521	2.10174	0.843555	2.67951	4.78576	4.67695		Sotub01g009970	0	0	0	0	0.311718		Solyc00g057280	0	0	0	0	0	0		CA00g25470	87.5124	43.7485	25.8575	41.4104	23.1039
SMEL_000g010000.1	15.5481	14.0917	7.83256	14.6306	18.0429	20.9454		Sotub01g009980	1.23997	3.13863	0.38695	0.557288	0.648319		Solyc00g057880	8.34	9.905	8.185	14.165	13.475	7.945		CA00g25480	11.8601	29.0847	17.1233	17.9062	40.0537
SMEL_000g010010.1	0	0	0	0	0	0		Sotub01g009990	4.70897	24.3474	6.04419	5.1523	8.03071		Solyc00g058280	0	0	0.72	0	0	0		CA00g25490	0	0	0	0	0
SMEL_000g010020.1	0	0	0	0	0	0		Sotub01g010000	7.47523	10.2479	4.76136	3.53985	6.1859		Solyc00g058480	0	0	0	0	0	0		CA00g25500	0	0	0	0	0
SMEL_000g010030.1	0	0	0	0	0	0		Sotub01g010010	0	0	0	0.3493	0		Solyc00g058490	0	0.11	0.18	0.335	0.2	0.135		CA00g25510	24.3415	3.61102	12.1217	12.3289	12.6115
SMEL_000g010040.1	4.80782	12.5529	9.51318	10.8374	7.64425	9.4433		Sotub01g010020	7.07748	15.7738	12.963	14.4243	16.266		Solyc00g058890	20.55	52.405	13.11	0	0	0		CA00g25520	43.4268	59.8351	61.1639	105.578	94.7742
SMEL_000g010050.1	0	0	0	0	0	0		Sotub01g010030	6.53844	0.20074	1.7961	2.57323	2.58196		Solyc00g058900	0	0	0	0	0	0		CA00g25530	10.4251	411.979	0.191335	0	0
SMEL_000g010060.1	0	0	0	0	0	0		Sotub01g010040	107.003	29.9952	123.671	86.9098	171.778		Solyc00g059100	7.7	0.775	2.21	4.645	3.86	4.59		CA00g25540	0.977356	134.221	0	0	0
SMEL_000g010070.1	0	0	0	0	0	0		Sotub01g010050	12.7571	20.7844	21.9338	29.1222	29.3366		Solyc00g059500	27.795	15.435	34.115	18.03	27.615	23.16		CA00g25550	0	0	0	0	0
SMEL_000g010080.1	0.249319	0.25377	0.0780732	0.765595	2.46671	3.21987		Sotub01g010060	0	0	0	0.0584692	0		Solyc00g060700	0	0	0	0	0	0		CA00g25560	0	0	0	0	0
SMEL_000g010090.1	5.12656	4.37545	3.84257	8.31117	11.0304	13.7923		Sotub01g010070	1.80157	0	0.205498	0.0634507	0		Solyc00g060710	0	0	0	0	0	0		CA00g25570	0	0	0	0	0
SMEL_000g010100.1	0	0	0	0	0	0		Sotub01g010080	0	0	0	0	0		Solyc00g060810	0	0.06	0	0.085	6.165	374.855		CA00g25580	0	0	0	0	0
SMEL_000g010110.1	12.0204	8.79372	10.0468	8.6333	13.4879	14.502		Sotub01g010090	3.8594	4.38801	2.7888	4.62822	4.28751		Solyc00g062710	0	0	0	0	0	0		CA00g25590	0	0	0	0	0
SMEL_000g010120.1	0	0	0	0	0	0		Sotub01g010100	10.7371	8.20542	8.97861	16.1013	13.5882		Solyc00g063110	14.15	0	0	0	0	0		CA00g25600	0	0	0	0	0
SMEL_000g010130.1	0	1.76574	0	0	1.38727	1.13255		Sotub01g010110	21.8931	16.7252	21.0666	17.9062	24.4955		Solyc00g063510	0	0	0	0	0	0		CA00g25610	0.0509677	1.26668	0.408372	1.05478	0.887316
SMEL_000g010140.1	18.6505	12.816	27.0541	22.2041	28.8877	24.5933		Sotub01g010120	0.140781	0.696129	1.37591	0.152127	0		Solyc00g065510	0	0	0	0	0	0		CA00g25620	0	0	2.3188	0	0
SMEL_000g010150.1	0	0.211998	0	0	0	0		Sotub01g010130	0.547873	1.78533	0.788364	0	0.380379		Solyc00g065610	0	0	0	0	0	0		CA00g25930	2.24271	0	3.87443	9.46835	10.6815
SMEL_000g010160.1	5.56423	1.50996	1.43048	2.10938	0.90203	0.101442		Sotub01g010140	0.770722	0.584802	12.3048	0.188498	0.118832		Solyc00g065620	0	0	0	0	0	0		CA00g25940	72.0578	25.529	83.2758	79.5878	159.637
SMEL_000g010170.1	0	0	0	0	0.12877	0.0322685		Sotub01g010150	2.64207	88.5406	6.84678	6.44124	0.318474		Solyc00g065630	0	0	0	0	0	0		CA00g25950	0	0	5.85447	14.4198	7.06693
SMEL_000g010180.1	5.68847	0	11.6597	0	3.23879	4.81196		Sotub01g010160	0.044505	1.0719	586.539	0.0213166	0.0245468		Solyc00g065930	0	0	0	0	0	0		CA00g25960	13.3394	1.51436	16.7456	13.5714	13.0488
SMEL_000g010190.1	3.69438	4.05905	0.754668	2.16775	5.18392	2.95637		Sotub01g010170	12.4093	8.09687	8.22793	16.5591	12.1976		Solyc00g065940	0	0	0	0	0	0		CA00g26880	0	0	2.53546	1.77256	0
SMEL_000g010200.1	0	0	0	0	0	0		Sotub01g010180	17.2849	10.7008	16.0087	17.7578	27.2151		Solyc00g066140	0	0	0	0	0	0		CA00g26890	0	0.509695	0	0	0
SMEL_000g010220.1	0	0	0	0	0	0		Sotub01g010190	0	0	0	0	0		Solyc00g066150	0	0	0	0	0	0		CA00g26900	10.4341	2.52741	10.2413	16.56	12.3803
SMEL_000g010230.1	19.9476	2.96319	29.0681	14.5078	6.99949	2.36808		Sotub01g010200	6.69856	7.04365	40.2513	48.1903	7.07928		Solyc00g066350	0	0	0	0	0	0		CA00g26910	128.033	24.5367	32.6733	35.2352	9.85645
SMEL_000g010380.1	0	0	0	0	0	0		Sotub01g010210	0	0	0	0	0		Solyc00g066360	0	0	0	0	0	0		CA00g26920	164.275	70.3919	83.6056	165.566	68.1223
SMEL_000g010440.1	5.98325	24.4735	14.6282	75.6002	101.488	25.4618		Sotub01g010220	12.0792	58.5315	43.3726	57.3493	71.926		Solyc00g066370	0	0	0	0	0	0		CA00g26930	38.2531	17.6157	84.9215	68.7824	17.1777
SMEL_000g010450.1	13.4831	4.0179	7.92256	20.9715	19.8151	13.4544		Sotub01g010230	0	0	0	0	0		Solyc00g067470	4.34	1.775	2.755	2.08	2.91	1.86		CA00g26940	15.1444	2.43383	9.81574	19.6366	3.69419
SMEL_000g010460.1	900.878	146.025	169.993	15.6183	15.7468	7.92748		Sotub01g010240	0	0	0	0	0		Solyc00g068970	0	0	0	0	0	0		CA00g26950	0	0	0	0	0
SMEL_000g010470.1	10.9278	14.2151	9.50441	12.8275	9.42948	10.5456		Sotub01g010250	0	0	0.103243	0	0.0941495		Solyc00g068980	6.825	2.355	3.055	38.96	3.965	4.21		CA00g26960	0	0	1.18042	1.12116	0
SMEL_000g010490.1	0	0	0	0	0	0		Sotub01g010260	0	0	0	0	0		Solyc00g069680	0	0	0	0	0	0		CA00g26970	0	0	0	0	0
SMEL_000g010660.1	0	0	0	0	0	0		Sotub01g010270	0	0	0	0	0		Solyc00g069880	0.06	0	0.12	0.085	0.08	0.47		CA00g26980	0.204448	0.669754	0.4914	0.644392	0.290598
SMEL_000g010740.1	0	0	0	0	0	0		Sotub01g010280	0.527038	0.552443	0.0550154	0.605858	0.0444862		Solyc00g070680	0	0	0	0	0	0		CA00g26990	0	0	0	0	0
SMEL_000g010750.1	0	0	0	0	0.0327605	0		Sotub01g010290	0.124763	0	0	0	0		Solyc00g071180	208.39	0.835	56.93	18.855	0.835	0		CA00g27490	0	0	0	0.815746	0.923101
SMEL_000g010760.1	0	0	0	0	0	0		Sotub01g010300	0	0	0	0	0		Solyc00g071580	0	0	0	0	0	0		CA00g27500	0	0.895014	3.81777	2.40716	0.445947
SMEL_000g010770.1	0.0309067	0	0	0	0	0		Sotub01g010310	0	0	0	0	0		Solyc00g071590	0	0	0	0	0	0		CA00g27510	21.3274	19.7969	24.2541	31.3227	18.1799
SMEL_000g010780.1	0	0	0	0	0	0		Sotub01g010320	0	0	0	0	0		Solyc00g071600	0	0	0	0	0	0		CA00g27520	0.287844	0	0.183634	0.507406	0.160017
SMEL_000g010790.1	0	0	0	0	0.0915196	0.503863		Sotub01g010330	0	1.80995	0	0	0		Solyc00g072100	16.92	14.07	20.74	29.61	27.73	9.065		CA00g27530	0	0	0	0.0479005	0
SMEL_000g010800.1	0	0	0	0	0	0		Sotub01g010340	0.132748	0.856212	0.109821	0.106499	0.120295		Solyc00g072400	766.88	0.04	0	0	0.045	0		CA00g28740	2330.5	0.55745	1.46125	11.2501	1.19601
SMEL_000g010810.1	0	0	0	0	0	0		Sotub01g010350	0.207059	3.00577	0.174872	0.105498	0.119796		Solyc00g072800	0.24	0	0.48	0.415	0.38	0.61		CA00g28750	64.6076	1.08824	39.8237	99.092	144.728
SMEL_000g010820.1	0	0	0	0	0	0		Sotub01g010360	0	0	0	0	0		Solyc00g073200	0	0	0	0	0	0		CA00g28760	2082.74	0.238567	0.769261	15.5549	1.07668
SMEL_000g010830.1	0	0	0	0	0	0		Sotub01g010370	22.1152	13.562	10.2161	10.1882	12.5616		Solyc00g073900	0	0	0	0	0	0		CA00g28770	426.673	56.6758	559.162	201.885	454.102
SMEL_000g010840.1	0	0	0	0	0	0		Sotub01g010380	21.6573	14.3098	12.0179	23.0736	28.6872		Solyc00g073910	0	0	0	0	0	0		CA00g28780	37.1074	8.46229	31.015	36.6861	36.9101
SMEL_000g010850.1	0	0	0	0	0	0		Sotub01g010390	0.10797	0	0	0	0		Solyc00g074210	0	0	0.225	0.14	0.44	0.17		CA00g28790	5.77749	0.614439	11.0298	15.7751	17.3163
SMEL_000g010860.1	0	0	0	0	0	0		Sotub01g010400	0	0	0.088081	0	0		Solyc00g074810	0	0	0	0	0	0		CA00g28800	2.16462	0	10.5825	12.5799	14.8273
SMEL_000g010870.1	0	0	0	0	0	0		Sotub01g010410	2.09522	8.66695	0.131653	0.0380012	0.375772		Solyc00g074820	0	0	0	0	0	0		CA00g28810	0	0	0	0	0
SMEL_000g010880.1	2.77086	3.58478	0	0.839834	0.66204	0		Sotub01g010420	0	0	0	0	0.227859		Solyc00g074830	0	0	0	0	0	0		CA00g28820	4.17397	1.03997	1.47152	0.749612	0.540262
SMEL_000g010890.1	0	0	0	0	0	0		Sotub01g010430	0	0	0	0	0.186286		Solyc00g075030	0.465	0	88.735	0	0	0		CA00g28830	15.6679	23.5307	24.8232	28.2189	7.80754
SMEL_000g010900.1	0	0	0	0	0	0		Sotub01g010440	0	0	0	0	0.476867		Solyc00g075040	0	0	1.885	0	0	0		CA00g28840	0	0.363745	2.50445	3.28903	0.310741
SMEL_000g010910.1	0.676911	3.27845	0.579367	1.43604	0.602244	0		Sotub01g010450	0	0	0.0902111	0.230091	0		Solyc00g075440	227.72	0.645	0.545	0.075	0.08	0.09		CA00g28850	5.02168	0	4.91535	2.01902	0
SMEL_000g010920.1	0	0	0	0	0	0		Sotub01g010460	0	0	0	0	0		Solyc00g075450	471.385	0.615	2.07	0.455	3.615	1.22		CA00g28860	0	0	0	0	0
SMEL_000g010930.1	65.2661	51.3712	76.7338	54.4012	58.8159	27.139		Sotub01g010470	0	0	0	0	0		Solyc00g076250	0	0	0	0	0	0		CA00g28870	0	0	0.395579	0	0.334168
SMEL_000g010940.1	1.16141	28.5307	3.61214	1.11218	2.26644	1.05498		Sotub01g010480	0	0	0.118613	0	0		Solyc00g079050	0	0	0	0	0	0		CA00g28880	0.197367	0.845937	0.816858	0.236935	0.281272
SMEL_000g011050.1	0	0	0	0	0	0		Sotub01g010490	0.757059	0.318857	0.168691	0.0199909	0.0221141		Solyc00g080550	0	0	0	0	0	0		CA00g28890	0.242849	0.245515	0.217408	0.68239	1.34562
SMEL_000g011090.1	0	0	0	0	0	0		Sotub01g010500	0	0	0	0	0		Solyc00g080750	0.3	4.26	12.755	1.18	0.3	0		CA00g28900	56.0143	6.49504	43.5881	38.3258	9.79349
SMEL_000g011100.1	2.21037	1.57966	1.22699	2.65398	0.886115	1.85378		Sotub01g010510	0.126036	0.168751	0.0887055	0.0238963	0		Solyc00g082150	70.085	37.595	33.34	70.045	68.045	37.795		CA00g28910	31.7078	4.47246	14.3503	15.7685	9.76444
SMEL_000g011110.1	3.02574	2.31903	0.891593	1.48445	1.26985	0.21877		Sotub01g010520	13.2782	5.11142	0	0.892115	1.08493		Solyc00g082550	0.4	0.965	0	1.11	0	0		CA00g28920	0	0	0	0	0
SMEL_000g011120.1	0	0	0	0	0	0		Sotub01g010530	0	0	0	0	0		Solyc00g084650	0	0	0	0	0	0		CA00g28930	278.302	8.71028	10.3094	13.2553	2.91106
SMEL_000g011130.1	0	0	0	0	0	0		Sotub01g010540	0	0.091567	0	0	0		Solyc00g084750	0.925	0.72	0.63	1.21	1.01	1.62		CA00g28940	0	0	0	0	0.231129
SMEL_000g011580.1	0	0	0	0	0	0		Sotub01g010550	0	0	0	0	0		Solyc00g084760	0.15	0	1.54	0.47	0.665	0.34		CA00g28950	0	0	0	0	0
SMEL_000g011590.1	0	0	0	0	0	0		Sotub01g010560	3.38173	0	0	0	0		Solyc00g084770	0.17	0	1.53	0	1.315	0.395		CA00g28960	0	0	0	0	0
SMEL_000g011670.1	0	0	0	0	0	0		Sotub01g010570	0.225257	1.61727	0.153063	0	0.0203787		Solyc00g084870	1.78	4.325	2.53	1.505	1.89	0.27		CA00g28970	20.662	22.8591	31.2383	3.5456	1.66325
SMEL_000g011680.1	0	0	0	0	0	0		Sotub01g010580	0	0	0	0	0		Solyc00g085070	41.33	49.59	121.88	55.18	38.335	52.425		CA00g29410	0	0	0	0.0740611	0.0698987
SMEL_000g011690.1	0	0	0	0	0	0		Sotub01g010590	1.9401	0	0	0	4.09345		Solyc00g085370	0	0	0	0	0	0		CA00g29420	0	0	0	0	0
SMEL_000g011700.1	1.11302	0	0.48553	0.337332	0.643471	0		Sotub01g010600	0.136604	0.103423	0	0	0.0214064		Solyc00g085770	0	0	0	0	0	0		CA00g29430	0	0	0	0	0
SMEL_000g011710.1	11.2644	8.29603	4.61131	10.9457	6.00466	2.07281		Sotub01g010610	0.110435	1.89212	0.220341	0.0322114	0.0356936		Solyc00g085780	0	0	0	0	0	0		CA00g29440	0	0	0	0	0
SMEL_000g011720.1	3.8518	10.1239	5.83637	7.00885	12.6829	13.286		Sotub01g010620	0.334664	0	0	0	0		Solyc00g088080	0	0	0	0	0	0		CA00g29450	0.123793	0	0	0	0
SMEL_000g011730.1	0	0	0	0	0	0		Sotub01g010630	0	0	0	0	0		Solyc00g088090	0	0	0	0	0	0		CA00g29460	0	0	0	0.0558454	0
SMEL_000g011740.1	12.0324	12.7232	12.9029	34.7076	61.6442	43.3016		Sotub01g010640	0	0	0.318514	0	0		Solyc00g088190	0	0	0	0	0	0		CA00g29470	0	0	0	0	0
SMEL_000g011750.1	4.57769	82.6616	20.3759	15.0746	37.7405	76.7618		Sotub01g010650	1.15506	0	0	0	0		Solyc00g088200	0	0	0	0	0	0		CA00g29480	0	0	0	0	0
SMEL_000g011760.1	1.93367	1.02788	3.81007	2.76459	1.19679	4.94659		Sotub01g010660	0.462065	0.843943	0.851076	2.03377	0.523215		Solyc00g088210	0	0	0	0	0	0		CA00g29490	0	0	0	0	0
SMEL_000g011770.1	12.8678	7.32841	13.65	12.8542	13.8923	7.60045		Sotub01g010670	0	0	0	0	0		Solyc00g090110	0	0	0	0	0	0		CA00g29500	0	0	0	0	0
SMEL_000g011780.1	103.776	39.5686	71.814	66.2356	37.1732	33.617		Sotub01g010680	0	0	0	0.181995	0.20206		Solyc00g090120	0	0	0	0	0	0		CA00g29510	0	0.0747292	0	0.0240257	0
SMEL_000g011790.1	47.8232	37.7355	47.1678	50.1833	36.7503	68.4152		Sotub01g010690	0	0	0	0	0		Solyc00g090130	0	0	0	0	0	0		CA00g29520	0.0872772	0	0	0	0
SMEL_000g011800.1	0	0	0	0	0	0		Sotub01g010700	0	0	0	0	0		Solyc00g090430	0.19	0	0	0.175	0	0		CA00g29530	0.522696	0.0704596	0.239936	0.0477261	0.0467158
SMEL_000g011810.1	0	0	0	0	0	0		Sotub01g010710	0	0	0	0	2.55833		Solyc00g090630	0	0	0	0	0	0		CA00g29540	0	0	0	0	0.0643356
SMEL_000g011820.1	11.0702	14.1526	13.6438	13.1138	13.815	13.9763		Sotub01g010720	55.7558	7.2737	6.73529	11.28	10.1259		Solyc00g090640	0	0	0	0	0	0		CA00g29550	0	0	0	0	0.102975
SMEL_000g011830.1	32.4409	93.8624	70.1591	67.2261	46.3987	89.8095		Sotub01g010730	49.2528	18.7371	52.9353	10.3807	17.7524		Solyc00g090650	0	0	0	0	0	0		CA00g29560	0	0	0	0	0
SMEL_000g011840.1	3.44775	6.09687	1.86872	3.44658	3.30359	3.4971		Sotub01g010740	0	0.295777	0	0	0		Solyc00g090660	0	0	0	0	0	0		CA00g29570	0	0	0	0	0
SMEL_000g011850.1	0.1485	0.563815	0.0621451	0.990746	1.45312	1.16151		Sotub01g010750	12.8828	11.6101	9.36652	13.3699	15.3055		Solyc00g090860	74.6	0	0	0	0	0		CA00g29580	0.828721	0	0	0	0
SMEL_000g011860.1	0.458799	0	0	0	0	0		Sotub01g010760	26.3157	2.60167	14.7152	19.8193	38.4898		Solyc00g090870	15.725	11.02	22.86	7.89	5.49	4.86		CA00g29590	0	0	0	0	0
SMEL_000g011870.1	0	0	0	0	0	0		Sotub01g010770	18.5403	4.33101	17.857	26.3556	1.22436		Solyc00g091170	13.785	16.725	7.32	12.34	3.54	1.305		CA00g29600	0.880756	0	0	0	0
SMEL_000g011880.1	0.136273	0	0	0	0	0		Sotub01g010780	0	0	0	0	0		Solyc00g092870	0	0	0	0	0	0		CA00g29610	1.49155	0.322868	0.378951	0.266966	0.107633
SMEL_000g011890.1	7.91338	15.581	14.9521	13.2204	10.5258	20.0517		Sotub01g010790	0	0	3.48028	0	0		Solyc00g092880	0	0	0	0	0	0		CA00g29620	0	0	0	0	0
SMEL_000g011900.1	0	0	0	0	0	0		Sotub01g010800	0	0	0	0	0		Solyc00g092890	0	0	0	0	0	0		CA00g29630	0.533073	2.61121	0.909679	2.09703	3.4728
SMEL_000g011910.1	22.1569	27.6911	12.5627	6.03413	14.6075	50.6447		Sotub01g010810	0	0.164728	0.239498	0.173046	0.237173		Solyc00g092900	0.335	0	0	0.175	0.11	0.11		CA00g29640	0	0	0	0	0
SMEL_000g011920.1	16.5525	31.4311	24.1595	16.6394	11.5074	8.95618		Sotub01g010820	0	0	0	0	0.0446567		Solyc00g093000	13.815	6.975	4.375	14.945	8.975	6.745		CA00g29650	0.172496	0.0853445	0	0	0
SMEL_000g011930.1	1.79639	70.4303	131.355	39.0236	62.5077	5.2753		Sotub01g010830	64.6052	19.2698	47.8226	25.9308	33.4031		Solyc00g093100	0	0	0	0	0	0		CA00g29660	0.0882681	0	0	0.11281	0
SMEL_000g011940.1	0	0	0	0	0.390174	0		Sotub01g010840	0	5.65353	0.957313	0	0		Solyc00g093300	0	0.065	0	0	0	0		CA00g29670	0.567201	0	0	0	0
SMEL_000g011950.1	0	0	0	0	0	0		Sotub01g010850	3.25598	0.187046	0.3158	2.03257	0.889772		Solyc00g093310	0.91	0.52	1.98	0	1.085	0.14		CA00g29680	16.1543	13.8212	12.2456	10.0942	4.99538
SMEL_000g011960.1	6.19358	16.5006	12.0994	0	5.61044	5.76485		Sotub01g010860	0	0	0.072885	0	0		Solyc00g094010	0	0	0	0	0	0		CA00g29690	63.2237	8.03715	9.1771	7.9829	13.4979
SMEL_000g011970.1	0	0	0	0	0	0		Sotub01g010870	0	0	0	0	0		Solyc00g094020	0	0	0	0	0	0		CA00g29700	13.1277	3.39134	5.05984	1.69931	0.316922
SMEL_000g011980.1	0	0	0	0	0	0		Sotub01g010880	0.0884758	0	13.7192	0	0		Solyc00g094520	1.375	0	1.6	0.775	0.645	2.075		CA00g29710	0	0.38331	0	0.0430739	0.0817015
SMEL_000g011990.1	0	0	0	0	0	0		Sotub01g010890	0	0	0	0	0		Solyc00g094530	0.785	0.125	0.13	2.885	0.31	0.895		CA00g29720	0	0.309231	0	0	0.0985499
SMEL_000g012000.1	18.8556	19.9681	21.055	17.6246	13.2784	20.0864		Sotub01g010900	2.77508	8.09623	5.39248	3.74839	3.3049		Solyc00g094540	0.31	0	0	0.38	0.33	0		CA00g29730	2.34034	0	0	1.35704	0
SMEL_000g012010.1	0.0276258	0	0	0.0251357	0.0636034	0.0313161		Sotub01g010910	0	8.03581	18.0755	5.78499	5.35152		Solyc00g094550	0	0	0	0	0	0.16		CA00g29740	1.07439	0	0	0	0
SMEL_000g012020.1	0	0	0	0	0	0		Sotub01g010920	1.19718	2.026	0.955787	0.705523	1.06964		Solyc00g094850	0	0	0	0	0	0		CA00g29750	0	0	0	0	0
SMEL_000g012030.1	54.4506	2.62862	1.40681	0.368226	1.05808	0		Sotub01g010930	2.27607	1.64614	2.08493	2.2721	2.96715		Solyc00g095450	0	0	0	0	0	0		CA00g29760	0	0	0	0	0
SMEL_000g012040.1	0	0	0	0	0	0		Sotub01g010940	141.333	0	55.9846	23.8568	55.4156		Solyc00g095460	0	0	0	0	0	0		CA00g29770	0	0	0	0	0
SMEL_000g012050.1	0.404285	0.648469	0.531492	0	1.39379	1.07868		Sotub01g010950	0	0	0	0	0		Solyc00g095760	15.635	0.535	0.505	1.765	1.99	1.465		CA00g29780	0	0	0.452592	0	0
SMEL_000g012060.1	0	0	0	0	0	0		Sotub01g010960	11.343	0	6.35098	11.545	11.8688		Solyc00g095860	30.625	9.01	7.5	9.535	33.795	42.76		CA00g29790	0	0	0	0	0
SMEL_000g012070.1	1.34495	0	0	2.61983	2.44842	4.17865		Sotub01g010970	19.294	3.52889	0	4.57905	0		Solyc00g096060	12.045	0	0	0	0	0		CA00g29800	25.4659	3.77174	19.7713	14.293	17.0038
SMEL_000g012080.1	1.67799	0.909851	1.33528	0.966814	2.99831	3.24243		Sotub01g010980	58.3555	23.3344	67.5356	62.8348	60.5482		Solyc00g096460	10.38	7.465	5.685	10.185	7.725	14.61		CA00g29810	9.13031	1.24367	1.51926	0.773061	0.29956
SMEL_000g012090.1	0	0	0	0	0	0.0845706		Sotub01g010990	0.260765	0.128212	0.0889678	0.266152	0.154221		Solyc00g097260	0	0	0	0	0	0		CA00g29820	62.6066	11.4295	3.90801	3.10347	4.2644
SMEL_000g012100.1	24.2495	30.4642	20.0052	22.6958	25.876	31.551		Sotub01g011000	0.25972	0	0	0.135939	0.316556		Solyc00g097760	0	0	0	0	0	0		CA00g29830	9.89308	6.858	9.81427	5.89958	7.47369
SMEL_000g012110.1	11.9726	11.4702	1.73858	4.28416	7.63557	24.0728		Sotub01g011010	63.3414	39.6328	79.0536	79.6602	89.1975		Solyc00g097960	3.25	6.965	5.58	5.455	3.295	1.51		CA00g29840	0	0	0	0	0
SMEL_000g012120.1	0	0	0	0	0	0		Sotub01g011020	6.38348	0	0	6.3182	0		Solyc00g098560	23.07	6.095	9.825	20.74	21.82	5.89		CA00g29850	5.51318	2.77419	7.31756	3.85915	16.1249
SMEL_000g012130.1	0	0	0	0	0	0		Sotub01g011030	8.30539	10.5405	5.88485	5.6996	10.9953		Solyc00g099160	0.145	0	0	0	0	0		CA00g29860	0.0466504	16.3066	1.21734	1.21287	0
SMEL_000g012140.1	93.04	67.1613	69.2645	82.6852	56.0193	32.0349		Sotub01g011040	0.0894626	0	0.330445	0	0		Solyc00g099460	0	0	0	0	0	0		CA00g29870	17.6846	4.09616	73.767	14.5854	1.29795
SMEL_000g012150.1	2.51367	7.48276	3.89634	2.23818	1.6915	4.01688		Sotub01g011050	0.60953	0.24638	0.323109	0.454976	0.414043		Solyc00g099470	0	0	0	0	0	0		CA00g29880	0.123781	0.0974171	2.4178	0.378079	0.340252
SMEL_000g012160.1	12.3158	10.6506	13.6293	25.2626	16.7091	17.1093		Sotub01g011060	0	0	0.4617	0	0		Solyc00g099570	0	0	0	0	0	0		CA00g29890	9.29822	0.514326	0.850361	1.00749	25.2918
SMEL_000g012170.1	1384.31	495.857	1100.17	974.042	1022.24	1778.5		Sotub01g011070	0	0	0.380113	0	0		Solyc00g099580	0	2.19	0.545	0.37	0	0		CA00g29900	0	0	0	0	0
SMEL_000g012180.1	6.97372	11.7284	4.94218	0.576361	0.555152	0.204715		Sotub01g011080	0	0.940884	1662.06	0.0501302	0.0578673		Solyc00g099880	0	0	0	0	0	0		CA00g29910	0	0	0.497717	0.404008	0
SMEL_000g012190.1	0	0	0	0	0.852453	1.33091		Sotub01g011090	0.284107	0	0	0	0.164386		Solyc00g100880	1.315	0.055	0	0	0	0		CA00g29920	0	0	0	0	0
SMEL_000g012200.1	1222.87	222.212	617.37	782.513	561.807	486.311		Sotub01g011100	0	0	0	0	0		Solyc00g101700	0	0	0	0	0	0		CA00g29930	0.618524	0	0	0	0.751868
SMEL_000g012210.1	0	0	0	0	0	0		Sotub01g011110	0	0	0	0	0		Solyc00g102000	0	0	0	0	0	0		CA00g29940	0.796779	0.102056	0.200129	0.360173	4.0332
SMEL_000g012220.1	0.745551	5.35824	0.808059	2.22809	0.967336	0.312721		Sotub01g011120	0	0	2.03558	0	0.0631045		Solyc00g102400	10.05	0.355	0.285	1.23	2.68	0.255		CA00g29950	11.1883	0.621433	0.552303	0.732275	22.0806
SMEL_000g012230.1	2.51536	38.518	28.6789	24.5143	34.0817	51.4119		Sotub01g011130	0	0.167715	0.134478	0.0513032	0		Solyc00g104200	0	0	0	0	0	0		CA00g29960	0	0.37404	0	0	0
SMEL_000g012250.1	0	0	0	0	0	0		Sotub01g011140	0	0.521991	0.626137	0	0		Solyc00g104210	0	0	0	0	0	0		CA00g29970	12.207	1.94284	31.288	38.2397	21.0719
SMEL_000g012270.1	0.532229	0	0	0	0	0		Sotub01g011150	8.23711	2.28153	5.82007	7.37193	13.2941		Solyc00g104310	0	0	0	0	0	0		CA00g29980	19.8051	17.896	28.7926	30.4201	32.9807
SMEL_000g012310.1	0	0	0	0	0	0		Sotub01g011160	0	0	0	0	0		Solyc00g104320	0	0	0	0	0	0		CA00g29990	3.14713	0.466364	3.37273	1.94051	3.43065
SMEL_000g012370.1	0	0	0	0	0	0		Sotub01g011170	0.101788	0.0721774	0.0236287	0.102691	0.218758		Solyc00g104330	0	0	0	0	0	0		CA00g30000	1.129	1.45826	5.5254	0	5.71176
SMEL_000g012380.1	0	0	0	0	0	0		Sotub01g011180	0.210163	0	0	0	0.126698		Solyc00g104630	0	0	0	0	0	0		CA00g30010	0.366593	1.76026	13.6527	14.1292	3.12509
SMEL_000g012390.1	0	0	0	0	0	0		Sotub01g011190	1.60837	1.32269	0.323838	0.81139	0.663891		Solyc00g104730	0	0	0	0	0	0		CA00g30020	2.19074	0	1.42867	0.511117	0.434474
SMEL_000g012600.1	0	0	0	0	0	0		Sotub01g011200	6.98464	33.1815	14.3937	11.5605	8.09486		Solyc00g104740	0	0	0	0	0	0		CA00g30030	3.88234	0.0428818	0.658023	1.552	0.419172
SMEL_000g012610.1	0	0	0	0	0	0		Sotub01g011210	61.9524	7.74082	11.8166	13.4029	24.79		Solyc00g104940	0.115	0	0	0	0	0		CA00g30040	0	0	0.332595	0	0.313706
SMEL_000g012890.1	0	0	0	0	0	0		Sotub01g011220	0	0	0	3.778	0		Solyc00g105340	0.055	0.05	0	0	0.07	0		CA00g30050	0	0	0	0	0
SMEL_000g012900.1	1.31415	0	0	0	0.390174	5.28248		Sotub01g011230	9.0831	4.72734	9.41284	8.61959	14.8529		Solyc00g105350	0	0	0	0	0	0		CA00g30060	83.086	9.46231	96.2392	83.345	9.45181
SMEL_000g012930.1	0	0	0	0	0	0		Sotub01g011240	0	0	0	0	0		Solyc00g105750	0	0	0.035	0	0	0		CA00g30070	0.255344	0	0.939799	0.679534	1.95164
SMEL_000g012980.1	0	0	0	0	0	0		Sotub01g011250	0.55368	5.21122	1.07832	4.71396	1.12287		Solyc00g106650	24.12	10.855	11.875	20.25	13.195	10.295		CA00g30080	0	0	0	0.215749	0
SMEL_000g012990.1	0	0	0	0	0	0		Sotub01g011260	0	0.268997	0.242279	0	0		Solyc00g107050	0	0	0	0	0	0		CA00g30090	0.918179	3.7813	1.41864	9.43894	16.0403
SMEL_000g013040.1	49.157	18.3109	28.9096	12.2245	21.0313	27.9167		Sotub01g011270	0	0	0.237835	0	0.174542		Solyc00g107550	0	0	0	0	0	0		CA00g30100	71.4741	14.9816	66.4119	88.6514	126.581
SMEL_000g013050.1	30.4386	0	4.70479	8.33127	3.12509	0		Sotub01g011280	0.0417225	2.05807	0.0312752	0.0232627	0.0518904		Solyc00g108550	0.105	0.1	0.31	0.26	0.11	0		CA00g30110	19.2302	29.0132	24.6855	31.0489	20.9422
SMEL_000g013060.1	18.2126	6.21283	33.1966	85.3409	30.814	5.03934		Sotub01g011290	0.564101	0.785801	0.156792	0	0		Solyc00g109450	0	0	0	0	0	0		CA00g30120	0	0	0	0	0
SMEL_000g013080.1	0	0	0	0.0379794	0.0191739	0		Sotub01g011300	0	0	0	0.721846	1.67809		Solyc00g109850	0	0	0	0	0	0		CA00g30130	0	0	0.778245	0.529266	0
SMEL_000g013090.1	0.123377	0.100321	0	0.0561198	0.05647	0.0354981		Sotub01g011310	0	0	0	0	0		Solyc00g109860	0	0	0	0	0	0		CA00g30140	0.537363	0	0	0	0
SMEL_000g013130.1	25.6509	6.05564	14.8223	4.45888	10.6194	11.4757		Sotub01g011320	0	0	0	0	0		Solyc00g110060	0	0	0	0	0	0		CA00g30150	1038.08	84.8889	3024.81	4301.87	264.282
SMEL_000g013140.1	17.9925	2.62784	15.5953	22.7692	6.73953	0.742911		Sotub01g011330	43.5777	47.633	28.7574	55.0444	77.402		Solyc00g110070	0	0	0	0	0	0		CA00g30160	0	0	0	0	0
SMEL_000g013180.1	1.3287	0.393449	1.0968	0.137378	0.0972906	1.02812		Sotub01g011340	30.5645	47.0457	27.6187	18.6816	34.609		Solyc00g110370	0	0	0	0	1.515	0		CA00g30170	0	0	0.289034	0.165192	0.244856
SMEL_000g013190.1	0	0	0	0	0	0		Sotub01g011350	0.133701	0.0694267	0.0492189	0.0760458	0.378072		Solyc00g110870	60.61	6.825	12.675	4.225	0.68	0.135		CA00g30180	43.2885	0.262642	0.097718	0	0.0849179
SMEL_000g013200.1	0	0	0	0	0	0		Sotub01g011360	0	0	0	0	0		Solyc00g111170	0	0	0	0	0	0		CA00g30190	3.49021	0.167151	0.870781	0.144349	0.0751955
SMEL_000g013210.1	0	0	0	0	0	0		Sotub01g011370	0	0	0	0	0.308577		Solyc00g111270	0	0	0	0	0	0		CA00g30200	42.2475	1.17065	1.53135	0.362744	0.130585
SMEL_000g013220.1	0	0	0	0	0	0		Sotub01g011380	0	0	1.58366	0	0		Solyc00g111370	0	0	0	0	0	0		CA00g30210	96.7399	665.318	173.862	442.998	232.339
SMEL_000g013230.1	0	0	0	0	0	0		Sotub01g011390	0	0.088664	0.0347154	0.118384	0.0796213		Solyc00g111770	0	0	0	0	0	0		CA00g30220	4.40573	1.85313	6.32684	4.13798	4.54891
SMEL_000g013240.1	0	0	0	0	0	0		Sotub01g011400	0.328258	0	0	0	0.212872		Solyc00g111780	0	0	0	0	0	0		CA00g30230	4.28511	1.03549	5.44512	5.93086	0.724779
SMEL_000g013250.1	7.94128	52.5603	21.5236	10.4411	8.64984	10.7943		Sotub01g011410	0	0	0	0	0		Solyc00g112180	0	0	0	0	0	0		CA00g30240	0.610929	0.205357	0.393153	0.67143	1.18102
SMEL_000g013260.1	0	0	0	0	0	0		Sotub01g011420	0	0	0.0569981	0.0364837	0		Solyc00g112190	0.04	0.16	0.325	0.28	0.045	0		CA00g30250	0.469403	0.399013	0.517317	0.316961	0
SMEL_000g013290.1	0	0	0	0	0	0		Sotub01g011430	0	0	0	0	0		Solyc00g112490	0	0	0	0	0	0		CA00g31240	34.3502	10.3838	39.4243	42.0015	46.458
SMEL_000g013310.1	85.8455	197.116	205.804	220.893	274.342	425.217		Sotub01g011440	0	0	0.998632	0	0		Solyc00g112500	0	0	0	0	0	0		CA00g31250	0.366006	0	0.0782245	0.0813953	0.0509934
SMEL_000g013320.1	1.35451	41.6009	6.84903	14.3102	11.4078	1.03905		Sotub01g011450	0	0	0	0.241642	0.275445		Solyc00g112600	0	0	0	0	0	0		CA00g31260	5.44871	0.881746	7.75304	7.42799	14.7009
SMEL_000g013330.1	19.2276	17.3619	25.2332	6.43346	3.73487	2.30152		Sotub01g011460	0	0	0	0	0		Solyc00g112700	0	0	0	0	0	0		CA00g31270	57.5027	23.0435	41.4127	74.0611	47.6652
SMEL_000g013340.1	0	0	0	0	0	0		Sotub01g011470	0	0	0	0	0		Solyc00g112710	0	0	0	0	0	0		CA00g31280	0	7.59155	0	0	0
SMEL_000g013410.1	0.228271	0.86561	0.670929	0.484518	0.798986	2.64418		Sotub01g011480	1.95489	0.294424	0.999198	3.89593	3.75893		Solyc00g112810	0	0	0	0	0	0		CA00g31290	2.63726	2.61381	2.78716	1.41547	0.0428959
SMEL_000g013420.1	11.7993	3.77377	11.1546	8.61022	7.84589	8.89264		Sotub01g011490	7.26813	9.13611	4.64921	15.0715	16.0412		Solyc00g112820	0	0	0	0	0	0		CA00g31300	0.341552	0.113018	1.03258	0.687876	0.167946
SMEL_000g013430.1	0	0	0	0	0	0		Sotub01g011500	0	0	0	0	0		Solyc00g112830	1.21	0	0	0.23	0.44	0		CA00g31310	1.42197	0	0.935121	0	0
SMEL_000g013440.1	18.2777	1.68965	29.4152	29.6182	21.4528	16.844		Sotub01g011510	0	0	0	0.552724	0.620871		Solyc00g112930	13.86	0.15	0.155	1.245	3.455	0		CA00g31320	0.457717	0	0.661	0.264339	0.309947
SMEL_000g013450.1	0	0	0	0	47.5875	123.339		Sotub01g011520	1.18907	2.04546	0	1.22668	0		Solyc00g113230	0	0	0	0	0	0		CA00g31330	0.889909	0.146863	0.616544	0.527802	0.673666
SMEL_000g013460.1	79.4428	0	29.796	98.3318	30.7289	43.7393		Sotub01g011530	0.455024	0.165618	0	0.461334	0.15381		Solyc00g113330	0	0	0	0	0	0		CA00g31340	0	0	0	0	0
SMEL_000g013470.1	0	79.9498	0	0	1.30874	1.96359		Sotub01g011540	4.25289	0	1.74839	5.26891	13.0473		Solyc00g113730	0	0	0	0	0	0		CA00g31350	8.57564	7.78738	3.40788	3.39653	0
SMEL_000g013480.1	0	0	21.4874	0	0	0.0786332		Sotub01g011550	0	0	0	0.157096	0		Solyc00g113740	0	0	0	0	0	0		CA00g31360	0	0	0	0	0
SMEL_000g013490.1	0	0	0	0	0	0		Sotub01g011560	8.66021	2.92157	1.9693	6.29687	4.85155		Solyc00g113750	0	0	0	0	0	0		CA00g31370	0	0	0	0	0
SMEL_000g013500.1	0	0	0.000118007	0.218318	0.634794	0.13503		Sotub01g011570	2.35618	1.0445	0.733052	3.89033	2.11519		Solyc00g114550	0	0	0	0	0	0		CA00g31380	76.5571	17.9201	52.6543	101.249	35.843
SMEL_000g013510.1	0.857032	0.198545	1.08582	1.60041e-06	0.113253	0.586588		Sotub01g011580	0	0	0	0	0		Solyc00g116150	0	0	0	0	0	0		CA00g31390	46.1578	13.2529	51.1893	45.3126	37.3727
SMEL_000g013520.1	0	0	0	0	0	0		Sotub01g011590	0	0	0	0	0		Solyc00g117450	0	1.645	1	0	0	0		CA00g31400	16.3017	8.43878	16.5526	16.9368	9.347
SMEL_000g013530.1	0	0	0	0	0	0		Sotub01g011600	0	0	0.127195	0	0.107154		Solyc00g117650	0	0	0	0	0	0		CA00g32320	203.469	48.4926	137.903	162.289	185.207
SMEL_000g013540.1	0	2.83112	0	0	0	0		Sotub01g011610	0	0	0	0	1.28212		Solyc00g118680	0	0	0	0.135	0	0		CA00g32330	0.150476	0	0	0	0
SMEL_000g013550.1	14.1944	1.30224	13.593	5.60198	23.6636	1.35374		Sotub01g011620	4.18029	6.10185	6.51937	10.5643	14.3863		Solyc00g118690	2.355	0.37	0.955	3.66	1.545	1.775		CA00g32340	0	0	0	0	0
SMEL_000g013560.1	93.0248	0	0	0	0.156072	0		Sotub01g011630	38.4068	18.1899	28.8424	46.4959	33.6548		Solyc00g120120	0	0	0	0	0	0		CA00g32350	3.89366	0	0.438381	0.312156	0.110451
SMEL_000g013570.1	6.48112	7.80335	8.69839	9.63774	6.35998	6.63606		Sotub01g011640	4.44529	0	0	1.2342	0		Solyc00g120820	0	0	0	0	0	0		CA00g32360	269.356	1.11902	4.90024	4.78576	0
SMEL_000g013580.1	8.96826	13.9933	9.86233	15.0567	19.307	14.9529		Sotub01g011650	0.537679	0	0	0.432444	0.166582		Solyc00g120830	0	0	0	0	0	0		CA00g32370	0	0	0	0	0
SMEL_000g013600.1	15.2674	7.81559	0	2.7876	5.81348	0		Sotub01g011660	0	0	0	0	0		Solyc00g120930	0	0	0	0	0	0		CA00g32380	0	7.19018	7.84667	16.7221	0.727916
SMEL_000g013650.1	0.100302	0	0.380192	0	0	0.293668		Sotub01g011670	0	0	0.369381	0	0		Solyc00g121230	0	0	0	0	0	0		CA00g32390	10.4685	3.50867	11.6511	23.8481	27.8323
SMEL_000g013660.1	12.9093	1.75815	6.63362	8.73087	31.4593	57.7919		Sotub01g011680	0.780633	0	0.441262	0.142127	0.238032		Solyc00g121730	0	0	0	0	0	0		CA00g32400	13.2888	11.3868	12.1617	12.082	14.1716
SMEL_000g013670.1	0	0	0	0	0	0		Sotub01g011690	8.88902	0.890583	4.59263	5.17752	2.72747		Solyc00g122530	0	0	0	0	0	0		CA00g32410	2.7312	0.61691	6.43822	7.95993	8.59058
SMEL_000g013680.1	0	0	0	0	0	0		Sotub01g011700	5.60523	1.42823	0.517955	0.670827	1.53662		Solyc00g123030	0	0	0	0	0	0		CA00g32420	19.4829	6.4142	11.1185	25.9051	11.7288
SMEL_000g013690.1	0	0	0	0	0	0		Sotub01g011710	0	0	0	0	0		Solyc00g123040	0	0	0	0	0	0		CA00g32430	29.2033	4.6487	13.2438	3.30141	0.184471
SMEL_000g013700.1	0	0	0	0	0	0		Sotub01g011720	1.0438	0	0.0720968	0.15371	2.82601		Solyc00g123240	0	0	0	0	0	0		CA00g32440	138.428	18.7438	91.5176	72.8567	47.9121
SMEL_000g013720.1	7.83759	34.7533	34.2695	94.0937	51.2004	4.97737		Sotub01g011730	2.69762	0	0	0	5.08948		Solyc00g124840	0	0	0	0	0	0		CA00g32450	19.2627	1.71238	22.4305	22.6928	0.259854
SMEL_000g013730.1	0	0	0	0	0	0		Sotub01g011740	0	0	0.167378	0	0.274168		Solyc00g124850	0	0	0	0	0	0		CA00g32460	0	0.325034	20.5546	1.87238	0.130224
SMEL_000g013740.1	0	0	0	0	0	0		Sotub01g011750	0.500223	0.66538	0.469997	0.794934	0.711951		Solyc00g124860	0	0	0	0	0	0		CA00g32470	5.93756	2.7495	0.139032	0.15572	0.37503
SMEL_000g013750.1	15.5174	7.29409	3.51856	7.39756	7.82359	6.66294		Sotub01g011760	0.135254	0	0	0	0		Solyc00g125260	0	0	0	0	0	0		CA00g32480	22.0649	31.328	27.9113	40.6671	427.636
SMEL_000g013760.1	13.4405	14.6541	33.8371	22.808	11.5364	20.2631		Sotub01g011770	0	0.119002	0	0.123158	0.346959		Solyc00g125270	0	0	0	0	0	0		CA00g32490	6.664	5.28862	7.26669	5.3166	18.4219
SMEL_000g013770.1	0	0	0	0	0	0		Sotub01g011780	29.6675	27.1127	30.1412	97.0609	109.051		Solyc00g125580	0.08	0.075	0	0.095	0.1	0		CA00g32500	2.67241	1.73397	2.69715	1.92415	3.49082
SMEL_000g013780.1	11.7308	3.23682	23.9189	17.4142	13.6073	16.9631		Sotub01g011790	20.8172	9.04692	8.74361	109.733	60.0874		Solyc00g125980	10.29	0.485	1.485	9.635	9.905	8.13		CA00g32510	12.6177	5.6715	8.11832	26.9631	15.4475
SMEL_000g013790.1	0	0	0	0	0	0		Sotub01g011800	0	0	0	0	0		Solyc00g125990	1.665	0.53	1.565	2.95	1.1	1.68		CA00g32520	59.0336	146.243	51.0182	59.0511	53.8195
SMEL_000g013800.1	9.87384	5.81913	17.6357	12.9556	14.3328	11.1907		Sotub01g011810	2.67465	0	0.937998	1.19506	1.30963		Solyc00g126000	22.085	5.105	7.92	7.07	17.795	15.175		CA00g32530	0	0	0	0	0.194628
SMEL_000g013810.1	48.3684	49.4834	62.4613	24.3227	35.7954	79.6896		Sotub01g011820	1.21372	0	0	0.154798	0		Solyc00g126010	27.07	4.775	5.77	6.775	17.735	11.335		CA00g32540	0.186127	0	0.158696	0.127645	0.0309321
SMEL_000g013820.1	0	0	0	0	0	0		Sotub01g011830	0	0.524288	0.239136	0	0		Solyc00g126420	0	0	0	0	0	0		CA00g32550	3.10012	0.258281	2.28958	3.41464	2.59931
SMEL_000g013830.1	0	0	0	0	0	0		Sotub01g011840	0	0	0	0	0		Solyc00g126430	0	0	0	0	0	0		CA00g32560	4.23204	0.41296	2.72911	2.28125	2.63554
SMEL_000g013840.1	0	0	0	0	0	0		Sotub01g011850	3.59211	0	0	13.1398	1.98723		Solyc00g126440	0	0	0	0	0	0		CA00g32570	0	0	0	0	0
SMEL_000g013850.1	0	0	0	0	0	0		Sotub01g011860	86.3978	67.1503	67.5485	106.036	121.057		Solyc00g127540	0	0	0	0	0	0		CA00g32580	4.58388	2.24091	8.9989	13.3551	11.4235
SMEL_000g013860.1	0	0	0	0	0	0		Sotub01g011870	0	0	0	0	0		Solyc00g127550	0	0	0	0	0	0		CA00g32590	32.2926	0.92915	1.30667	0	0
SMEL_000g013870.1	0	0	0	0	0	0		Sotub01g011880	0.557452	0	0.762243	0.673723	0.182913		Solyc00g127560	0	0	0	0	0	0		CA00g32600	1.50598	0.283607	1.22006	0.552266	0.170688
SMEL_000g013880.1	0	0	0	0	0	0		Sotub01g011890	0.210166	0	0	0	0.295264		Solyc00g127660	45.495	27.435	37.98	26.34	30.755	29.855		CA00g32610	3.9398	1.20641	0	0	0.422712
SMEL_000g013890.1	0	0	0	0	0	0		Sotub01g011900	0	0	0	0.0809642	0.0943484		Solyc00g127670	3.755	14.235	5.615	6.285	6.33	1.925		CA00g32620	0.658365	0	0	0.122033	0
SMEL_000g013900.1	0	0	0	0	0	0		Sotub01g011910	0	0	0	0	0		Solyc00g127870	20.835	13.045	27.715	10.195	9.865	2		CA00g32630	0	0	0	0.987694	0
SMEL_000g013910.1	0	0	0	0	0	0		Sotub01g011920	0	0	0.134145	0	0		Solyc00g128870	53.91	21.555	60.915	26.805	34.155	19.69		CA00g32640	4.70531	2.29334	6.30088	5.95187	3.92677
SMEL_000g013920.1	1.10995	2.94835	0.255005	0.64246	1.23842	2.30502		Sotub01g011930	0.590578	0	0.544595	0	0.383291		Solyc00g129670	0	0	0	0	0	0		CA00g32650	0	0.74151	0.868728	10.3947	4.94868
SMEL_000g013930.1	63.9803	96.8348	47.52	68.1728	93.544	74.8809		Sotub01g011940	0.566273	0	0.254606	1.08547	0.469056		Solyc00g129680	0	0	0	0	0	0		CA00g32660	0.362559	0	0	5.95004	2.40678
SMEL_000g013940.1	3.67121	10.8805	7.43033	8.63957	10.88	13.5799		Sotub01g011950	0	0	0	0	0.122523		Solyc00g129880	0	0	0	0	0	0		CA00g32670	7.5934	1.49063	4.01835	1.79533	1.55255
SMEL_000g013950.1	23.2431	153.708	63.5929	41.6389	34.9109	44.2195		Sotub01g011960	0	0	0	0	0		Solyc00g129980	0	0	0	0	0	0		CA00g32680	0	1.12703	0	0	0.0359995
SMEL_000g013960.1	16.2421	15.0593	9.53391	18.9763	16.4694	24.3595		Sotub01g011970	0	0	0	0.0415198	0		Solyc00g130180	0	0	0	0	0	0		CA00g32690	23.995	10.9958	7.98252	6.62371	1.76913
SMEL_000g013970.1	0	0	0	0	0	0		Sotub01g011980	92.5423	0.69513	29.654	35.3023	600.816		Solyc00g130190	0	0	0	0	0	0		CA00g32700	21.467	0.327085	0.0478464	0	0.0942115
SMEL_000g013980.1	22.6552	21.6336	17.9763	12.1795	20.7932	27.747		Sotub01g011990	0	0	0	0	0		Solyc00g130290	0	0	0	0	0	0		CA00g32710	1.75977	2.55174	6.77497	6.05536	8.46092
SMEL_000g013990.1	0	0	0	0	0	0		Sotub01g012000	0	0	0	0	0		Solyc00g130690	0	0	0	0	0	0		CA00g32720	0	0	0.0748517	0.0759744	0.122745
SMEL_000g014000.1	0	0	0	0	0	0		Sotub01g012010	1.01779	0	0	0	0		Solyc00g130700	0	0	0	0	0	0		CA00g32730	53.8305	16.0184	38.8112	27.7392	43.5666
SMEL_000g014030.1	0	0	0	0	0.0261002	0		Sotub01g012020	0	0	0	0	0		Solyc00g130800	0	0	0	0	0	0		CA00g32740	24.5887	13.0262	31.3218	15.2488	20.8251
SMEL_000g014040.1	0.0235634	0.0767762	0	0.150079	0.0217159	0		Sotub01g012030	0	0	0	0	0		Solyc00g130810	0	0	0	0	0	0		CA00g32750	8.62538	1.46221	19.1332	10.3514	13.1581
SMEL_000g014050.1	3.96898	6.4981	3.5523	7.46236	11.2949	11.5229		Sotub01g012040	0	0	0	0	0		Solyc00g131610	0	0	0	0	0	0		CA00g32760	146.578	67.5363	133.702	220.236	87.8288
SMEL_000g014060.1	0	0	0	0	0	0		Sotub01g012050	6.00635	23.5315	11.3983	9.27318	6.92233		Solyc00g131710	0	0	0	0	0	0		CA00g32770	47.7371	11.1656	43.1239	31.6387	14.5011
SMEL_000g014070.1	0	0.0777299	0.0298549	0.0217065	0.0659544	0.107993		Sotub01g012060	42.8824	47.5331	103.511	88.1505	55.4652		Solyc00g133110	0	0	0	0	0	0		CA00g32780	4.57935	3.53937	14.943	12.4307	0.16274
SMEL_000g014090.1	0.392989	0.159503	0.124102	0	0.134041	1.49439		Sotub01g012070	0	0	0	0	0		Solyc00g133710	0	0	0	0	0	0		CA00g32790	116.106	68.4025	66.1763	19.1363	7.25827
SMEL_000g014100.1	0	0	0	0	0	0		Sotub01g012080	0.344392	0	0.259983	0.0905348	0		Solyc00g133720	0	0	0	0	0	0		CA00g32800	0.0898508	1.35342	5.48622	7.51095	11.222
SMEL_000g014110.1	8.49865	9.05443	5.36077	7.58528	6.88309	10.1389		Sotub01g012090	29.8703	5.3883	6.81023	13.8143	17.4754		Solyc00g134620	8.62	0	0	0	0	0		CA00g32810	0	2.60931	9.17275	13.0584	21.3962
SMEL_000g014130.1	0.273713	0.779965	0.128617	0.715973	1.03858	1.34196		Sotub01g012100	38.0769	15.0048	14.4219	11.8791	26.0354		Solyc00g134820	0	0	0	0	0	0		CA00g32820	0	0.614628	7.0209	6.46795	13.5431
SMEL_000g014140.1	0	0	0	0	0	0		Sotub01g012110	0	0	0.0415037	0	0		Solyc00g134830	0	0	0	0	0	0		CA00g32830	0.238908	0.402591	0.196001	0	0.533637
SMEL_000g014150.1	0	0	0	0	0	0		Sotub01g012120	0	2.01377	0	0	0		Solyc00g134840	0	0	0	0	0	0		CA00g32840	0	0.214806	0.184081	0.282512	0.266422
SMEL_000g014170.1	0	0	0	0	0	0		Sotub01g012130	35.0714	6.87587	12.947	16.0804	33.4113		Solyc00g135040	0	0	0	0	0	0		CA00g32850	0	0	0	0	0
SMEL_000g014180.1	0	0	0	0	0	0		Sotub01g012140	0	0	0	0	0		Solyc00g135050	0	0	0	0	0	0		CA00g32860	0.140595	0.0585492	0	0.0603839	0.0959441
SMEL_000g014190.1	0	0	0	0	0	0		Sotub01g012150	24.925	5.86582	5.42813	16.1345	27.9629		Solyc00g135060	0	0	0	0	0	0		CA00g32870	0	0	0	0	0
SMEL_000g014200.1	0	0	0	0	0	0		Sotub01g012160	0	0.03411	55.5848	0.0418495	0.0245588		Solyc00g135260	8.775	0	0	0	0	0		CA00g32880	0	0.538483	0	0	0
SMEL_000g014230.1	0	0	0	0	0	0		Sotub01g012170	32.7333	45.6393	89.9148	39.7647	29.7114		Solyc00g136260	2.99	9.97	9.665	43.895	31.46	2.065		CA00g32890	0	0	0	0	0
SMEL_000g014240.1	0	0	0	0	0	0		Sotub01g012180	0	0	0	0.486905	0		Solyc00g136560	0.08	16.445	62.035	1.29	1.54	2.985		CA00g32900	0.0470891	0.267829	0.42152	0.526845	0.760729
SMEL_000g014260.1	0	0	0	0	0	0		Sotub01g012190	0	0	0	0.166034	0		Solyc00g138060	2.06	0.255	0	0	0	0		CA00g32910	0	0	0.177066	0.0504223	0.174487
SMEL_000g014290.1	0	0	0	0	0	0		Sotub01g012200	0	0	0	0	0		Solyc00g139760	0	0	0	0	0	0		CA00g32920	0	0	13.9626	16.1971	26.707
SMEL_000g014300.1	0	0	92.0593	0	14.4405	0		Sotub01g012210	0	0	0	0	0		Solyc00g140060	47.31	32.765	14.2	50.965	54.275	41.035		CA00g32930	0	15.6139	8.67494	5.33732	8.99471
SMEL_000g014310.1	0	0	0	0	0	0		Sotub01g012220	0.123381	0	0	0	0		Solyc00g141360	1.335	0.07	0	0.93	0.175	0		CA00g32940	7.78571	1.09947	0	0	1.88228
SMEL_000g014320.1	0	0	0	0	0	0		Sotub01g012230	1.24729	2.01128	0.321469	0.249788	0.209021		Solyc00g141560	0	0.105	0	0	0	0.08		CA00g32950	1.61814	0.0813437	0	0.0492117	0
SMEL_000g014330.1	2.11589	0	1.2088	0	0	0		Sotub01g012240	0.614829	0.255277	1.79287	3.51058	0.184509		Solyc00g142160	0.805	0.15	0.315	1.185	0.17	1.445		CA00g32960	1.29831	0.442202	3.38606	2.56346	2.90686
SMEL_000g014370.1	10.0621	10.8843	10.0968	19.1099	16.5991	18.187		Sotub01g012250	0	0	0	0	0		Solyc00g142170	0.49	0	0.05	0.675	0.625	0.815		CA00g32970	0.282529	0	0	0	0
SMEL_000g014380.1	15.4193	12.8361	9.95201	24.4416	23.3458	17.2608		Sotub01g012260	61.6369	100.44	53.6761	6.94899	11.0894		Solyc00g143770	19.25	10	8.845	10.705	21.56	22.86		CA00g32980	27.5287	6.44768	17.3926	22.1384	17.3639
SMEL_000g014390.1	0.606659	0.739446	0.573115	2.48337	4.39704	2.23967		Sotub01g012270	2.4814	0	0.290402	0	0		Solyc00g144470	1.165	0	0	0.475	0	3.07		CA00g32990	115.542	43.8146	195.671	153.236	111.939
SMEL_000g014480.1	1.04235	4.20104	3.36074	7.10728	3.80241	4.59777		Sotub01g012280	0	0	0	0	0		Solyc00g145170	38.54	0	0.12	30.65	8.835	0		CA00g33000	0.601094	0.517822	0	0	0
SMEL_000g014490.1	0.0527264	0.343128	2.78134	0.479685	20.3279	0		Sotub01g012290	0	0	0	0	0		Solyc00g147570	0	0	0.15	0	0	0		CA00g33010	0.858384	1.50391	0	0.126401	0.0785025
SMEL_000g014500.1	0	0	0	0	0	0		Sotub01g012300	0	0	0	0	1.9631		Solyc00g147770	2.12	0.95	1.195	0.865	1.315	0.98		CA00g33020	1.9468	0.183814	5.26504	3.76066	4.96544
SMEL_000g014510.1	0	0	0	0	0	0		Sotub01g012310	0.123814	0.107715	0	0.25826	0.0752599		Solyc00g149970	167.94	1.995	2.91	4.565	2.48	0.26		CA00g33030	4.79217	0.629676	3.48363	4.38941	4.29087
SMEL_000g014520.1	0	0	0	0	0	0		Sotub01g012320	0.853556	1.71693	1.21412	2.69463	2.89405		Solyc00g153680	0	0.065	0.275	0.29	0.73	0.11		CA00g33040	14.2833	4.45353	6.96284	6.27103	6.28574
SMEL_000g014530.1	0	0	0	0	0	0		Sotub01g012330	1.96631	2.41661	1.22814	2.46378	1.47375		Solyc00g153980	0	0.29	0	0	0	0		CA00g33050	155.621	102.179	118.715	118.726	185.978
SMEL_000g014540.1	0	0	0	0	0	0		Sotub01g012340	0	0	0.197959	0.117458	0		Solyc00g154480	0.035	0.19	0	0	0	0		CA00g33060	4.07476	1.85014	2.06579	0.481346	0.151975
SMEL_000g014550.1	14.0609	57.8915	31.4583	13.5861	16.9754	38.7213		Sotub01g012350	0.67696	0.535044	0.677887	0.946955	0.265548		Solyc00g154980	0	0	0	0	0	0		CA00g33070	1499.75	983.446	1418.37	909.521	540.054
SMEL_000g014560.1	0	0	0	0	0	0		Sotub01g012360	2.47814	0	0.560163	1.07964	7.43479		Solyc00g156980	0.67	7.755	4.5	16.93	1.335	0.15		CA00g33080	0.405898	0.0797145	0	0	0.0175124
SMEL_000g014570.1	0	0	0	0	0	0		Sotub01g012370	0	0	1.06403	0	0		Solyc00g157080	0	2.06	15.335	0	0	0		CA00g33090	1.19597	0.785875	1.10246	1.71654	2.6918
SMEL_000g014580.1	6.63118	9.95782	43.3618	0.505999	2.75054	24.9731		Sotub01g012380	0	0	0	0	0		Solyc00g157180	0.18	0	0.975	0.11	0.21	0.14		CA00g33100	43.1231	0.70069	2.21143	4.7106	19.4592
SMEL_000g014590.1	0	0	0	0	0	0		Sotub01g012390	0	0	0	0	0		Solyc00g160780	0.71	4.155	0.995	3.16	0.665	0		CA00g33110	5.34624	77.9901	6.7459	6.00449	0.100765
SMEL_000g014600.1	0	0	0	0	0	0		Sotub01g012400	0	0.0527632	0.0406346	0	0		Solyc00g163580	0	0.505	0	0	0	0		CA00g33120	93.4243	0.815219	0.47734	0.44828	0.686724
SMEL_000g014610.1	0	0	0	0	0	0		Sotub01g012410	0	0	0	0.247043	0.285547		Solyc00g164580	0	0	0	0	0	0.58		CA00g33130	8.26594	4.28806	9.06757	7.6556	8.65441
SMEL_000g014620.1	37.5715	9.71097	0.119845	1.25956	0.700947	0.081903		Sotub01g012420	0	0	0	0	0		Solyc00g164680	6.395	8.845	25.665	9.53	9.14	28.875		CA00g33140	10.0018	4.10392	12.6216	16.8814	17.3636
SMEL_000g014630.1	0	0	0	0	0	0		Sotub01g012430	0	0	0	0	0		Solyc00g165080	0	0	0	0	0	0		CA00g33150	9.03625	7.94441	33.7753	85.4659	38.7324
SMEL_000g014640.1	0	0	0	0	0	0		Sotub01g012440	2.87477	0.669505	3.97933	6.98865	2.75519		Solyc00g165090	0	0	0	0	0	0		CA00g33160	95.7071	126.479	165.089	414.095	269.922
SMEL_000g014650.1	0.74507	1.20066	1.03162	1.37085	2.40391	5.60543		Sotub01g012450	0	0	0	26.4215	0		Solyc00g165190	0	0	0	0	0	0		CA00g33170	27.0017	10.668	35.3423	32.1835	36.7977
SMEL_000g014660.1	18.907	25.2302	10.6392	40.6135	118.92	75.5428		Sotub01g012460	0	0	0	0	0		Solyc00g166190	0	0	0	0	0	0		CA00g34300	6.39531	0	0	0	0
SMEL_000g014670.1	0	0	0	0	0	0		Sotub01g012470	0.938095	1.61389	1.56149	0	0		Solyc00g166490	0	0.13	0.22	0	0.205	0.31		CA00g34310	0	0	0	0	0
SMEL_000g014680.1	159.398	22.0392	17.4808	9.85562	15.5458	0.722909		Sotub01g012480	0	0	0	1.2734	0		Solyc00g166690	0	0	0	0	0	0.065		CA00g34560	0	0	0.568663	0	0
SMEL_000g014720.1	0	0	0	0	0	0		Sotub01g012490	0	0	0	0	0		Solyc00g167290	0	0	0	0	0	0		CA00g34570	0	0	0.619689	0	0
SMEL_000g014730.1	0.43212	1.95328	1.02455	1.09204	3.01795	3.46003		Sotub01g012500	0	0	0	0	0		Solyc00g167300	0	0	0	0	0	0		CA00g34580	0	0	0.622788	0	0
SMEL_000g014740.1	1.05744	3.16868	0.839111	1.2658	1.78503	1.78862		Sotub01g012510	0	0	0	0	0		Solyc00g167800	0	0	0	0	0	0		CA00g34590	0	0	0	0	0
SMEL_000g014750.1	0.111692	0.606152	0.140009	0.508101	0.821485	0.890055		Sotub01g012520	0	0	0	0	0		Solyc00g168200	7.425	8.505	4.355	9.155	1.74	2.22		CA00g34600	0	0	0	0	0
SMEL_000g014760.1	0	0	0	0	0	0		Sotub01g012530	174.739	39.4085	39.5392	201.486	254.211		Solyc00g170200	24.53	225	38.825	1.36	0.31	0		CA00g34610	0	0	0	0	0
SMEL_000g014770.1	0	0	0	0	0	0		Sotub01g012540	1097.48	288.21	382.926	1236.64	2818.36		Solyc00g170210	13.17	4.475	7.27	16.745	12.91	14.43		CA00g34620	0	0	0	0	0
SMEL_000g014780.1	0	0	0	0	0	0		Sotub01g012550	0.296122	0	0.129765	0	0.359495		Solyc00g170510	0	0	0	0	0	0.045		CA00g34630	0	0	0	0	0
SMEL_000g014790.1	0.277787	0	0	0.252542	0.122464	1.76383		Sotub01g012560	0	0	0.142662	0	0		Solyc00g171710	0.11	0.055	4.205	0	0.13	0		CA00g34640	0	0	0	0	0
SMEL_000g014800.1	2.24692	0.994686	3.22685	0.278689	1.25323	4.54904		Sotub01g012570	0	0.13635	0	0.0726524	0.084441		Solyc00g171810	1.55	0.32	2.79	5	2.66	1.655		CA00g34650	0	0.704203	0.879332	0	0
SMEL_000g014810.1	0	0	0	0	0	0		Sotub01g012580	0	0	0	0	0		Solyc00g172410	0	0	0	0	0	0.07		CA00g34660	0.0707367	0	0	0	0.0682666
SMEL_000g014820.1	0.293032	0.650893	1.20056	0.0969529	0.282178	0.603693		Sotub01g012590	0	0	0	0	0		Solyc00g173430	0	0	0	0	0	0		CA00g34670	22.5884	5.93187	0	0	0
SMEL_000g014830.1	0	0	0	0	0	0		Sotub01g012600	0	0	0	0	0		Solyc00g174330	17.085	10.685	78.975	22.405	99.32	10.395		CA00g34680	8.09051	12.5331	17.5778	16.2938	51.9097
SMEL_000g014840.1	0.203145	0	0.260052	0	0.0907191	1.62133		Sotub01g012610	0	0	0	4.91084	0		Solyc00g174340	80.095	44.74	379.77	78.81	586.37	57.6		CA00g34690	0	0	0	0	0
SMEL_000g014850.1	0.480962	1.75508	0.761528	0	0.272363	0.568439		Sotub01g012620	0	0.888367	0.153227	0.120715	0		Solyc00g175240	0	0.1	0.105	0	0	0		CA00g34700	113.523	33.2813	190.144	156.615	252.451
SMEL_000g014860.1	2.65546	1.65781	4.64666	0.371586	1.94946	4.07019		Sotub01g012630	0.327967	2.68507	0.470555	0	0.0998869		Solyc00g178340	5.27	0	0	0	0	0		CA00g34710	1.68933	2.5465	5.9031	8.19245	9.85034
SMEL_000g014870.1	0	0	0	0	0	0		Sotub01g012640	0	0	0	0	0		Solyc00g179240	31.33	33.455	1.205	0	0	0		CA00g34720	0	18.6502	8.06906	10.5425	9.77687
SMEL_000g015090.1	0	0	0	0	0	0		Sotub01g012650	0	0	0	1.54942	0		Solyc00g179640	31.52	11.065	7.21	20.1	13.12	14.89		CA00g34730	674.807	256.285	311.131	435.318	425.145
SMEL_000g015130.1	0	0	0	0	0	0		Sotub01g012660	0	0	0	0	0		Solyc00g179840	0	0	0	0	0	0		CA00g34740	39.0079	10.0418	32.8532	146.802	65.9795
SMEL_000g015140.1	0	0	0.298107	0.107058	0	0		Sotub01g012670	0	0.139992	1.27855	0.0898268	0		Solyc00g180440	0	0	0.2	0.285	0	0		CA00g34750	2.94275	1.81135	7.37322	4.20778	11.5414
SMEL_000g015160.1	0	0	0	0	0	0		Sotub01g012680	0	0	0	2.95044	0		Solyc00g180840	0.365	0	0.075	0.18	0.325	0.11		CA00g34760	0	0	2.49647	0.370379	1.61802
SMEL_000g015170.1	8.79916	6.80833	11.3897	12.5934	13.0092	20.5808		Sotub01g012690	0	0	0	0	0		Solyc00g181240	0	0	0	0.4	0	0.22		CA00g34770	87.2791	30.477	92.7635	87.6452	46.9714
SMEL_000g015180.1	0.379584	0.562343	0.409913	0.235491	0.191026	0.301778		Sotub01g012700	19.2513	11.8025	6.22794	20.8115	18.0726		Solyc00g181250	0	0	0	0.08	0	0.05		CA00g34780	15.3792	6.515	3.70112	5.77794	13.8865
SMEL_000g015190.1	0.257118	0.41767	0.10809	0.311843	0.234375	0.747825		Sotub01g012710	33.3956	18.5978	18.3334	31.1656	23.4959		Solyc00g183050	0.425	0.405	1.265	1.575	3.19	1.95		CA00g34790	1.8911	1.38155	1.78213	3.44782	2.86352
SMEL_000g015200.1	18.8918	0.066708	16.6002	18.5302	9.75152	0.116824		Sotub01g012720	9.31168	9.53343	3.62559	10.6423	2.37289		Solyc00g183550	0	0	0	0	0	0		CA00g34800	3.21761	0	11.7606	30.6193	22.5997
SMEL_000g015210.1	0	0	0	0	0	0		Sotub01g012730	28.3198	29.7485	13.3023	9.72324	14.8491		Solyc00g184350	16.365	6.105	8.22	9.77	13	14.905		CA00g34810	0	0	0	0	0
SMEL_000g015220.1	0	0	0	0	0	0		Sotub01g012740	0	0	0	0	0		Solyc00g185750	0	0	0	0	0	0		CA00g34820	0	0	0	0	0
SMEL_000g015230.1	0	0	0	0	0	0		Sotub01g012750	0	0	0	0	0		Solyc00g185850	0	0	0	0	0	0		CA00g34830	0.406158	0	0	0.220023	0
SMEL_000g015240.1	3.4535	51.7196	5.09487	18.918	28.7304	109.959		Sotub01g012760	1.91782	0.973254	4.02063	0.931538	0.445154		Solyc00g186050	0.57	0.09	0	0.235	0.12	0		CA00g34840	0	0	0	0.592026	0.494149
SMEL_000g015250.1	7.37652	10.4318	5.90355	9.96349	17.9782	18.3661		Sotub01g012770	0.917237	0.139355	0.302908	0.346686	0.465954		Solyc00g187050	1.42	6.085	11.335	98.205	1.94	0		CA00g34850	0.0556511	0	0.569664	2.38366	0.626842
SMEL_000g015260.1	124.653	168.073	119.561	86.5752	103.314	119.577		Sotub01g012780	0	0	0	0	0		Solyc00g188250	0.635	0	0.875	0.49	0.56	0.19		CA00g36180	0	0	5.68612	0	5.51274
SMEL_000g015270.1	22.3892	27.033	22.5124	18.9176	50.9899	6.77033		Sotub01g012790	0	0	0	0	0		Solyc00g188750	0	0	0	0	0	0		CA00g36190	0	0	0	0	0
SMEL_000g015280.1	0	0	0	0	0.112928	0		Sotub01g012800	42.6354	27.7122	11.1059	14.1236	18.1557		Solyc00g188850	0	0	0.145	0	0	0		CA00g36200	0	0	0	0	0
SMEL_000g015290.1	4.8481	2.72405	1.8907	0.766611	0.658056	1.81809		Sotub01g012810	0	0	0	4.1065	0		Solyc00g192150	0	0	0	0	0	0		CA00g36210	0	0	0.520948	0.31003	0.10012
SMEL_000g015300.1	0	0.162823	0.506923	0.182464	0.27359	0.0587337		Sotub01g012820	0	0	0	2.60006	0		Solyc00g195350	0	0	0	0.2	0	0		CA00g36220	0	0	0	0	0.387316
SMEL_000g015310.1	9.49457	2.52626	1.34295	2.55455	2.37766	0.60975		Sotub01g012830	0	0.144008	0.504949	0	0.451333		Solyc00g195360	0.255	0	0	0.09	0	0.88		CA00g36230	0	0	0	0	0
SMEL_000g015320.1	0	0	0	0	0	0		Sotub01g012840	159.892	581.693	74.4424	39.9289	27.3986		Solyc00g196060	39.635	17.09	62.445	69.9	65.63	45.215		CA00g36240	0	0	0	0	0
SMEL_000g015330.1	0	0	0	0	0	0		Sotub01g012850	20.6174	11.0194	15.5795	14.3047	17.7578		Solyc00g196460	0	0	0	0	0	0		CA00g36250	0	0	0	0	0
SMEL_000g015340.1	0.191024	0.308836	0.976618	0	0.170969	0		Sotub01g012860	0.0434438	0.0408141	0.066582	0.0424422	0.308226		Solyc00g198360	0	0	0	0	0	0		CA00g36260	0	0	0	0	0
SMEL_000g015350.1	10.5169	13.0342	18.2979	10.0487	9.87998	17.1308		Sotub01g012870	12.1268	6.57092	5.5825	9.81702	15.0673		Solyc00g199960	0	0	0	0	0	0		CA00g36270	0.723321	2.66909	12.0603	12.7532	15.6934
SMEL_000g015360.1	0	0	0	0	0	0		Sotub01g012880	2.22564	1.01281	2.68102	1.13803	1.29359		Solyc00g201060	0	0	0	0	0	0		CA00g36280	0	0	0	0	0
SMEL_000g015370.1	13.665	9.10418	12.8875	14.6553	7.64718	8.84457		Sotub01g012890	0.462883	0	0	0	0.752784		Solyc00g201160	3.485	2.04	0.595	0.365	1.485	0.07		CA00g36290	0.209534	3.81493	2.41932	1.95789	45.8317
SMEL_000g015380.1	0.643866	0	52.416	0.117114	0.757269	0		Sotub01g012900	0.119038	0	0.820731	0.0772757	0.0447512		Solyc00g201460	0	0.07	0	0	0	0		CA00g36460	0.718969	22.0225	0	0	0.0377476
SMEL_000g015390.1	8.93478	16.3269	8.62695	9.94518	13.366	9.50225		Sotub01g012910	14.5624	7.76018	13.3813	19.3424	24.1213		Solyc00g201760	0	0	0	0	0	0		CA00g36470	0	0	0	0	0
SMEL_000g015400.1	0	0	0	0	0	0		Sotub01g012920	0	0	0	0	0		Solyc00g202560	0	0	0	0	0	0		CA00g36480	0	0	0	0	0
SMEL_000g015410.1	91.3637	94.9216	161.239	82.2886	93.0164	70.1856		Sotub01g012930	0	0	0.374642	0	0		Solyc00g203660	0	0.655	0.085	0.225	0	0.715		CA00g36490	11.8506	6.35837	0	0.140543	0.0542521
SMEL_000g015420.1	16.6812	14.9423	18.1988	18.4057	21.3775	15.9495		Sotub01g012940	5.72342	0	0	0	3.56608		Solyc00g206460	32.935	64.215	40.955	18.08	104.73	124.195		CA00g36500	0	0	0	0	0.683873
SMEL_000g015430.1	1.02265	0.529538	3.55855	0.126872	0.49066	0		Sotub01g012950	0	0	0.101119	0.067071	0		Solyc00g207960	0.115	0	0	3.66	1.85	0		CA00g36510	190.456	13.2644	1.27633	0.368899	1.18381
SMEL_000g015440.1	3.12388	2.36568	4.50731	3.83367	3.42356	3.01746		Sotub01g012960	0	0	0	0.183767	0.421788		Solyc00g209460	0	0.295	0.305	0.625	1.35	0.35		CA00g36520	165.957	38.0156	3.48946	0.984763	1.89559
SMEL_000g015450.1	60.2102	193.589	17.9249	44.1061	18.6722	41.1952		Sotub01g012970	0.26574	0	0	0.121793	0		Solyc00g209560	0.065	0	0	0	0	0		CA00g36530	0	0	0	0	0
SMEL_000g015460.1	10.9841	17.1463	10.922	15.2726	9.46677	8.78535		Sotub01g012980	5.13726	1.01312	2.60573	11.7473	29.6756		Solyc00g210860	0	0	0	0.965	0	0		CA00g36540	341.103	14.66	35.7064	33.8525	36.5454
SMEL_000g015470.1	0	0	0	0.111758	0	0		Sotub01g012990	3.47966	0.884643	1.12738	0	0		Solyc00g212260	0.95	1	0.28	0.13	0.135	0		CA00g36550	16.9045	2.07148	11.1214	7.22112	10.865
SMEL_000g015480.1	1.89409	2.75622	3.63061	6.54453	3.73055	5.5465		Sotub01g013000	0	0	0	0.0698416	0		Solyc00g213960	0	0	0	0	0	0		CA00g36560	29.8001	29.4832	13.3228	20.6363	78.5699
SMEL_000g015490.1	0	0	0	0	0	0		Sotub01g013010	0	0	0	0.418737	0.231102		Solyc00g215560	1.205	0.98	0.51	0	1.395	1.415		CA00g36570	297.088	68.0159	158.34	159.313	56.4417
SMEL_000g015500.1	68.9638	163.758	128.353	84.9638	66.761	91.8327		Sotub01g013020	0.485822	0.285119	0.417782	1.51539	0.68172		Solyc00g217560	0.97	0.84	0.385	0	0	0		CA00g36580	3.77597	1.24684	1.60881	1.7945	5.00723
SMEL_000g015510.1	168.267	85.8582	115.781	126.965	175.541	206.199		Sotub01g013030	20.9558	8.299	13.9789	13.6945	14.9256		Solyc00g217960	12.34	14.735	13.16	8.53	36.325	25.8		CA00g36590	2.66822	2.26234	3.90084	7.69265	3.69252
SMEL_000g015520.1	23.9366	8.33221	17.8968	17.1855	31.5613	15.7125		Sotub01g013040	1.02761	0	1.92725	9.95834	0		Solyc00g218560	0	0	0	0	0	0		CA00g36600	8.00438	0.481658	0.251111	0	0
SMEL_000g015530.1	0	0	0	0	0	0		Sotub01g013050	0	0	0	2.23433	0		Solyc00g220360	0	0	0	0	0	0		CA00g36610	496.526	1.22356	6.81096	5.44533	0.285324
SMEL_000g015540.1	0	0	0	0	0	0		Sotub01g013060	57.5917	56.0824	117.517	78.9996	145.374		Solyc00g222060	0	0	0	0	0	0		CA00g36620	0	0	0	0	0
SMEL_000g015550.1	3.3181	26.6436	1.28306	1.44315	0	0.775801		Sotub01g013070	0	0	0	0	0		Solyc00g222460	0.54	0	0	0	0	0.135		CA00g36630	2.50167	0	0	0	0
SMEL_000g015560.1	46.6457	78.6831	31.9965	33.5873	33.6214	37.8087		Sotub01g013080	0	0	0	0	0		Solyc00g226760	0	0	0	0.065	0	0		CA00g36640	2.21153	0.681864	2.76148	1.71278	0.382253
SMEL_000g015570.1	1.56666	2.16286	1.36562	2.13811	1.70744	3.01995		Sotub01g013090	107.116	10.25	23.0885	37.0861	81.978		Solyc00g227860	14.785	39.445	24.195	8.12	11.16	0.715		CA00g36650	107.154	40.399	120.593	104.491	77.594
SMEL_000g015580.1	0	0	0	0	0	0		Sotub01g013100	31.6428	44.0369	33.7893	29.7949	44.3321		Solyc00g227960	0	0	0	0.07	0	0		CA00g36660	2.7016	0.141768	1.42603	1.5148	6.34748
SMEL_000g015590.1	1.09757	3.97908	6.02676	4.98912	4.59947	1.73967		Sotub01g013110	6.54289	6.7253	0	3.26477	2.06657		Solyc00g228260	0	0	0	0	0	0		CA00g36670	13.7004	7.09387	0	0.155683	0
SMEL_000g015600.1	0	0	0	0	0.373147	0		Sotub01g013120	6.25796	15.3051	6.80684	14.5898	7.30849		Solyc00g229260	0	0	0	0	0	0		CA00g36680	1.6546	1.51099	0.442268	0.871731	0.700107
SMEL_000g015610.1	26.5735	0	0	0	3.68168	5.27933		Sotub01g013130	16.3644	29.3311	17.5201	21.6074	14.9134		Solyc00g230060	0	0.67	1.38	0.805	0.275	0.09		CA00g36690	2.45308	0.472447	2.32878	2.66889	1.70564
SMEL_000g015620.1	0	0	0	0	0	0		Sotub01g013140	106.702	108.957	22.6983	19.4852	32.1982		Solyc00g230070	0.39	34.035	22.315	34.195	7.035	3.215		CA00g36700	1305.01	84.48	151.436	379.799	141.514
SMEL_000g015630.1	0	0	0	0	0	0		Sotub01g013150	0	0	0	0	0		Solyc00g230080	0.575	35.955	18.755	23.57	4.455	0.86		CA00g36710	1.49699	0.671962	2.74418	2.21708	4.24777
SMEL_000g015640.1	0	0	0	0	0	0		Sotub01g013160	461.443	701.992	379.408	995.375	881.514		Solyc00g230280	0	0	0	0	0	0		CA00g36720	17.1437	2.30716	15.7166	8.58421	15.2529
SMEL_000g015650.1	14.2574	11.7066	3.16721	5.72985	5.41369	1.06023		Sotub01g013170	1.37254	6.36126	2.98276	5.5889	0.577797		Solyc00g231680	0	0	0.045	0.06	0	0		CA00g36730	42.5486	54.7795	53.1018	72.8855	65.3376
SMEL_000g015660.1	13.4127	0	0	0.477249	17.7987	0		Sotub01g013180	16.913	19.2455	48.5173	89.5088	133.274		Solyc00g231780	0.945	1.21	0.465	1.28	0.945	1.67		CA00g36740	9.1545	1414.66	848.841	819.999	13.3771
SMEL_000g015670.1	0	0	0	0	0	0		Sotub01g013190	0	0	0	0	0.122041		Solyc00g233480	45.625	2.04	0.545	1.955	3.085	0		CA00g36750	1.07326	2.30679	2.66679	4.36888	4.70313
SMEL_000g015680.1	0	0	0	0	0	0		Sotub01g013200	0	0	0	0	2.72572		Solyc00g237680	0	0	0	0	0	0		CA00g36760	6.17767	4.85614	9.00102	4.77332	12.9727
SMEL_000g015690.1	5.21405	16.4956	5.15175	5.35342	8.45614	9.16962		Sotub01g013210	0.315982	0	0	0.159266	0		Solyc00g240580	0.335	0.315	0	0	0	0.51		CA00g36770	0	0	0.179077	0	0
SMEL_000g015700.1	3.83696	5.7568	53.2409	0.816024	0.319974	0.998305		Sotub01g013220	0.100195	0	6.33679	0	0.453343		Solyc00g244280	0	0	0	0.69	0	0		CA00g36780	0.142137	0	0	0.0989304	0.118638
SMEL_000g015710.1	0	0	0	0	0	0		Sotub01g013230	0	0	0	0	0		Solyc00g244290	4.475	2.185	2.87	3.72	4.545	9.185		CA00g36790	32.2559	5.51134	41.093	24.0703	20.5262
SMEL_000g015720.1	744.334	4.13189	18.699	35.6183	28.0678	0.899067		Sotub01g013240	7.51895	7.78681	12.0722	8.82092	8.81033		Solyc00g244300	12.1	0.935	3.905	9.43	14.27	8.555		CA00g36800	26.082	14.3243	41.7737	17.9329	10.6853
SMEL_000g015730.1	0.387807	0.838256	0	0.235129	0.292353	0.690377		Sotub01g013250	0	0	0	0.112825	0.390033		Solyc00g245200	0	1.84	0.815	1.84	0.355	0.415		CA00g36810	0	0	0	0	0
SMEL_000g015740.1	0	0	0	0	0	0		Sotub01g013260	0.656102	0	0	0	0		Solyc00g246800	0	0	0	0	0	0		CA00g36820	1.67591	0.496617	6.62405	6.37143	0.615556
SMEL_000g015750.1	4.59478	0.283802	1.02338	0.105824	0.665932	0.634899		Sotub01g013270	0	0	0	0	0		Solyc00g247300	32.95	0.195	10.74	2.29	27.095	0.065		CA00g36830	16.714	3.19257	19.9092	34.0717	30.4799
SMEL_000g015760.1	0	0	0	0	0	0		Sotub01g013280	0	0	0	0	0		Solyc00g249200	0	0	0.075	0	0	0		CA00g36840	0	0.517465	0.560559	1.36311	1.81019
SMEL_000g015770.1	21.9682	48.9793	38.3229	67.6946	182.001	33.8249		Sotub01g013290	0	0	0	0	0		Solyc00g249900	16.83	10.635	14.685	19.16	29.41	8.66		CA00g36850	1.62581	0.29479	7.34263	7.4916	4.96458
SMEL_000g015780.1	0.0905612	0.147077	0.571416	0.329502	0.0412403	0		Sotub01g013300	0	0	0.550696	0	0		Solyc00g249910	22.22	8.32	13.46	13.695	17.71	7.03		CA00g36860	6.42636	2.00099	13.0986	12.3413	8.89777
SMEL_000g015790.1	2.9979	4.42518	2.5808	4.89912	7.47869	4.68318		Sotub01g013310	0	0	0	0	0.46296		Solyc00g254110	0	0	0	0	0	0		CA00g36870	32.5822	17.882	31.3062	23.695	2.18305
SMEL_000g015800.1	331.511	355.428	596.431	485.552	616.783	734.034		Sotub01g013320	0	0	0	0	0		Solyc00g254910	29.505	23.67	9.67	0	2.74	0.39		CA00g36880	58.436	17.62	20.9807	29.4138	59.7902
SMEL_000g015810.1	0	0	0	0	0	0		Sotub01g013330	6.72506	4.37365	11.0748	49.6146	11.7163		Solyc00g255510	0	0	0	0	0	0		CA00g36890	0.109347	32.5281	0.821769	1.22903	0.342115
SMEL_000g015820.1	18.2335	45.137	24.892	28.5068	34.6719	29.3687		Sotub01g013340	44.5626	21.6437	54.4671	17.2711	19.5846		Solyc00g256710	49.545	28.805	13.965	32.24	41.65	23.945		CA00g36900	0	0	0	0.324732	1.19622
SMEL_000g015830.1	0	0	0	0	0	0		Sotub01g013350	0	0	0	0	0		Solyc00g257110	2.845	0.2	1234.17	0.335	2.335	0.08		CA00g36910	8.45845	123.423	27.0725	48.1953	28.2144
SMEL_000g015840.1	0	0	0	0	0	0		Sotub01g013360	10.3393	5.14197	0	0	0		Solyc00g263210	0	0	0	0	0	0		CA00g36920	80.3423	28.8844	76.2872	128.257	163.689
SMEL_000g015850.1	0	0	0	0	0	0		Sotub01g013370	0	0	0	0	0		Solyc00g265110	0.19	1.625	2.22	6.24	2.105	0.86		CA00g36930	0.220855	0	0	0	0.120555
SMEL_000g015860.1	0	0	0	0	0	0		Sotub01g013380	0.527036	0	0	0	0		Solyc00g265510	0.34	0.985	0	0	0	0		CA00g36940	0	0	0	0	0
SMEL_000g015870.1	394.588	126.351	321.769	264.116	222.474	134.206		Sotub01g013390	0	0.356478	0	0	0		Solyc00g266110	0	0	0	0	0	0		CA00g39890	0	0.192987	0	0	0.240436
SMEL_000g015880.1	10.4703	0.793349	18.8329	4.71905	1.40233	2.32903		Sotub01g013400	0.234177	0	0	0.274222	0.470644		Solyc00g268310	0	0	0	0	0	0		CA00g39900	145.503	0	0	0.591201	0
SMEL_000g015890.1	28.9944	7.39824	16.7765	44.7681	41.719	1.36063		Sotub01g013410	0.169779	0	0.141119	0	0.0916961		Solyc00g269810	0	0	0	0	0	0		CA00g39910	855.239	0.998268	0.291191	0	0.237818
SMEL_000g015900.1	0	0	0	0	0	0		Sotub01g013420	0	0	0	0.355191	0.418749		Solyc00g270510	0	0	0	0	0	0		CA00g39920	0	0	0.28761	0	0
SMEL_000g015910.1	20.2572	71.8542	23.0026	17.4973	23.0436	83.2928		Sotub01g013430	0	0	0	2.72673	1.71081		Solyc00g272810	9.235	152.805	6.23	3.065	0.66	0.425		CA00g39930	3.39117	0	0	0	0
SMEL_000g015920.1	6.35494	1.58548	7.58712	0.555741	1.93711	1.80711		Sotub01g013440	0	0	0	1.04504	0		Solyc00g273110	2.98	3.62	1.32	6.67	7.575	3.9		CA00g40890	0	0	0.169972	0	0.152558
SMEL_000g015930.1	0	0	0	0	0	0		Sotub01g013450	0	0	0	0	0		Solyc00g275310	0	0	0	0	0	0		CA00g40900	36.2172	0	0.167188	0.134056	0.395988
SMEL_000g015940.1	0.355474	0	0.268495	0.0646742	0.292378	0.451923		Sotub01g013460	0	0	0	0.237113	0		Solyc00g277510	0.51	21.125	22.55	68.54	5.855	20.79		CA00g40910	0	0	0	0	0
SMEL_000g015950.1	1.4812	3.11855	1.71082	2.21855	4.22177	5.5291		Sotub01g013470	0	0	0	0.25606	0		Solyc00g278110	0.16	13.315	2.315	0	0.085	0.12		CA00g40920	3.65248	2.993	7.1914	8.60264	3.54533
SMEL_000g015970.1	0	0	0	0	0	0		Sotub01g013480	0	0	0	0	0		Solyc00g280110	0	1.315	4.71	0	0	0		CA00g40930	4.35266	0.138405	2.24646	1.06366	0.0748592
SMEL_000g015980.1	0	0	0	0	0	0		Sotub01g013490	0	0	0	0	0		Solyc00g281110	0	0	0	0	0	0		CA00g40940	2.45655	0.745652	1.83918	3.51763	2.8041
SMEL_000g016010.1	0	0	0	0	0	0		Sotub01g013500	0	0	0	0	0		Solyc00g282510	31.33	1.32	3.745	4.575	7.575	2.915		CA00g40950	5.8646	6.23055	2.39576	0.767751	0.185955
SMEL_000g016020.1	0	0	0	0	0	0		Sotub01g013510	0	2.72177	0	1.81008	0		Solyc00g283010	1.375	0.025	0	0	0	0		CA00g40960	14.6784	0	0	0	0
SMEL_000g016030.1	3.77033	23.6876	18.3212	0.623242	4.33209	0.894986		Sotub01g013520	103.041	123.258	100.71	46.2259	32.8709		Solyc00g283110	0	0	0	0	0	0		CA00g40970	0	0	0	0.125359	0
SMEL_000g016040.1	0	0	0	0	0	0		Sotub01g013530	0	0	0	0	0		Solyc00g284510	0	0	0.065	0	0	0		CA00g40980	18.2166	70.7512	10.1756	7.65372	5.84235
SMEL_000g016050.1	0	0	0	0	0	0		Sotub01g013540	0	0	0	0	0		Solyc00g286010	0	0	0	0	0	0		CA00g40990	0	0	0	0	0
SMEL_000g016060.1	0	0	0	0	0	0		Sotub01g013550	0	0	0.0696256	0	0		Solyc00g286020	0	0	0	0	0	0		CA00g41000	3.28764	1.53316	4.38775	6.59582	7.69999
SMEL_000g016070.1	1.07027	0.746313	0.895952	1.34464	0.771246	1.22587		Sotub01g013560	1.33293	7.67269	1.03906	2.60996	1.95782		Solyc00g286030	0	0	0	0	0	0		CA00g41010	0	0	0	0	1.45572
SMEL_000g016080.1	0	0	0	0	0	0		Sotub01g013570	0	0	0	0.324792	0		Solyc00g287330	0	0	0	0	0	0		CA00g41020	1.22732	0	0	0	0
SMEL_000g016090.1	0	0	0	0	0	0		Sotub01g013580	0	0	0	0	0		Solyc00g289230	6.405	6.855	6.83	0.13	0.33	0.075		CA00g41030	0	0	0	0	0
SMEL_000g016100.1	2.75648	0	20.73	0	0	0		Sotub01g013590	0	0	0	0	0		Solyc00g294230	0	0.245	0.085	0.555	0.2	0		CA00g41040	13.1134	0	0	0	0
SMEL_000g016110.1	0	0	0	0	0	0		Sotub01g013600	0.306822	0	0.159926	0	0		Solyc00g294630	0	0	0	0	0	0		CA00g41050	5.98924	2.40571	5.41008	5.81968	3.29581
SMEL_000g016120.1	0	0	0	0	0	0		Sotub01g013610	69.7655	35.9341	38.9586	48.7503	65.7852		Solyc00g297330	0	0	0	0	0	0		CA00g41060	45.333	14.9436	41.9584	48.1062	24.6106
SMEL_000g016130.1	0	0	0	0	0	0		Sotub01g013620	0	0.99763	0.631924	1.06988	0		Solyc00g300430	0	0	0	0	0	0		CA00g41070	23.5489	26.4792	17.596	38.1313	22.2516
SMEL_000g016140.1	5.71865	3.64497	4.64077	1.57577	6.37854	22.7715		Sotub01g013630	0	0	0	0	0		Solyc00g300730	0	0	0	0	0	0		CA00g41080	200.265	44.2892	59.0526	18.5981	12.1447
SMEL_000g016150.1	0	0	0	0	0	0		Sotub01g013640	0	0.0851244	0	0.472082	0		Solyc00g303630	0	0	0	0	0	0		CA00g41090	0	0	0	0	0
SMEL_000g016160.1	0	0	0	0	0.102354	0		Sotub01g013650	0	0	0	0	0		Solyc00g304030	0	0	0	0	0	0		CA00g41100	0	0	0	0	0
SMEL_000g016170.1	1.92826	2.50462	4.26152	2.3678	7.2808	14.3146		Sotub01g013660	100.757	32.552	96.0928	76.4473	76.839		Solyc00g304630	0	0	0	0	0	0		CA00g41110	0	0	0	0	0
SMEL_000g016180.1	1.75337	6.82583	15.244	1.16944	1.5366	0.137939		Sotub01g013670	24.4191	19.5344	19.5113	21.1659	15.3151		Solyc00g306730	0	0	0	0	0	0		CA00g41120	17.5469	1.10958	10.1257	9.91157	14.6861
SMEL_000g016190.1	4.59798	3.44959	6.8037	10.7251	9.03303	5.22854		Sotub01g013680	1.64932	1.30607	0.818531	0.257304	0.350009		Solyc00g306830	0	0	0	0	0	0		CA00g41130	0	0	0	0	0
SMEL_000g016200.1	3.04628	21.9655	1.47076	0.955427	3.12041	6.06382		Sotub01g013690	0	0	0	0	18.0401		Solyc00g308530	0	0	0	0	0	0		CA00g41140	0	2.85376	0	3.52063	0
SMEL_000g016210.1	0	0	0	0	0	0		Sotub01g013700	0	0	0	12.4454	2.07205		Solyc00g308930	0	0	0	0	0	0		CA00g41150	0	30.701	2.56231	2.71096	0.904083
SMEL_000g016220.1	0	0	0	0	0	0		Sotub01g013710	69.7615	13.9107	95.793	41.6214	19.2972		Solyc00g309530	0	0	0	0	0	0.25		CA00g41160	36.2068	19.1035	26.5099	34.5046	3.91307
SMEL_000g016270.1	0.146555	0	530.717	0.0888885	0.268922	0.335406		Sotub01g013720	0	0	0	1.0734	0		Solyc00g311230	0.32	1.06	0.39	0.745	0.915	0		CA00g41170	2.29538	6.23552	6.46104	18.3296	11.6003
SMEL_000g016280.1	0	0	0	0	0	0		Sotub01g013730	0.345088	0	0	1.53499	0		Solyc00g313030	0	0	0	0	0	0		CA00g41180	16.5378	122.31	36.6251	55.4741	64.5737
SMEL_000g016290.1	240.878	87.6417	137.423	186.54	129.2	93.2451		Sotub01g013740	41.308	22.713	7.55121	7.84788	5.4412		Solyc00g313530	0	0	0	0	0	0		CA00g41190	9.12091	31.9667	2.38718	0.70538	0.101036
SMEL_000g016300.1	0	0	0	0.201411	0	0		Sotub01g013750	0	0	0	0	0		Solyc00g313930	0	0	0	0	0	0		CA00g41200	13.477	3.95814	13.2162	10.5788	15.1522
SMEL_000g016310.1	0	80.4446	0	0	0	0		Sotub01g013760	0	0	0	0	0		Solyc00g316030	0	0	0	0	0	0		CA00g41210	79.231	100.532	3.22772	1.70262	0.0675702
SMEL_000g016320.1	0	0	0	0	0	0		Sotub01g013770	33.6013	45.5385	25.3812	34.938	70.1661		Solyc00g316530	0	0.415	0.635	0	0	0		CA00g41220	0.273746	3.09771	0.102007	0.228854	0.0853662
SMEL_000g016330.1	5.52646	17.953	17.0417	23.5391	19.9036	12.8707		Sotub01g013780	24.6326	0.249827	3.01126	8.58863	7.26509		Solyc00g316730	0	0	0	0	0	0		CA00g41230	27.9961	59.8689	98.9986	106.13	84.4712
SMEL_000g016340.1	0	0	0	0	0	0		Sotub01g013790	0	0	0	0.44564	0		Solyc00g318030	0	0	0	0	0	0		CA00g41240	12.3944	1.71567	28.3715	15.4751	29.9978
SMEL_000g016350.1	0	0	0	0	0	0		Sotub01g013800	1.2034	0	0	0	0.751172		Solyc00g318130	0	0	0	0.085	0	0		CA00g41250	26.3185	1.27334	0.0623647	0.104644	0.0493208
SMEL_000g016430.1	0	0	0	0	0	0		Sotub01g013810	0	0	0	0.173222	0		Solyc00g318830	0	0	0.9	0.355	0.195	0.42		CA00g41260	39.7779	7.33464	33.969	41.2269	61.7243
SMEL_000g016440.1	0	0	0	0	0	0		Sotub01g013820	0	0	0	0	0		Solyc00g320430	0	0	0	0.7	0	0		CA00g41270	89.527	63.1585	36.5715	56.6481	24.8052
SMEL_000g016470.1	0	0	0	0	0.766931	0		Sotub01g013830	0	0	0.136509	0	0		Solyc00g322630	0	0	0	0.245	0	0		CA00g41280	0.717053	0.136599	0.114989	0.242362	0
SMEL_000g016480.1	0	0	0	0	0	0		Sotub01g013840	0	0	0	2.04748	0.753219		Solyc00g322830	0	0	0	0	0	0		CA00g41290	0	0	0.837398	1.85876	0
SMEL_000g016490.1	0	0	0	0	0	0		Sotub01g013850	0	0	0	0.161793	0		Solyc00g323130	384.08	32.78	0.62	0	0	0		CA00g41300	0	0	0	1.03135	0
SMEL_000g016500.1	28.0236	49.2238	27.1178	22.3605	14.7016	22.9494		Sotub01g013860	0	0	0	0	0		Solyc00g324530	0	0	0	0	0	0		CA00g41310	0.137724	0.840361	0.172859	0.30621	0.365335
SMEL_000g016510.1	0	0	27.699	0	0	0.0442251		Sotub01g013870	40.6518	15.4808	38.2264	40.936	55.3083		Solyc01g005000	9.805	17.83	22.85	35.085	14.745	1.13		CA00g41320	253.972	49.585	4.89807	3.72918	0.624017
SMEL_000g016520.1	0	0	0	0	0	0		Sotub01g013880	43.1451	26.3431	37.1854	30.1912	43.9402		Solyc01g005010	6.945	7.245	4.82	6.25	2.69	0.07		CA00g41330	11.3425	8.53565	32.3478	26.321	17.153
SMEL_000g016530.1	59.0014	13.8682	15.528	9.86773	13.8637	21.4374		Sotub01g013890	0.424281	0.414354	0	0.471367	0.260516		Solyc01g005020	32.06	11.24	15.65	30.12	34.135	17.12		CA00g41340	0	0	0	0	0.236766
SMEL_000g016540.1	11.0948	17.8452	7.81761	15.1399	11.2179	17.5689		Sotub01g013900	0	0.572846	0.674418	6.70374	25.9854		Solyc01g005030	13.34	7.565	7.52	9.43	26.425	23.18		CA00g41350	27.0779	3.7216	2.05757	0.101789	0
SMEL_000g016550.1	0	0	0	0	0	0		Sotub01g013910	0	0	0	0	0		Solyc01g005040	0.075	1.215	0.15	0	0	0		CA00g41360	6.43925	1.83441	12.1027	9.05588	14.5109
SMEL_000g016560.1	0.307747	0.680471	0.52255	0.920049	2.06694	2.43593		Sotub01g013920	0	0.201088	0.281029	0.218114	0.128583		Solyc01g005050	0.145	0	41.405	0.18	0	0		CA00g41370	7.06261	0.652834	11.0191	9.6106	15.2511
SMEL_000g016570.1	0	0	0	0	0	0		Sotub01g013930	0	0	0	61.4759	0		Solyc01g005060	1.97	1.69	3.75	8.545	5.245	1.745		CA00g41380	58.2154	10.6345	69.7234	87.1807	42.9055
SMEL_000g016580.1	5.97971	2.58557	4.31773	4.33402	4.02466	3.85929		Sotub01g013940	0.182892	0.115237	0.762635	0.3265	0.122599		Solyc01g005070	0.1	0.03	16.005	0.34	0.035	0		CA00g41390	63.5161	6.56869	13.9799	10.1378	11.6813
SMEL_000g016590.1	0	0	0	0	0	0		Sotub01g013950	0.679527	3.14245	0.383198	0.299366	0.181113		Solyc01g005080	31.305	14.28	61.705	15.345	25.17	7.02		CA00g41400	103.453	7.62697	41.4357	26.4472	100.662
SMEL_000g016600.1	0	0	0	0.41355	0.455457	0.159056		Sotub01g013960	0.0433952	0.168634	0	0.0880362	0.0497059		Solyc01g005090	20.62	0	0	0	0	0		CA00g41410	4.79742	0	0.93	0.253966	0.208183
SMEL_000g016610.1	0	0	0	0	0	0		Sotub01g013970	0	0	0	0	0		Solyc01g005100	17.455	19.975	10.865	11.6	14.29	9.08		CA00g41420	0	2.3896	0	0.495126	0
SMEL_000g016630.1	0	0	0	0	0	0.0912138		Sotub01g013980	133.258	38.6148	30.6566	36.4448	135.592		Solyc01g005110	24.8	11.485	27.31	9.465	14.155	21.915		CA00g41430	0.0606675	0.316545	0.783428	0.0889562	0.192128
SMEL_000g016640.1	0	0	0	0	0	0		Sotub01g013990	0	0	0	0	0		Solyc01g005120	46.675	4.435	154.59	11.225	12.48	4.44		CA00g41440	4.91542	1.34836	6.89128	7.58031	7.21794
SMEL_000g016680.1	0	0	0	0	0	0		Sotub01g014000	0	0	0	8.90037	0.993971		Solyc01g005130	41.7	30.475	10.365	9.695	18.375	24.595		CA00g41450	1.58018	0.0482977	0.0294531	0	0
SMEL_000g016700.1	20.2105	0.62199	7.56775	4.2407	4.61807	0.261071		Sotub01g014010	8.94649	4.96503	2.37592	5.88013	4.47493		Solyc01g005140	6.99	0.045	1.505	0	5.08	16.21		CA00g41460	0.125572	0.123082	0.0913674	0.0751649	0
SMEL_000g016770.1	0	0	0	0	0	0		Sotub01g014020	0.813586	0.35037	0.368438	0.281013	0.0442314		Solyc01g005150	4.655	1.49	0.315	0.33	0.455	0		CA00g41470	25.1812	8.00775	11.1878	43.0815	112.247
SMEL_000g016790.1	0	0	0	0	0	0		Sotub01g014030	0	1.66135	0	2.0415	0		Solyc01g005160	0.33	0.03	0.06	0.315	1.815	0.635		CA00g41480	4.14438	6.00069	3.35437	4.81018	2.67196
SMEL_000g016820.1	0	70.9969	0	0	0	0		Sotub01g014040	0	0	0	0.0938351	0		Solyc01g005170	0.37	0.2	0	0.71	0.77	1.775		CA00g41490	6.83382	1.48727	6.5265	9.25283	7.50594
SMEL_000g016830.1	0	0	0	0	0	0		Sotub01g014050	0	0.078678	0.194292	6.01966	0.1617		Solyc01g005180	0	0	0	0	0	0		CA00g41500	36.4184	8.39951	12.438	29.5009	57.7351
SMEL_000g016840.1	0	0	0	0	0	0		Sotub01g014060	291.105	23.3114	18.0527	49.6562	66.6467		Solyc01g005190	0.3	0.11	0.235	0.31	0.23	0.44		CA00g41510	12.3705	4.57431	24.5633	47.026	71.8997
SMEL_000g016890.1	0	0	0	0	0	0		Sotub01g014070	0	0	0	3.02881	1.86075		Solyc01g005200	0	0	0.055	0.29	0.075	0.045		CA00g41520	18.8065	1.57963	11.6417	13.928	36.03
SMEL_000g016920.1	0	0	0	0	0	0		Sotub01g014080	0.225019	0	0	0.251936	0		Solyc01g005210	48.24	20.685	18.265	26.33	25.77	28.03		CA00g41530	3.97899	1.20758	3.23065	1.0582	0.811735
SMEL_000g016930.1	0	0	0	0	0	0		Sotub01g014090	0.233284	0.690277	5.12544	30.0293	22.8763		Solyc01g005220	4.915	2.78	6.575	3.83	18.075	12.1		CA00g41540	13.7986	4.74859	4.32935	2.68031	0.495821
SMEL_000g016940.1	0	0	0	0	0	0		Sotub01g014100	1.71686	8.81794	5.31343	3.88946	2.23615		Solyc01g005230	6.295	0.745	0.615	0.11	0.335	0		CA00g41550	8.02315	2.06276	3.50877	3.39298	8.4203
SMEL_000g017030.1	4.08114	8.19185	3.7918	4.76948	4.15787	8.40322		Sotub01g014110	0	0	6.90673	18.9807	31.762		Solyc01g005240	26.02	17.06	19.67	42.055	39.56	17.99		CA00g41560	0	0	0	0	1.26122
SMEL_000g017040.1	45.7958	20.5153	104.714	36.6115	89.9997	17.6521		Sotub01g014120	0	0	0	0	0		Solyc01g005250	33.87	24.225	25.26	97.425	70.945	117.99		CA00g41780	22.7859	1.92542	28.1393	65.9499	73.813
SMEL_000g017050.1	34.7372	23.0467	32.5404	25.5928	19.3083	27.2199		Sotub01g014130	0	0	0	0.856052	0		Solyc01g005260	6.135	4.75	1.72	4.59	3.99	1.22		CA00g41790	0	1.32619	0	0.0817359	0
SMEL_000g017060.1	29.5881	17.1704	37.1277	53.272	49.0301	148.746		Sotub01g014140	15.334	0	0	0	2.81563		Solyc01g005270	15.16	10.495	5.565	1.36	2.925	4.43		CA00g41940	27.2078	248.533	6874.31	7060.74	35.5626
SMEL_000g017070.1	0.693224	0	0.158507	0	0	0		Sotub01g014150	1191.49	57.8947	867.588	204.787	761.947		Solyc01g005280	0.885	8.765	4.33	4.545	2.83	2.32		CA00g41950	0	0	0	0	0
SMEL_000g017080.1	3.95321	0.506546	2.23559	0.946229	1.55968	2.19678		Sotub01g014160	0	0	0	0	0		Solyc01g005290	1.71	13.165	3.05	2.275	3.265	46.29		CA00g41960	2.78101	0	0	0.535506	0.13461
SMEL_000g017110.1	0	0	0	0	0	0		Sotub01g014170	0.222429	0	0	0	0		Solyc01g005300	63.08	86.165	9.565	29.135	71.955	57.455		CA00g42430	12.1679	3.68483	3.50634	5.23115	14.5593
SMEL_000g017150.1	0	0	0	0	0	0		Sotub01g014180	2.65495	0	0	0	0		Solyc01g005310	0.07	0	0.235	0	0.03	0		CA00g42440	13.6239	1.53253	31.9794	31.4634	49.5338
SMEL_000g017190.1	0	0	0	0	0	0		Sotub01g014190	0	0	0	0.153958	0		Solyc01g005320	25.64	0.085	0	0.115	0.155	0		CA00g42450	0	0	0.708248	0.947393	0.645539
SMEL_000g017200.1	0	0	0	0	0	0		Sotub01g014200	0	0	0.385286	0	0		Solyc01g005330	42.28	37.205	19.62	34.77	38.09	13.56		CA00g42460	0	0	0	0	0
SMEL_000g017210.1	0	0	0	0	0	0		Sotub01g014210	6.12324	0	0	4.12473	0		Solyc01g005340	13.25	4.83	7.955	8.56	16.2	13.225		CA00g42470	152.37	9.39265	3.19136	0.821444	0
SMEL_000g017220.1	0.313681	0.283756	0.436769	0.253687	0.192339	0.0594535		Sotub01g014220	40.2537	30.7284	83.5949	38.9713	33.196		Solyc01g005350	0.695	1.87	3.2	0.12	0.05	0		CA00g42480	0	0	2.61907	0	0
SMEL_000g017310.1	40.4563	25.6682	41.5654	72.9019	81.0332	101.3		Sotub01g014230	0	0	0	0.148095	0		Solyc01g005360	0.1	0.09	0.385	0	0	0		CA00g42490	11.1756	2.3808	1.22989	1.84661	1.63218
SMEL_000g017320.1	8.54817	10.2208	8.35927	10.5396	19.8223	27.4285		Sotub01g014240	9.77929	2.00752	0.930205	1.3929	3.19182		Solyc01g005370	4.585	1.84	6.685	4.335	11.21	12.7		CA00g42500	0	0	0	0.166927	0.142549
SMEL_000g017450.1	0	0	46.7279	0	7.07892	0		Sotub01g014250	0.676155	0.13422	0.236132	1.0555	1.26352		Solyc01g005380	5.465	6.285	4.51	11.02	9.095	13.035		CA00g42510	0	0	0	0	0
SMEL_000g017470.1	1.26619	12.3418	2.0224	1.15177	0.346337	0.147222		Sotub01g014260	0	7.92656	2.31977	1.44672	3.4241		Solyc01g005390	13.525	0.345	2.23	0.59	1.655	1.595		CA00g42520	31.0108	23.2399	12.5963	23.0577	16.1898
SMEL_000g017480.1	0	0	0	0	0	0		Sotub01g014270	314.789	893.619	124.835	58.1662	38.7317		Solyc01g005400	4.09	11.545	3.735	0.74	0.17	0.68		CA00g42530	6.22417	9.61723	6.36205	6.68926	3.82709
SMEL_000g017490.1	0	0	0	0.108774	0	0.141309		Sotub01g014280	2.24429	2.95085	2.40184	1.33117	0.966653		Solyc01g005410	11.96	14.875	7.46	9.52	11.92	0.045		CA00g42540	0	0	0	0.153461	0
SMEL_000g017500.1	0.0246175	0.0401033	0.0308102	0	0.022683	0.0139345		Sotub01g014290	4.80996	4.47085	3.23382	2.43449	1.49554		Solyc01g005420	1.855	20.48	1.71	1.145	1.97	0		CA00g42910	24.5749	10.1653	10.1312	10.7403	19.5124
SMEL_000g017510.1	0	0	0	0	0	0		Sotub01g014300	33.9114	6.88639	11.6441	43.0046	92.8546		Solyc01g005430	10.755	6.675	11.89	6.895	8	10.33		CA00g42920	0	0	0	0	0
SMEL_000g017520.1	0	0	0	0	0	0		Sotub01g014310	102.806	6.74499	30.7719	97.7654	299.979		Solyc01g005440	83.335	96.32	107.005	239.405	87.72	33.65		CA00g42930	1591.63	682.564	405.488	635.877	217.613
SMEL_000g017530.1	0	0	0	0.128708	0	0		Sotub01g014320	0	0	0	0.219673	0.126996		Solyc01g005450	0	3.895	1.365	4.715	2.72	0.64		CA00g42940	62.0662	18.0265	46.8498	53.4735	50.096
SMEL_000g017540.1	5.46601	2.36209	3.91858	5.35006	2.87802	0.399489		Sotub01g014330	14.356	11.761	14.5925	6.31136	3.28315		Solyc01g005460	7.305	3.21	4.2	4.625	0.55	0		CA00g42950	0.504081	0	0	0.452447	0.153296
SMEL_000g017550.1	2.1921	2.84554	1.67147	2.25462	2.39735	3.06674		Sotub01g014340	0.126906	0	0.107044	0.0613953	0.147992		Solyc01g005470	15.155	37.745	9.55	6.79	49.795	1.86		CA00g42960	28.8324	7.45175	62.5947	71.6409	76.237
SMEL_000g017560.1	0	0	0	0	0	0		Sotub01g014350	0	0	0	0	0		Solyc01g005480	7.005	2.77	2.775	7.51	7.09	4.405		CA00g42970	11.3399	20.661	38.3308	28.6991	26.7228
SMEL_000g017570.1	0.0893199	4.50652	0.280173	1.21894	0.471556	0.586605		Sotub01g014360	0	0	0	0	0		Solyc01g005490	26.665	23.575	24.305	15.15	22.67	16.56		CA00g42980	5.66456	1.58892	5.50277	2.01746	3.68214
SMEL_000g017580.1	0	0	0.404029	0	0.0483668	1.25088		Sotub01g014370	0	0.336693	0.0863749	0	0		Solyc01g005500	1.695	1.825	0.105	0	1.915	0.12		CA00g42990	16.6276	10.3079	20.1505	8.40268	18.687
SMEL_000g017590.1	0	0	0	0	0	0		Sotub01g014380	0	0	0	0	0		Solyc01g005510	2.41	0.25	1168.06	0.185	1.945	0.035		CA00g43000	1121.8	284.579	690.794	402.264	319.83
SMEL_000g017600.1	0	0	0	0	0	0		Sotub01g014390	0	0	0	0	0		Solyc01g005520	1.64	210.035	74.89	27.59	19.01	19.89		CA00g43010	45.8882	7.60633	36.6024	40.7716	27.2411
SMEL_000g017610.1	0	0	0	0	0	0		Sotub01g014400	0	0	0	0.0279793	0		Solyc01g005530	15.345	11.05	9.405	8.975	7.105	4.325		CA00g43020	13.1512	2.98603	19.8729	28.1795	26.3043
SMEL_000g017620.1	0	0	0	0	0	0		Sotub01g014410	0	0	0.310156	0.0563263	0.063291		Solyc01g005540	6.505	19	7.625	11.78	6.925	11.24		CA00g43030	75.2503	29.2329	55.4103	66.3086	80.0898
SMEL_000g017630.1	0	0	0	0	0	0		Sotub01g014420	11.2297	5.87655	6.40957	8.36781	7.0316		Solyc01g005550	72.005	59.655	60.38	56.725	31.7	11.26		CA00g43040	5.65101	1.75559	13.665	8.86707	9.5564
SMEL_000g017640.1	0	0	0.153141	0	0	0		Sotub01g014430	20.9299	17.1602	9.35404	9.81943	17.3586		Solyc01g005560	496.025	263.055	182.805	89.76	122.025	106.415		CA00g43050	80.684	18.9635	200.002	80.1476	56.4968
SMEL_000g017760.1	2.32029	0	0	0	2.41549	5.95893		Sotub01g014440	18.7445	24.7021	7.9107	19.8645	23.4475		Solyc01g005570	35.865	38.415	30.37	26.375	21.595	11.29		CA00g43060	2.41417	0	0	0	0
SMEL_000g017770.1	0	0	0	0	0	0		Sotub01g014450	0	0	0	0	0		Solyc01g005580	35.995	26.535	26.92	26.965	21.495	22.655		CA00g43070	12.4812	32.3082	24.9656	22.7554	24.1067
SMEL_000g017780.1	0	0	0	0	0	0		Sotub01g014460	0	0	0	0.368512	0.852465		Solyc01g005590	49.725	32	121.79	25.13	44.33	1.85		CA00g43080	0	0	0	0	0
SMEL_000g017790.1	0	0	0	0	0	0		Sotub01g014470	22.588	15.3236	20.874	23.7671	61.3284		Solyc01g005600	44.82	24.03	44.835	27.955	37.24	48.635		CA00g43090	42.9169	33.915	33.3751	25.1869	0.946989
SMEL_000g017800.1	10.1314	6.09529	8.21808	36.9648	18.6021	0.151219		Sotub01g014480	0	0.99027	0	0	0		Solyc01g005610	0	0	0.655	0.055	0	0		CA00g43100	578.545	183.962	721.614	880.397	484.135
SMEL_000g017860.1	0	0	0	0	0.018998	0		Sotub01g014490	0	1.29944	1.49132	0	0		Solyc01g005620	230.025	232.85	143.92	256.62	183.845	136.525		CA00g43110	4.49497	2.40037	11.7214	13.297	14.5244
SMEL_000g017870.1	0	0	0	0	0	0		Sotub01g014500	0	0	0	0	0		Solyc01g005630	12.78	0.07	0	0	0	0		CA00g43120	1.00887	6.4581	5.36035	5.64109	3.64234
SMEL_000g017880.1	0	0	0	0	0	0		Sotub01g014510	4.3272	0	0.604408	0	0		Solyc01g005640	17.375	8.585	14.595	14.365	15.27	22.245		CA00g43130	1.19167	0.604165	0.712394	0	0
SMEL_000g017890.1	0	0	0	0	0	0		Sotub01g014520	12.4665	25.2651	10.3458	6.65659	8.22143		Solyc01g005650	0	0	0	0	0	0		CA00g43140	14.3703	17.5853	5.55745	6.22718	1.24912
SMEL_000g017900.1	0	0	0	0	0	0		Sotub01g014530	2.78103	5.70457	1.83767	1.82336	2.26733		Solyc01g005660	0	0	0.65	0	0	0		CA00g43150	0	0	0	0	0
SMEL_000g017910.1	0	0	0	0	0	0		Sotub01g014540	0	0	0	0	0		Solyc01g005670	4.565	2.645	2.95	3.24	4.845	2.45		CA00g43160	0	0	0	0	0
SMEL_000g017920.1	0	0	0	0	0	0		Sotub01g014550	0	0	20.1702	23.1772	0		Solyc01g005680	9.74	6.205	0.21	0.075	0	0		CA00g43170	3.20836	1.77898	0.402673	0.174714	1.15389
SMEL_000g017930.1	0	0	0	0	0	0		Sotub01g014560	0	0	0	0.960619	0		Solyc01g005690	32.23	14.19	12.625	37.235	36.505	20.035		CA00g43180	42.8434	6.03595	36.3051	31.4357	28.0457
SMEL_000g017940.1	0	0	0	0	0	0		Sotub01g014570	0	0	0	0	0		Solyc01g005700	4.96	3.445	5.185	6.16	6.16	4.24		CA00g43190	0	0	0	0	0
SMEL_000g017950.1	0	0	0	0	0	0		Sotub01g014580	66.1378	17.1526	24.9747	28.6428	24.341		Solyc01g005710	0	0.485	0.165	0	0.635	0.125		CA00g43200	0	0	0	0	0.29424
SMEL_000g017960.1	0	0	0	0	0	0		Sotub01g014590	84.3781	7.70249	21.8521	38.0482	29.6803		Solyc01g005720	0.67	1.285	1.44	0.15	2.7	1.545		CA00g43210	2.233	1.60979	2.44153	5.09747	6.54547
SMEL_000g017970.1	0	0	0	0	0	0		Sotub01g014600	13.8951	16.548	20.0206	12.2485	10.9394		Solyc01g005730	0.755	3.945	3.145	0.025	1.195	0.91		CA00g43220	0.408807	0.953795	0	0	0.411876
SMEL_000g017980.1	0	0	0	0	0	0		Sotub01g014610	5.33158	8.66741	19.0085	15.3749	15.4551		Solyc01g005740	0.445	0.21	0	0	0	1.67		CA00g43230	7.62632	2.02649	9.75859	10.435	16.2198
SMEL_000g017990.1	0	0	0	0	0.0301825	0		Sotub01g014620	0	0	0	0	2.41499		Solyc01g005750	0	59.475	13.385	0.935	0	0		CA00g43760	0	0	0	0	0
SMEL_000g018000.1	0	0	0	0	0	0		Sotub01g014630	30.1489	14.715	37.8753	11.6677	18.7057		Solyc01g005760	5.16	3.765	7.235	0.995	15.51	14.22		CA00g43770	0	0	0	0	0
SMEL_000g018010.1	0	0	0	0	0	0		Sotub01g014640	53.5724	23.3579	26.3589	30.077	21.7507		Solyc01g005770	0.91	0.29	1.94	1.18	0.485	0.8		CA00g43780	0	0	0.234409	0.269394	0.183237
SMEL_000g018020.1	0	0	0	0	0	0		Sotub01g014650	19.8074	14.3285	132.677	12.7231	10.8361		Solyc01g005780	0.29	0.425	0.2	0.23	0.175	0.115		CA00g43790	1.31664	1.42953	15.7547	43.9445	1.97413
SMEL_000g018030.1	0	0	0	0	0	0		Sotub01g014660	0	0.130818	6.92325	0	0		Solyc01g005790	2.75	3.335	3.04	3.045	3.4	2.775		CA00g43800	0.0464486	0	0.368434	0.34023	0.29587
SMEL_000g018040.1	0	0.325646	0	0	0	0		Sotub01g014670	0	0	0	0	0.0333204		Solyc01g005800	2.355	0.195	0.11	0.435	1.505	0.51		CA00g43810	0.220068	0.174762	1.36898	0.525338	1.47572
SMEL_000g018050.1	0	0	0	0	0	0		Sotub01g014680	4.3232	3.84454	1.10933	4.27473	2.69269		Solyc01g005810	28.005	15.435	20.625	32.805	35.63	24.83		CA00g43820	51.9955	6.56697	60.4619	73.5529	65.0224
SMEL_000g018060.1	0	0	0	0	0.0466247	0		Sotub01g014690	9.1271	5.74314	6.18775	5.64646	5.0776		Solyc01g005820	150.2	80.91	150.615	105.165	136.905	94.315		CA00g43830	0	0	0.26547	0	0.326011
SMEL_000g018070.1	0	0	0	0	0	0		Sotub01g014700	53.2287	11.9729	35.4455	28.0091	33.6461		Solyc01g005830	22.42	16.115	10.745	28.81	13.335	0.63		CA00g43840	1.01616	0.175606	0.356455	0.475351	0.283925
SMEL_000g018090.1	0	0	0	0	0	0		Sotub01g014710	0.858145	0	1.97244	18.7023	32.147		Solyc01g005840	16.88	34.835	22.965	14.1	14.855	16.76		CA00g43850	0	0.158989	1.30156	2.95119	0.404131
SMEL_000g018100.1	0	0	0	0	0	0		Sotub01g014720	12.9638	5.35221	9.70858	8.64279	15.1428		Solyc01g005850	26.26	0.325	0.45	0.455	0.555	0.7		CA00g43860	29.7019	1.79082	28.0167	31.3354	48.8309
SMEL_000g018110.1	0	0	0	0	0	0		Sotub01g014730	7.15101	5.36075	7.13847	10.9434	15.2147		Solyc01g005860	0.605	0.145	0	0.185	0	0		CA00g43870	18.9306	8.6591	21.7046	21.1443	10.7397
SMEL_000g018120.1	0	0	0	0	0	0		Sotub01g014740	0	0.138935	0	0	0		Solyc01g005870	0.28	3.04	2.36	0.115	1.585	0.985		CA00g43880	16.5326	5.96886	4.96916	10.5498	13.0812
SMEL_000g018170.1	0	0	0	0	0	0		Sotub01g014750	49.1432	100.184	67.7952	94.866	134.961		Solyc01g005880	6.52	0	0.05	0	0	0		CA00g43890	26.4659	5.23603	30.1738	37.067	52.4726
SMEL_000g018180.1	0	0	0	0	0	0		Sotub01g014760	22.2306	22.3923	23.0863	26.6954	29.7661		Solyc01g005890	0.585	0	0	0	0	0		CA00g43900	0.670061	0	0.0929303	0.282339	0.323523
SMEL_000g018190.1	0	0	0	0	0	0		Sotub01g014770	19.0302	20.2853	17.3865	28.5186	33.5483		Solyc01g005900	19.5	13.6	16.3	13.51	8.635	7.455		CA00g43910	3.9131	0	0	0	4.28102
SMEL_000g018200.1	0	0	0	0	0	0		Sotub01g014780	15.1486	7.68805	10.9915	17.0821	18.7794		Solyc01g005910	5.855	25.165	12.865	9.205	8.445	8.91		CA00g43920	0.697432	0	1.00091	1.65564	1.22996
SMEL_000g018210.1	0	0	0	0	0	0		Sotub01g014790	18.8849	7.86421	0	8.84553	10.2386		Solyc01g005920	5.625	2.215	1.085	1.19	0.56	0.16		CA00g43930	16.4425	4.6622	29.074	31.9042	21.4531
SMEL_000g018220.1	0	0	0	0	0	0		Sotub01g014800	25.8613	135.232	22.7789	27.5698	35.0548		Solyc01g005930	1.295	16.105	15.515	5.805	9.98	15.745		CA00g43940	25.8939	30.7532	31.7615	37.0133	35.9704
SMEL_000g018230.1	0	0	0	0	0	0		Sotub01g014810	0	0.0571174	0	0	0		Solyc01g005940	0.3	0	0	0	0	0		CA00g43950	0.910659	10.2096	0.670363	1.15176	0.338609
SMEL_000g018240.1	0.408532	0.497343	0.516296	0	0.185663	0		Sotub01g014820	180.383	111.757	1233.92	690.643	340.372		Solyc01g005950	40.43	26.58	32.395	37.365	36.035	23.885		CA00g43960	0	0	0.137573	0.139817	0.134312
SMEL_000g018250.1	0	0	0	0	0	0		Sotub01g014830	7.52466	2.33561	1.16615	2.78224	2.89774		Solyc01g005960	28.18	19.29	34.72	19.63	16.4	22.01		CA00g43970	0	0	0.371436	1.24644	0.946043
SMEL_000g018260.1	0.136829	0	0	0	0.0938291	0.0789747		Sotub01g014840	11.4419	1.03894	0.79084	0.331814	1.99625		Solyc01g005970	14.365	3.275	2.665	3.67	4.885	2.575		CA00g43980	0	0	0	0	0
SMEL_000g018270.1	0	0	0	0	0	0		Sotub01g014850	0.323851	0.0596912	0	0.0348898	0.159124		Solyc01g005980	10.435	3.99	8.855	9.94	5.41	0.595		CA00g43990	0	0	0	0	0
SMEL_000g018280.1	0	0	0	0	0	0		Sotub01g014860	11.2408	15.3381	15.1229	16.5706	22.2926		Solyc01g005990	39.09	100.11	18.765	21.995	9.385	0.195		CA00g44000	0.234832	0	0	0.168205	0
SMEL_000g018290.1	0.510665	0.663124	0.774443	0	0.232079	0.41899		Sotub01g014870	151.763	88.4781	99.413	24.0259	97.1141		Solyc01g006000	9.465	4.815	6.84	8.925	10.885	7.66		CA00g44010	11.5898	0.679646	7.61797	2.59459	0.149925
SMEL_000g018300.1	0	0	0	0	0	0		Sotub01g014880	1.36689	0.165174	0.270393	1.10005	0.0651615		Solyc01g006010	8.55	2.92	4.81	6.7	9.295	13.655		CA00g44020	1.44929	1.14703	0.871406	1.28952	0.738843
SMEL_000g018310.1	0.0819405	0	0	0	0.037371	0.095167		Sotub01g014890	0	1.0247	0	0.134149	0		Solyc01g006020	14.25	130.54	19.845	47.15	32.54	21.77		CA00g44030	11.836	13.7098	17.1587	23.4942	29.5928
SMEL_000g018320.1	0	0	0	0	0	0		Sotub01g014900	0.541219	0.320864	0	0.179745	0		Solyc01g006030	10.02	4.595	12.62	6.215	8.875	9.75		CA00g44040	4.14427	8.26235	7.72214	7.9838	1.26236
SMEL_000g018330.1	8.19351	9.85916	4.30139	7.55615	7.91911	5.76617		Sotub01g014910	0	0	0	0	0.35622		Solyc01g006040	8.645	4.025	7.325	6.905	8.195	8.59		CA00g44050	0	0	0	0	0
SMEL_000g018340.1	139.942	68.2879	0.522982	4.79615	4.09632	0.107967		Sotub01g014920	0.450084	0	0	0	0.095301		Solyc01g006050	0.515	0.105	3.835	0.095	0	0.025		CA00g44060	0	0	0	0	0
SMEL_000g018350.1	0	0	0.0631285	0	0.0230589	0.11514		Sotub01g014930	0.113922	0	0	0.0827702	0.160739		Solyc01g006060	45.93	1.39	1.03	1.095	0	0		CA00g44070	20.8284	9.5726	17.966	12.5418	6.59167
SMEL_000g018360.1	0	0	13.7806	0	0	0		Sotub01g014940	97.1164	38.2617	45.5448	114.876	113.074		Solyc01g006070	2.085	0.25	0.05	0	0	0		CA00g44080	0.644457	0.421635	1.13675	1.87748	1.21906
SMEL_000g018370.1	0	0	0.631285	0.365936	0.115294	0		Sotub01g014950	0	0.333291	0	0	0		Solyc01g006080	0	0	0.065	0	0	0		CA00g44090	23.6192	1.41131	0.528769	0.267476	0.18266
SMEL_000g018380.1	3.41191	97.3319	7.84108	7.14706	8.22102	6.54782		Sotub01g014960	0.118102	0	0	0	0.119606		Solyc01g006090	12.01	5.315	8.475	9.215	9.22	12.32		CA00g44100	0.306285	0.0719958	0.197454	0.255515	0.00755942
SMEL_000g018390.1	0.816358	0.483317	0.6512	0.979071	1.33051	1.45731		Sotub01g014970	0	0	0	0	0		Solyc01g006100	4.615	1.315	1.825	3.61	1.06	0		CA00g44110	2.35568	0	0	0	2.3157
SMEL_000g018400.1	13.423	7.05385	14.4167	14.6777	10.0426	15.2167		Sotub01g014980	0	0	0	0	0		Solyc01g006110	48.625	31.745	44.455	36.095	44.77	68.485		CA00g44120	0.503208	0	1.28747	1.17682	0
SMEL_000g018410.1	26.4282	26.9222	17.5742	31.7915	39.5088	21.8241		Sotub01g014990	0	0	0	0	0		Solyc01g006120	65.975	34.315	79.63	53.395	61.09	63.24		CA00g44340	8.36069	2.26135	2.38693	3.93628	10.0476
SMEL_000g018420.1	47.4858	0.500284	5.52651	1.61023	12.7175	7.00099		Sotub01g015000	0	0	0	0	0		Solyc01g006130	5.48	60.29	25.705	23.385	35.855	16.39		CA00g44350	0.897285	0.149277	0.53503	0.45482	0.897447
SMEL_000g018430.1	2.21414	4.96315	3.75091	3.26429	6.34369	8.75658		Sotub01g015010	0	1.25847	1.13908	0.176146	0		Solyc01g006140	0.82	1.27	1.645	1.315	0.825	0.44		CA00g44360	0	0	0	0	0
SMEL_000g018440.1	246.809	448.329	311.784	206.367	229.514	377.538		Sotub01g015020	14.4921	3.61215	7.11374	15.6235	16.577		Solyc01g006150	7.89	27.87	20.285	18.23	10.565	12.77		CA00g44370	14.9759	0.0530064	0	0	0.0823169
SMEL_000g018450.1	25.3118	34.2147	21.357	55.4858	60.8048	43.1089		Sotub01g015030	0.10979	0	1.02172	0	0.0640176		Solyc01g006160	274.31	114.105	191.62	281.805	276.83	178.06		CA00g44380	0	0	0	0	0
SMEL_000g018480.1	0	0	0	0	0	0		Sotub01g015040	0.135717	0.111741	3.57072	0.12927	0.152775		Solyc01g006170	23.96	10.65	13.975	19.15	21.115	35.15		CA00g44390	0.421182	0.136172	2.17454	4.05015	0
SMEL_000g018490.1	0	0	0	0	0	0		Sotub01g015050	0	0	0	0	0		Solyc01g006180	7.985	2.65	4.65	8.36	8.215	6.525		CA00g44640	0	0	5.15733	12.3194	9.97592
SMEL_000g018560.1	0	0	0	0	0	0		Sotub01g015060	0	0	0	0	0		Solyc01g006190	47.005	35.1	49.435	26.825	41.08	47.955		CA00g44650	9.53059	12.698	19.3149	1374.1	11095.3
SMEL_000g018570.1	0	0	0	0	0	0		Sotub01g015070	0	0	0	0	0		Solyc01g006200	4.15	5.77	5.07	3.935	4.685	3.71		CA00g44660	0	0	0	0.451446	0.171478
SMEL_000g018580.1	0	0	0	0	0	0		Sotub01g015080	0	0	0	0.0650703	0		Solyc01g006210	1.955	0.835	1.675	3.7	1.925	0.535		CA00g44670	17.0092	64.118	45.4255	59.8591	24.8792
SMEL_000g018590.1	0	0	0	0	0	0		Sotub01g015090	0	0	0	0	0		Solyc01g006220	3.205	1.615	1.58	4.365	2.35	0.805		CA00g44680	136.496	18.9401	308.59	226.604	41.5422
SMEL_000g018610.1	0	0	0	0	0	0		Sotub01g015100	0	0	0	0	0.842893		Solyc01g006230	24.62	16.93	23.755	14.99	18.9	33.01		CA00g44690	50.5067	9.6924	65.1264	76.4743	116.819
SMEL_000g018620.1	0	0	0	0	0	0		Sotub01g015110	0	0	0	0	0		Solyc01g006240	2.66	2.17	0.82	3.78	0.81	0		CA00g44700	81.1479	19.6782	29.6772	47.0681	53.6749
SMEL_000g018630.1	0	0	0	0	0	0		Sotub01g015120	0.362659	0	0	0	0.209801		Solyc01g006250	2.045	4.765	2.695	2.125	2.425	2.07		CA00g44710	212.359	3.18092	0.314017	0.157805	0.871595
SMEL_000g018680.1	0.152106	0	0	0	0.0685279	0		Sotub01g015130	0	0	0	0	0		Solyc01g006260	5.5	3.01	4.475	7.125	4.78	0.775		CA00g44720	13.7083	1.72882	8.80312	3.14832	4.45713
SMEL_000g018690.1	0.578479	0	0.365273	0	0	0		Sotub01g015140	20.9805	16.3756	4.53438	12.7445	51.3098		Solyc01g006270	0	0	0	0	0	0		CA00g44730	41.7658	17.3993	46.2622	49.7069	38.842
SMEL_000g018700.1	22.3148	14.1779	67.9226	34.0988	156.387	19.4975		Sotub01g015150	0	2.95856	0	14.2248	18.1927		Solyc01g006280	84.555	71.055	98.05	81.445	73.705	63.525		CA00g45170	385.715	22.151	27.9708	17.3944	1.55384
SMEL_000g018710.1	0	11.7883	4.7919	0	0.814415	2.5611		Sotub01g015160	0	0	0	0	0		Solyc01g006290	3.695	6.7	15.89	0.875	0.855	0.305		CA00g45180	0	0	0	0	0
SMEL_000g018720.1	1.62301	10.8524	3.87283	0.632405	0.618186	1.73071		Sotub01g015170	6.81089	0.29919	2.95831	0.781664	0.0936656		Solyc01g006300	18.035	27.145	12.435	1.39	2.085	0.03		CA00g45190	31.8233	5.32455	4.6891	3.48339	0.876781
SMEL_000g018730.1	5.66398	0.46761	1.21229	0.436601	0.698804	0		Sotub01g015180	0	0	0	0	0		Solyc01g006310	19.485	0	0	0	0	0		CA00g45200	0.171022	0	1.41607	1.19567	0.752974
SMEL_000g018740.1	0	0	0	0	0	0		Sotub01g015190	0	0	0	0	0		Solyc01g006320	2.5	10.955	5.67	9.055	0.315	0.05		CA00g45210	155.37	117.668	141.256	193.192	125.591
SMEL_000g018750.1	0	0	0	0	0	0		Sotub01g015200	0	0	0	0	0		Solyc01g006330	0	56.86	3.93	1.805	0.08	0.08		CA00g45220	100.25	21.9222	105.682	117.62	117.597
SMEL_000g018760.1	2.84859	8.30741	1.99011	2.72006	2.12112	4.16654		Sotub01g015210	0	0	0	0	0		Solyc01g006340	5.965	3.865	6.36	3.585	6.495	7.065		CA00g45230	1.35684	0	0.439398	1.178	0.72083
SMEL_000g018770.1	2.71517	0	0.12247	0	0	0		Sotub01g015220	0	0	0	0	0.17353		Solyc01g006350	32.29	13.6	16.24	25.095	35.525	26.405		CA00g45240	0.731639	0.174323	0.275756	1.2121	0.666361
SMEL_000g018780.1	0.657888	0.457835	1.18654	0.0854875	0.38496	0		Sotub01g015230	0	0.0881073	0	0	0.0562981		Solyc01g006360	24.445	9.725	7.87	22.115	28.405	20.25		CA00g45250	85.1752	1321.9	1847.47	2666.46	152.662
SMEL_000g018790.1	0	0	0	0	0	0		Sotub01g015240	0	0	0	0	0		Solyc01g006370	34.055	12.895	15.005	76.255	35.795	12.875		CA00g45260	59.2075	23.2011	216.037	190.53	48.3511
SMEL_000g018810.1	0	0	0	0	0	0		Sotub01g015250	0.319296	0.0729272	6.31834	3.71681	0.53604		Solyc01g006380	18.48	4.165	0.725	0.65	0.07	0.025		CA00g45270	8.47159	10.3272	6.35647	1.8348	9.48565
SMEL_000g018820.1	0	0	0	0	0	0		Sotub01g015260	3.7918	8.59806	0	0	0		Solyc01g006390	1.005	0	5.345	27.645	0	0.06		CA00g45280	3.80811	2.13957	61.3884	41.8966	27.7628
SMEL_000g018830.1	0.0739938	0	0	0	0	0.813484		Sotub01g015270	0	0.966509	0	1.17861	1.9481		Solyc01g006400	137.24	129.16	282.61	288.315	0.885	0.135		CA00g45290	391.943	84.7068	283.089	446.519	345.958
SMEL_000g019200.1	0	0	0	2.39326	0.0995224	0		Sotub01g015280	589.838	1784.22	221.059	325.397	463.371		Solyc01g006410	0	0	0	0	0	0		CA00g45300	38.17	17.7776	54.0504	87.9182	69.5916
SMEL_000g019210.1	5.96452	0.314611	0.966302	0.99561	0.820881	0.14553		Sotub01g015290	0	0	0	0	0.34511		Solyc01g006420	0	0	0	0	0	0		CA00g45310	242.754	140.481	79.1406	114.203	92.0166
SMEL_000g019220.1	3533.03	10720.5	6065.07	1593.72	2118.26	6227.72		Sotub01g015300	21.4459	10.491	40.117	8.68941	23.4456		Solyc01g006430	497.07	91.305	894.43	301.735	439.17	203.12		CA00g45320	33.3038	9.64263	26.0975	38.7837	23.9604
SMEL_000g019330.1	0	0	0	0	0	0		Sotub01g015310	125.382	28.1338	124.307	50.5011	182.818		Solyc01g006440	0.17	0.025	0.055	0	0	0		CA00g45330	52.197	10.5883	18.0956	5.44865	2.74985
SMEL_000g019410.1	2.7263	2.18681	0	1.87348	9.45963	12.6175		Sotub01g015320	14.3169	2.12747	5.41444	4.25154	12.6702		Solyc01g006450	4.855	15.07	10.845	77.325	27.295	39.025		CA00g45340	102.404	20.2592	30.5268	21.5532	23.131
SMEL_000g019420.1	0	0	0	0	0	0		Sotub01g015330	70.7507	6.28241	22.919	25.2005	129.263		Solyc01g006460	0	0	0	0	0	0		CA00g45350	11.0503	6.19241	4.10886	3.29656	3.01835
SMEL_000g019430.1	0	0	0	0	0	0		Sotub01g015340	492.941	176.994	145.764	292.137	499.781		Solyc01g006470	0	0	0	0	0	0		CA00g45360	0	0	0	0	0
SMEL_000g019440.1	0	0	0	0	0	0		Sotub01g015350	30.0385	28.4768	12.9083	15.7709	15.7015		Solyc01g006480	9.145	6.41	8.05	7.795	7.27	10.265		CA00g45370	0	0	0	0	0.269373
SMEL_000g019450.1	0	0	0	0	0	0		Sotub01g015360	0	0	0	0	0		Solyc01g006490	9.8	3.515	4.05	7.935	14.445	18.525		CA00g45380	1.84754	0.288381	0.352825	0.95131	0.551337
SMEL_000g019500.1	0	0	0	0	0	0		Sotub01g015370	23.796	15.4711	44.0802	24.987	32.0245		Solyc01g006500	4.695	6.155	5.31	5.075	5.12	5.73		CA00g45390	0	0	0	0.197477	0
SMEL_000g019510.1	0	0	0	0	0	0		Sotub01g015380	41.1917	20.4714	145.772	33.8021	48.9031		Solyc01g006510	29.98	72.9	43.97	38.4	67.495	32.325		CA00g45400	0	0	0	0	0
SMEL_000g019520.1	0	0	0	0	0	0		Sotub01g015390	0.0812554	0.177352	0	0.228176	0		Solyc01g006520	1.31	4.585	2.31	1.215	2.375	0.09		CA00g45410	31.941	3.83151	40.1353	30.0267	22.0941
SMEL_000g019540.1	5.53443	2.18775	6.16689	1.84141	5.24565	2.97155		Sotub01g015400	0.243971	0	0	0	0		Solyc01g006530	0.02	0	0	0	0.125	0		CA00g45420	16.9462	2.95516	18.2276	16.8753	32.0796
SMEL_000g019550.1	0	0	0	0	0.205973	0.0668835		Sotub01g015410	16.8873	15.6599	16.0494	21.8399	19.4068		Solyc01g006540	0.085	17.405	33.025	31.285	4.995	298.905		CA00g45430	56.8346	7.87813	32.5965	12.3939	86.8514
SMEL_000g019560.1	0.214033	0	0	0.0973363	0.0971875	0.440006		Sotub01g015420	0	0	0	0	0		Solyc01g006550	1.345	1.715	1.3	0.105	1.98	0.405		CA00g45440	0	0	0	0	0
SMEL_000g019570.1	0	0	0	0	0	0		Sotub01g015430	0	0	0	0	0		Solyc01g006560	0.05	117.15	16.985	2.345	0.08	2.38		CA00g45450	0	0	0	0	0
SMEL_000g019580.1	0	0	0	0	0	0		Sotub01g015440	6.78849	2.72666	1.23075	1.06486	4.10271		Solyc01g006570	0	0	0	0	0	0		CA00g45460	0	0	0	0	0
SMEL_000g019590.1	6.50657	4.51545	6.35182	8.44608	5.34309	4.10167		Sotub01g015450	4.63243	3.69144	2.7532	1.96097	7.43557		Solyc01g006580	19.19	0.035	0	0	0	0.075		CA00g45470	0	0	0	0	0.419668
SMEL_000g019600.1	7.31282	7.83793	6.12613	4.6415	3.6357	9.53653		Sotub01g015460	2.91742	2.03279	0	3.13387	3.53674		Solyc01g006590	0	0	0	0.04	0.035	0		CA00g45480	0	0	0	0	0
SMEL_000g019610.1	0	0	0	0.0414586	0.188249	0		Sotub01g015470	0.225448	0	0.168261	3.92551	0.266158		Solyc01g006600	0	0	0	0	0	0		CA00g45490	40.765	79.4703	53.8119	49.7272	60.8583
SMEL_000g019620.1	27.7338	131.011	53.276	40.4759	31.346	44.5705		Sotub01g015480	9.21128	17.4154	7.43984	7.97515	12.5493		Solyc01g006610	1.94	0	0	0	0	0.04		CA00g45500	0	0.12031	0	0.0525983	0.0890566
SMEL_000g019630.1	13.719	18.1405	19.5557	23.6969	25.4046	36.5688		Sotub01g015490	18.2607	3.43538	13.6116	13.6358	14.3543		Solyc01g006620	0.74	0.125	0.065	0	0	0		CA00g45510	0	0	0	0	0.386702
SMEL_000g019640.1	5.91588	10.6527	3.96839	4.30598	4.00087	6.37126		Sotub01g015500	63.4804	22.5026	21.2081	22.6067	57.3267		Solyc01g006630	18.17	9.445	9.27	18.58	12.93	8.03		CA00g45520	3.3484	1.68815	13.0555	5.80609	3.09524
SMEL_000g019650.1	0	0	0	0	0	0		Sotub01g015510	69.8332	17.7512	59.6136	41.78	47.3051		Solyc01g006640	0.02	0	0	0	0	0		CA00g45530	0.46802	0	2.67114	1.32481	1.08995
SMEL_000g019660.1	0	0	0	0	0	0		Sotub01g015520	0	0	0	0	0		Solyc01g006650	1.315	0.67	6.4	0.1	0.465	0.33		CA00g45540	1.62005	0	0	1.04153	0
SMEL_000g019710.1	0	0	0	0	0	0		Sotub01g015530	0	0	0	0	0		Solyc01g006660	5.325	0.72	0.22	0	0	0		CA00g45550	3.79263	0.932049	1.61804	1.3865	2.18408
SMEL_000g019780.1	0	0	0	46.7935	0	0		Sotub01g015540	34.5543	11.9173	87.79	130.776	61.5065		Solyc01g006670	3.85	1.875	0.395	1.49	4.64	6.05		CA00g45560	99.7578	15.2535	3.92251	32.5038	36.5774
SMEL_000g019790.1	0	0	0	0	0	0		Sotub01g015550	0	0	2.54071	0	0		Solyc01g006680	8.685	12.75	2.09	15.455	32.6	14.74		CA00g45570	155.116	20.2236	9.86058	4.71049	3.80487
SMEL_000g019800.1	0	0	0	0	0	0		Sotub01g015560	0	0	0	0	0		Solyc01g006690	12.155	10.145	11.395	2.6	3.585	0.185		CA00g45580	77.4091	1.6297	1.91167	1.13716	2.53605
SMEL_000g019840.1	13.3514	10.0746	10.2824	10.2313	7.98496	10.8247		Sotub01g015570	0	0	0	0.0496406	0		Solyc01g006700	20.81	5.64	9.715	20.8	17.2	18.015		CA00g45590	7.48338	22.667	0.822811	0	0
SMEL_000g019850.1	125.674	134.887	198.658	102.786	56.6505	280.073		Sotub01g015580	0	0	0	0	0		Solyc01g006710	9.195	3.235	4.1	7.215	8.33	8.37		CA00g46070	1.49364	4.47044	0	0	0
SMEL_000g019860.1	196.59	2665.67	386.076	73.0918	334.247	1.32988		Sotub01g015590	0.488278	0.150766	0.203883	0.116782	0.645117		Solyc01g006720	3.19	34.33	25.51	7.225	1.275	0.235		CA00g46080	8.26879	6.06787	2.85173	2.25409	1.06813
SMEL_000g019870.1	0.130272	0.844722	2.64355	0.94781	0.883713	0		Sotub01g015600	0.558984	0.0938698	0.195867	0.456489	0.261566		Solyc01g006730	0.05	0.16	12.565	0.19	0.765	0		CA00g46090	2.901	20.6058	1.45166	0.762927	0.131516
SMEL_000g019880.1	44.0235	45.6781	42.2636	41.4175	47.3591	78.9548		Sotub01g015610	0	0	0	0	0		Solyc01g006740	4.8	3.355	2.935	5.11	4.35	0.825		CA00g46100	1.88875	0.468282	0.198115	0.796597	0.658724
SMEL_000g019890.1	58.1832	36.8101	20.9798	51.2891	42.5981	18.673		Sotub01g015620	15.835	6.37175	6.73472	19.9649	21.7238		Solyc01g006750	0.285	0.18	0.47	0.465	0	0		CA00g46110	1005.17	131.162	465.199	397.88	5.40202
SMEL_000g019900.1	247.366	73.061	165.782	179.608	124.148	71.2273		Sotub01g015630	1.6589	1.2791	2.4664	1.37454	6.78984		Solyc01g006760	0	0	24.78	0	0	0		CA00g46120	0.270711	0.176097	0.0438132	0	0.216888
SMEL_000g019910.1	0.863005	1.32634	53.26	0.392573	0.615934	0.466148		Sotub01g015640	12.5887	0	8.95178	0	7.25892		Solyc01g006770	0	0	0	0	0	0		CA00g46130	220.222	49.7321	117.114	100.134	35.416
SMEL_000g019920.1	14.8235	9.22233	2.45841	1.94348	2.86526	0.193168		Sotub01g015650	0	0	0	0	0		Solyc01g006780	0.58	0	0.565	0.45	0.175	0		CA00g46140	0	0	0	0	0
SMEL_000g019930.1	83.6026	42.8706	77.6805	99.41	63.0876	29.702		Sotub01g015660	0	0	0	0	0		Solyc01g006790	30.11	7.74	60.51	3.39	3.12	0.155		CA00g46150	5.51065	4.44205	8.22188	5.07839	1.62819
SMEL_000g019940.1	1.03544	2.12481	3.95417	1.06492	0.888642	0.46285		Sotub01g015670	0	0	0	0	0		Solyc01g006800	74.6	31.545	58.41	51.17	60.76	52.77		CA00g46160	24.2573	7.05717	14.8263	20.1496	5.09909
SMEL_000g019950.1	0.411208	0	0	0	0	0		Sotub01g015680	0	0	0	2.90444	0.307672		Solyc01g006810	16.5	22.75	21.72	20.62	14.87	6.12		CA00g46170	0	0	0	0	0
SMEL_000g019960.1	3.87002	0	0.072592	1.52389	15.5296	0.464518		Sotub01g015690	0	0	0	0	0		Solyc01g006820	0.4	0.19	0.065	0.915	0	0.205		CA00g46180	0.130259	0	0.0300635	0	0.133462
SMEL_000g019970.1	5.01924	0.104635	0.080938	8.19552	1.11868	0		Sotub01g015700	0.239342	0.644433	0.638717	0.136224	0.0767492		Solyc01g006830	44.17	137.75	24.305	81.995	52.32	39.125		CA00g46190	0	0	0	0	0.400743
SMEL_000g019980.1	128.391	71.759	171.914	98.6737	64.9388	68.4285		Sotub01g015710	0	0	0	0	0		Solyc01g006840	5.995	0.025	0	0	0	0		CA00g46200	20.7934	7.30918	37.7431	23.7993	26.8038
SMEL_000g019990.1	9.1369	6.44945	9.1715	7.94629	7.44894	8.02023		Sotub01g015720	96.9973	179.977	219.154	158.998	102.279		Solyc01g006850	0.905	0.21	0.385	0.9	1.01	0.65		CA00g46210	4.24785	11.235	8.0535	11.1927	26.0314
SMEL_000g020000.1	0.568869	1.04963	1.14105	1.82875	2.31834	2.78555		Sotub01g015730	0.10174	0	0.381399	0.0543509	0.0601521		Solyc01g006860	8.455	9.175	9.06	8.66	7.575	5.105		CA00g46220	0	0	0	0	0
SMEL_000g020010.1	0	0	0	0	0	0		Sotub01g015740	0	0	0	0	0		Solyc01g006870	14.195	12.67	22.55	17.305	9.67	3.78		CA00g46230	18.0667	6.33924	25.9838	17.0751	14.9932
SMEL_000g020020.1	5.73248	7.16044	4.12129	6.25287	5.24462	7.04898		Sotub01g015750	0	0	0	0	0		Solyc01g006880	6.39	3.595	3.46	6.365	7.23	10.4		CA00g46240	0	0	0	0	0
SMEL_000g020030.1	44.9562	58.1545	49.857	40.6348	41.3473	43.0937		Sotub01g015760	14.6045	0.5362	0.221073	8.93981	48.0218		Solyc01g006890	11.67	4.895	5.3	13.675	4.045	0.67		CA00g46250	0	0	0	0	0
SMEL_000g020040.1	74.9295	34.9181	71.6095	85.1697	67.489	77.3656		Sotub01g015770	4.88417	425.66	38.2309	7.31812	23.8716		Solyc01g006900	309.925	118.81	237.67	412.055	210.435	133.295		CA00g46260	0	0	0	0	0.679566
SMEL_000g020050.1	0	0	0.22275	0.158805	0.548627	0		Sotub01g015780	24.1733	9.18997	5.38716	6.2953	9.4783		Solyc01g006910	0.82	0.515	0	0	0	0		CA00g46270	2.638	0.501673	0.186814	0	0
SMEL_000g020060.1	92.8759	64.4105	75.4643	68.2473	55.8381	45.7303		Sotub01g015790	9.95298	2.08343	1.78594	1.44846	2.67194		Solyc01g006920	0.54	0.24	0.21	0.49	0.705	0.46		CA00g46670	2.60905	1.84567	2.04986	0.935787	0.392084
SMEL_000g020070.1	0	0	0	0	0	0		Sotub01g015800	0	0	0	0	0		Solyc01g006930	55.445	5.97	4.82	7.955	35.59	7.98		CA00g46680	4.15589	0.523092	11.5253	8.21184	10.6922
SMEL_000g020090.1	0	0	0	0	0	0		Sotub01g015810	0	22.6718	0	20.4593	4.61735		Solyc01g006940	4.605	84.51	24.675	45.925	26.54	16.46		CA00g46770	2.8145	0.725504	1.81939	6.36086	11.0015
SMEL_000g020100.1	17.6477	15.635	22.251	25.3885	15.615	3.49152		Sotub01g015820	0	5.31028	0	3.39508	0		Solyc01g006950	16.475	1.22	1.84	1.37	11.68	1.19		CA00g46780	4.02936	0	11.9942	24.2926	13.5562
SMEL_000g020110.1	12.4615	0	1.95102	0	0.547457	0.102372		Sotub01g015830	1.13011	2.22641	0.455577	1.1797	0.636596		Solyc01g006960	17.27	6.265	5.21	14.04	16.24	10.98		CA00g46790	11.5815	2.66111	10.9511	7.74686	37.3144
SMEL_000g020120.1	13.9649	21.5499	15.1177	18.1781	17.8567	32.2723		Sotub01g015840	176.13	176.667	8.16648	123.764	12.4768		Solyc01g006970	11.4	5.405	6.62	9.675	14.005	13.25		CA00g46800	2.34836	4899.17	157.54	264.923	16.8387
SMEL_000g020130.1	0.189944	0	0.485482	2.41795	0	0.231814		Sotub01g015850	0	0	0	0	0		Solyc01g006980	20.745	18.505	13.41	67.025	25.11	10.66		CA00g46810	1.06425	0.266264	0.596187	0.401633	0
SMEL_000g020140.1	5.72924	11.0839	14.4957	6.61386	8.70025	5.11985		Sotub01g015860	0	0	0	0	0		Solyc01g006990	13.765	8.815	12.705	17.865	13.69	18.155		CA00g46820	60.4564	10.8856	39.6856	37.2039	30.9578
SMEL_000g020150.1	4.26129	1.58554	83.4667	8.3078	4.73572	0.624639		Sotub01g015870	0	0	0	0	0		Solyc01g007000	2.57	1.17	0.035	0.25	1.05	0.115		CA00g46830	12.4861	4.77981	47.3406	54.3558	67.997
SMEL_000g020160.1	15.3642	42.0495	15.0854	16.708	16.2965	16.9237		Sotub01g015880	0	0	0	0	0		Solyc01g007010	5.23	6.785	0.04	0.545	0.715	0.06		CA00g46840	403.811	16.2041	13.2341	26.9145	18.46
SMEL_000g020200.1	0	0	0	0	0	0		Sotub01g015890	1.0817	0	0	0	0		Solyc01g007020	6.81	9.31	0.07	0.365	1.53	0.54		CA00g46850	47.5265	5.74174	11.8388	6.95452	1.84062
SMEL_000g020240.1	0	0	0	0	0	0		Sotub01g015900	0	0	0	0	0		Solyc01g007030	2.375	1.4	0.07	0.235	0.44	0.105		CA00g46860	13.1732	6.78303	16.3584	29.6543	27.4701
SMEL_000g020930.1	0	0	0	0	0	0		Sotub01g015910	0	0	0	0	0		Solyc01g007040	7.765	2.665	0	0.935	1.925	0.22		CA00g46870	37.0076	13.3582	44.9709	41.857	19.4885
SMEL_000g020990.1	0	0	0	0	0	0		Sotub01g015920	0.317089	0	0	0	0.188462		Solyc01g007050	0.04	0.08	0	0.255	0.155	0		CA00g46880	61.9096	0.117145	2.29001	0.0598905	0.058687
SMEL_000g021000.1	0.707055	1.13595	2.7694	0	0	0		Sotub01g015930	0	0	3.30348	1.71892	0		Solyc01g007060	10.14	5.875	6.185	5.745	5.98	8.05		CA00g46890	1055.49	0.139604	0.300055	0.309644	0.0283338
SMEL_000g021010.1	0	0	0	0	0	0		Sotub01g015940	0	0	0	0	0		Solyc01g007070	47.44	16.065	66.955	117.745	132.705	95.52		CA00g46900	17.9295	3.30703	4.36412	5.17574	4.3871
SMEL_000g021040.1	0	0	0	0	0	0		Sotub01g015950	17.8416	21.3297	20.6065	13.2154	29.9457		Solyc01g007080	0	0.035	0.17	0	0	0		CA00g46910	4.06513	0.780471	87.2399	80.1194	0.164711
SMEL_000g021050.1	0	0	0	0	0	0		Sotub01g015960	16.9457	13.2133	8.18597	10.335	21.0926		Solyc01g007090	0	0	0.025	0	0	0		CA00g47390	3.44759	27.9005	3.76917	7.40405	4.46744
SMEL_000g021060.1	0	0	0	0	0	0		Sotub01g015970	177.496	0	0	0	357.312		Solyc01g007100	2.405	29.115	17.99	8.9	6.8	6.45		CA00g47400	0	0.450898	0.204083	0.368135	0.140688
SMEL_000g021130.1	0	0	0	0	0	0		Sotub01g015980	0	0	4.19711	11.0309	31.3195		Solyc01g007110	40.6	21.96	93.765	43.745	89.31	140.505		CA00g47410	111.89	28.3736	121.72	136.033	116.25
SMEL_000g021140.1	0	0	0	0	0	0		Sotub01g015990	27.0666	0	101.066	22.4044	36.1306		Solyc01g007120	16.025	10.51	13.36	11.67	15.705	17.385		CA00g47420	688.079	692.963	966.664	633.916	539.916
SMEL_000g021150.1	0.162011	0	0	0	0	0		Sotub01g016000	0	0.0558234	0	0.0332744	0.181838		Solyc01g007130	27.73	3.485	4.815	4.035	8.85	0.685		CA00g47430	0	0	0	0	1.62001
SMEL_000g021630.1	0	0	0	0	0	0		Sotub01g016010	0	0	567.542	0	0		Solyc01g007140	4.355	1.74	1.745	2.955	2.905	3.35		CA00g47440	0	0	0.205543	0	0
SMEL_000g021640.1	0	0	0	0	0	0		Sotub01g016020	33.7636	31.6299	46.1817	51.638	58.5084		Solyc01g007150	44.545	15.38	18.985	66.7	64.58	37.48		CA00g47450	0	0	2.54242	1.31856	1.25561
SMEL_000g021670.1	0	0	0	0	0	0		Sotub01g016030	28.0399	11.4439	12.319	12.1306	22.0086		Solyc01g007160	1.275	0.335	0.52	2.035	0.665	0.135		CA00g47460	0	0	0	0.895262	0
SMEL_000g021680.1	0	0	0	0	0	0		Sotub01g016040	395.748	1145.23	613.008	709.292	805.366		Solyc01g007170	4.36	0.27	0.155	0.5	0.055	0		CA00g47470	0	0	0	0.521805	0.699866
SMEL_000g021690.1	0	0	0	0	0	0		Sotub01g016050	0	0	0	0	0		Solyc01g007180	4.67	3.855	4.47	4.315	6.54	6.195		CA00g47480	3.93892	0	0.0572615	0	0.186782
SMEL_000g021700.1	0	0	0	0	0	0		Sotub01g016060	0.0350226	0	0	0.0186678	0.12768		Solyc01g007190	4.39	1.175	2.875	2.485	4.065	7.88		CA00g47490	344.031	42.7117	93.7807	48.8692	56.7734
SMEL_000g021710.1	0	0	0	0	0	0		Sotub01g016070	6.06805	3.37617	7.56302	12.6809	10.2876		Solyc01g007200	0.335	0.32	4.78	0.325	0	0.035		CA00g47500	39.724	37.5508	35.624	17.0376	28.1428
SMEL_000g021720.1	0	0	0	0	0	0		Sotub01g016080	0	0	0	0	0.493475		Solyc01g007210	0.125	0	103.71	0	0.53	0		CA00g47510	6.15568	6.00834	0.144178	0.0569618	0.053922
SMEL_000g021740.1	0	0	0	0	0	0		Sotub01g016090	44.7658	0	0	0	176.463		Solyc01g007220	384.61	46.995	99.84	120.14	503.815	85.06		CA00g47520	0	0	0	0	1.02105
SMEL_000g021830.1	0	0	0	0	0	0		Sotub01g016100	4.25066	0	0	0	1.11932		Solyc01g007230	16.71	10.955	11.065	13.055	12.705	12.465		CA00g47530	1.27689	3.35346	1.64293	1.151	1.07213
SMEL_000g021860.1	0	0	0	0	0	0		Sotub01g016110	0	0	0	0	0		Solyc01g007240	0.075	0	39.03	0	0.08	0		CA00g47540	40.126	39.6881	35.6883	37.1827	27.3287
SMEL_000g021920.1	0.128946	8.59647	4.37912	6.15845	1.44525	2.60025		Sotub01g016120	0	0	0	0	0		Solyc01g007250	18.495	6.565	9.295	12.465	14.93	16.2		CA00g47550	0.525555	876.413	119.709	241.711	18.2207
SMEL_000g021970.1	0	0	0	0	0	0		Sotub01g016130	0	0.0386498	37.5588	0	0.0264883		Solyc01g007260	10.795	1.035	0.78	0.58	0.11	0.09		CA00g47560	0	0	0	0	0
SMEL_000g021980.1	0	0	0	0	0	0		Sotub01g016140	0	0	0	0.806623	0		Solyc01g007270	0	0	0	0.34	0	0		CA00g47570	0	0	0	0.449895	0
SMEL_000g022050.1	0	0	0	0	0	0		Sotub01g016150	0	0	0	0.119012	0		Solyc01g007280	0.37	0.805	0.365	1.76	0.35	0.6		CA00g47580	19.5078	136.582	23.3411	5.78942	0
SMEL_000g022060.1	0	0	0	0	0	0		Sotub01g016160	1.12566	20.5804	4.92231	0.958713	0.531509		Solyc01g007290	0.32	4.4	0.74	2.905	0.985	0.82		CA00g48500	235.667	37.4764	69.4817	15.197	46.3504
SMEL_000g022070.1	0	0	0	0	0	0		Sotub01g016170	0	0	0	0.41275	1.49017		Solyc01g007300	0.525	8	1.255	3.76	1.785	1.935		CA00g49150	0	0	0	0	0
SMEL_000g022090.1	0	0	0	0	0	0		Sotub01g016180	0	0	0	0	0.145659		Solyc01g007310	0.4	10.42	3.145	1.95	1.765	2.225		CA00g49160	0	0	0	0	0
SMEL_000g022100.1	0	0	0	0	0	0		Sotub01g016190	0	0	0	0.760213	0		Solyc01g007320	47.04	294.63	80.175	447.65	196.71	113.895		CA00g49170	0	0	0	0	0
SMEL_000g022110.1	0	0	0	0	0	0		Sotub01g016200	20.9385	0.627214	1.56664	2.77322	0.899196		Solyc01g007330	2.94	67.105	18.775	64.17	5.885	38.26		CA00g49180	0	0	0	0	0
SMEL_000g022120.1	3.58453	4.32172	0.699387	2.86738	2.31949	4.58791		Sotub01g016210	211.855	136.992	100.7	206.145	184.266		Solyc01g007340	0.825	0.355	0.365	1.785	0.305	3.215		CA00g49190	0.538145	0.384971	0.530498	0	0
SMEL_000g022130.1	0	0	0	0	0	0		Sotub01g016220	1.16056	2.94767	5.62763	1.30179	0.0513436		Solyc01g007350	0.7	2.07	0.855	3.62	0.535	1.785		CA00g49200	0	0	0.0734958	0.309683	0.130334
SMEL_000g022140.1	15.5949	14.2077	14.8538	22.3437	23.4455	24.0349		Sotub01g016230	0.99472	0	0	0.166555	0		Solyc01g007360	0.36	1.21	0.36	3.405	0.29	2.475		CA00g49210	1.76168	0	0.393129	0.285766	0
SMEL_000g022150.1	0	46.9204	0	0	0	1.50173		Sotub01g016240	2.28013	1.37491	1.59598	2.62103	0		Solyc01g007370	0.415	1.915	0.545	4.195	1.585	1.73		CA00g49220	0	0	0	0	0.545932
SMEL_000g022160.1	0	3.18531	4.52519	0	0	0.90876		Sotub01g016250	0.64933	0	0	0	0		Solyc01g007380	0.69	1.93	0.415	3.79	1.11	2.46		CA00g49230	0	0	0	0	0
SMEL_000g022170.1	47.1888	36.1697	35.205	60.4642	59.0703	45.5027		Sotub01g016260	4.40886	2.70933	30.0751	7.76467	73.9867		Solyc01g007390	2.845	1.08	0	3.81	0.605	0.875		CA00g49240	0	0	0	0	0
SMEL_000g022180.1	0	1.38048	0	0	0.335439	0.575054		Sotub01g016270	0.0299211	0.027604	0.0991135	6.15881	5.98412		Solyc01g007400	6.91	37.965	13.945	25.175	14.355	18.425		CA00g49250	0	0	0	0	0
SMEL_000g022190.1	0	0	0	0	0	0		Sotub01g016280	301.738	120.738	93.3608	150.531	120.371		Solyc01g007410	10.795	79.77	28.49	37.895	30.16	23.135		CA00g49260	0	0	0	0	0
SMEL_000g022200.1	0	0	0	0	0	0		Sotub01g016290	14.3387	11.6637	5.23165	11.3922	5.34284		Solyc01g007420	0.235	3.34	0.92	4.895	0	0.355		CA00g49270	0	0	0	0	0.470431
SMEL_000g022210.1	0	0	0	0	0	0		Sotub01g016300	0	0.174425	0	0	0		Solyc01g007430	0.18	2.25	1.42	3.34	0.655	2.2		CA00g49280	46.0982	15.6328	53.9613	41.073	50.9711
SMEL_000g022220.1	0	0	0	0	0	0		Sotub01g016310	0	0	87.3509	0.239347	0.0455018		Solyc01g007440	3.34	104.035	23.44	20.185	18.485	13.425		CA00g49290	8.26632	2.80647	3.89079	6.38913	11.5736
SMEL_000g022230.1	6.95586	5.61754	4.78148	8.22209	12.2704	17.7063		Sotub01g016320	0	0	0	0	1.33635		Solyc01g007450	0.765	12.61	1.5	6.63	0.925	3.87		CA00g49300	0	0	0	0.620018	0
SMEL_000g022240.1	0	0	0	0	0	0		Sotub01g016330	32.222	11.3535	8.91873	23.9083	12.3274		Solyc01g007460	0.5	7.125	0.325	3.015	1.835	0.755		CA00g49310	0	0	0.235683	0	0.177632
SMEL_000g022250.1	0	0	0	0	0	0		Sotub01g016340	0	1.45964	1.60993	1.66748	4.08177		Solyc01g007470	0.925	3.905	1.555	6.685	1.55	2.52		CA00g49320	0	0	1.07035	0.709662	0
SMEL_000g022260.1	0	0	0	0	0	0		Sotub01g016350	26.3136	13.8875	36.3517	34.6221	25.1877		Solyc01g007480	0	0.205	0.205	0.26	0	0		CA00g49330	0	0	0	0	0
SMEL_000g022270.1	0	0	0	0	0	0		Sotub01g016360	1.54859	3.01819	1.48588	0.486532	0.877577		Solyc01g007490	38.41	37.995	22.845	43.455	28.305	15.765		CA00g49340	0.644345	0	0.215525	0	0
SMEL_000g022280.1	39.7229	18.6155	25.2426	35.9061	28.8582	23.5935		Sotub01g016370	135.517	57.3908	79.8168	1192.41	682.992		Solyc01g007500	0.17	14.73	5.73	18.255	2.06	1.73		CA00g49350	0	0	0.466766	0	0
SMEL_000g022290.1	10.9572	20.3355	39.1437	14.7325	15.0069	23.6082		Sotub01g016380	41.3498	12.0698	22.4169	39.9	62.7834		Solyc01g007510	0	0	0	0	0	0		CA00g49360	0.191527	0.489327	0.831021	0.215325	0.466768
SMEL_000g022300.1	0	0	0	0	0	0		Sotub01g016390	0.524696	0	0	0	0		Solyc01g007520	0.215	1.585	0.42	4.56	0.43	0.215		CA00g49370	61.4476	2.32384	6.73336	0.627571	0.481506
SMEL_000g022310.1	29.6478	47.199	16.2178	24.6339	27.0556	29.3231		Sotub01g016400	0	0	0	0	0		Solyc01g007530	0.145	5.66	1.14	8.14	0.955	3.2		CA00g49380	0.542293	0.196758	2.95179	2.13443	0.345802
SMEL_000g022320.1	15.7926	0	50.186	0	0	0		Sotub01g016410	0	0	0	0	0		Solyc01g007540	0.225	2.43	0.595	5.585	0.195	0.905		CA00g49390	10.0765	5.11266	10.7033	11.2373	10.1802
SMEL_000g022330.1	0	0	0	0	0	0		Sotub01g016420	0	0	0	0	0.161538		Solyc01g007550	0.34	7.79	2.005	6.305	0.36	0.78		CA00g49400	75.313	33.4102	42.5221	46.9107	38.1876
SMEL_000g022340.1	0	0	0	1.6157	0.189932	0		Sotub01g016430	0	0	0	0	0		Solyc01g007560	0.35	0.445	0.23	1.45	0.385	0.31		CA00g49410	5.48072	1.38832	3.82282	4.27536	3.43975
SMEL_000g022350.1	0	109.408	0	0	0	0		Sotub01g016440	0	0	0.161801	0	0		Solyc01g007570	0.555	0.595	0.225	1.745	0.37	0.82		CA00g49420	695.443	247.275	130.1	183.068	69.9786
SMEL_000g022360.1	0	3.72359	0	0.708238	0	0		Sotub01g016450	0.228131	0	0.304389	0	0.45467		Solyc01g007580	0.48	0.365	0.06	1.87	0.07	0.31		CA00g49430	0	0	0	0	0
SMEL_000g022370.1	358.052	2433.93	279.737	230.194	341.674	232.232		Sotub01g016460	0	0	0	0	0		Solyc01g007590	0.43	0.68	0.515	2.12	0.385	1.01		CA00g49440	0	0	0	0	0
SMEL_000g022380.1	0	0	0	0	0	0		Sotub01g016470	0	0	0	0.36687	0		Solyc01g007600	1.15	1.625	1.025	6.76	1.085	2.695		CA00g49910	0	0	0	0	0
SMEL_000g022390.1	18.6777	17.791	14.678	12.6892	28.5701	22.9005		Sotub01g016480	0	0	0	0	0		Solyc01g007610	0.8	1.395	1.03	5.155	0.845	2.08		CA00g49920	110.332	2.89731	71.7693	27.5288	0.538452
SMEL_000g022400.1	0	0	0	0	0	0		Sotub01g016490	0	0.0819346	0	0.303195	0		Solyc01g007620	2.94	1.695	2.02	14.92	1.005	6.48		CA00g49930	0	0	0	0	0
SMEL_000g022410.1	0	0	0	0	0	0		Sotub01g016500	0.164833	0	0.12966	0	0		Solyc01g007630	5.245	18.295	9.535	29.645	17.19	24.075		CA00g49940	1.58758	1.56117	4.16351	3.85497	3.10943
SMEL_000g022420.1	0	0	0	0	0	0		Sotub01g016510	0	0	0	0	0		Solyc01g007640	0.31	0.105	0.125	0.695	0.12	0.47		CA00g49950	0	0	0	0	0
SMEL_000g022430.1	0	0	0	0	0	0		Sotub01g016520	0.470769	0	0	0	0.708943		Solyc01g007650	0.665	0.635	0.08	1.2	0.105	0.63		CA00g49960	0.350482	0	0	0	0
SMEL_000g022490.1	0	0	0	0	0	0		Sotub01g016530	0	0	0.0729313	0.655199	0.619527		Solyc01g007660	0.58	9.145	2.685	8.605	4.075	5.565		CA00g49970	0	0	0	0	0
SMEL_000g022500.1	0	0	0	0	0	0		Sotub01g016540	0	0	0	0	0		Solyc01g007670	8.155	266.65	69.445	81.705	56.395	70.465		CA00g49980	161.497	77.1963	143.058	174.147	146.701
SMEL_000g022510.1	0	0.805285	0	0	0.21282	0		Sotub01g016550	0.160637	0	0.121944	0.0429969	0.10161		Solyc01g007680	0	0	0	0.32	0	0.095		CA00g49990	27.9459	13.1691	18.8911	23.5094	20.3952
SMEL_000g022520.1	1.15005	2.21128	1.31303	0.998714	2.49247	2.51619		Sotub01g016560	0	0	0	0	0.720554		Solyc01g007690	0	0.195	0.405	0.4	0	3.67		CA00g50000	0	0	0	0	0
SMEL_000g022530.1	0	0	4.02111	0	0	0.407757		Sotub01g016570	0.0882595	0	0	0.0976909	0.271935		Solyc01g007700	0.095	0	3.245	0	0	0		CA00g50010	0	0	0	0	0
SMEL_000g022540.1	7.72329	7.1099	6.57157	5.91699	5.45243	7.18695		Sotub01g016580	0	0	0	0	0		Solyc01g007710	0	0	0	0	0	0		CA00g50020	6.19245	0	0.24957	0.21341	0
SMEL_000g022550.1	5.14778	12.4364	4.33877	9.59251	15.4949	3.14457		Sotub01g016590	0	0	0	0	0		Solyc01g007720	3.525	25.34	14.365	30.87	2.715	159.035		CA00g50030	0	0	0	0	0
SMEL_000g022560.1	62.4903	44.8777	52.5926	29.6375	21.4634	32.6149		Sotub01g016600	26.7315	3.58829	8.11307	9.96257	28.9531		Solyc01g007730	0	0	0	0	0	0		CA00g50040	33.5197	13.614	80.2111	40.8275	8.40578
SMEL_000g022570.1	1.65692	4.78357	2.67226	3.34921	2.6821	3.86642		Sotub01g016610	0	0.147427	0	0	0.0452963		Solyc01g007740	26.815	23.34	36.635	71	62.53	78.435		CA00g50050	0	0	0.346988	0	0
SMEL_000g022580.1	0	0	0	0	0	0		Sotub01g016620	9.40016	0.619061	1.81872	3.43202	5.4008		Solyc01g007750	1.94	9.35	6.535	14.18	9.325	6.085		CA00g50060	30.3763	22.5199	36.7841	39.7833	35.3585
SMEL_000g022590.1	4.91643	1.46443	5.2679	2.8324	4.18555	3.90185		Sotub01g016630	72.0952	22.2674	20.39	30.1052	124.483		Solyc01g007760	11.74	6.14	7.24	10.655	13.04	19.465		CA00g50070	21.0033	2.1123	40.5084	16.3491	3.7966
SMEL_000g022600.1	1.54124	1.02496	1.32269	1.21086	2.04913	3.03486		Sotub01g016640	0.973027	0.134255	0.350865	0.285761	0.540566		Solyc01g007770	17.745	6.58	10.535	9.085	16.665	20.185		CA00g50080	2.31171	0.410965	1.19385	1.62058	11.237
SMEL_000g022610.1	1.16297	0	0	0	0.0253754	1.5571		Sotub01g016650	59.2638	21.8915	116.348	62.835	137.475		Solyc01g007780	16.97	2.11	1.715	0.51	0.47	0.635		CA00g50090	6.74918	6.08824	11.3444	15.0054	22.1528
SMEL_000g022620.1	79.2709	35.5095	42.7966	64.2931	53.3476	34.9693		Sotub01g016660	24.6073	5.49182	24.912	17.5847	37.1555		Solyc01g007790	8.915	7.39	10.085	15.855	14.385	21.9		CA00g50100	21.2071	4.93818	8.91192	10.2682	7.64984
SMEL_000g022630.1	0.0348354	0.510497	0.0873083	0	0.03204	0.237689		Sotub01g016670	2.08989	0	0.463266	0.413153	0.996302		Solyc01g007800	0.975	1.2	1.585	0.08	0	0		CA00g50110	12.4196	0	0	0	0
SMEL_000g022640.1	5.09285	8.0523	5.18078	8.37737	6.15405	5.96312		Sotub01g016680	0	0	0	0	0		Solyc01g007810	0.46	7.35	1.855	0.59	0	0		CA00g50120	0	0	0	0	0
SMEL_000g022650.1	0	0	0	0	0	0		Sotub01g016690	16.9804	4.54202	9.09869	17.6648	31.4537		Solyc01g007820	11.605	3.905	4.695	7.53	3.39	6.51		CA00g50130	16.3518	3.28824	12.0963	5.78108	5.8116
SMEL_000g022710.1	0	0	0	0	0	0		Sotub01g016700	60.9881	0	148.155	89.73	99.6706		Solyc01g007830	0.31	0.295	0.15	0.19	0	0.475		CA00g50140	20.7045	19.0118	20.2813	41.7466	50.4526
SMEL_000g022720.1	0	0	0	0	0	0		Sotub01g016710	61.65	8.78747	12.4178	10.9507	9.70155		Solyc01g007840	11.395	6.43	10.64	18.92	16.475	26.045		CA00g50150	1.34328	0.235613	0.691383	0.600502	0.139608
SMEL_000g022730.1	0	0	0	0	0	0		Sotub01g016720	5.12156	6.88622	0.671848	0.0440949	0.815604		Solyc01g007850	3	3.005	2.89	3.64	3.65	4.7		CA00g50160	1.06621	1.94718	0	0.445785	0.270014
SMEL_000g022740.1	0	0	0	0	0	0		Sotub01g016730	10.4647	4.10329	5.11737	4.00827	3.57546		Solyc01g007860	148.685	73.715	121.7	162.805	127.93	91.015		CA00g50170	0	0	0	0	0
SMEL_000g022750.1	0	0	0	0	0	0		Sotub01g016740	0	0	0	0	0		Solyc01g007870	1.66	4.015	4.58	4.74	0.895	0.245		CA00g50180	0	0	0	0	0
SMEL_000g022760.1	0	0	0	0	0	0		Sotub01g016750	0	0	0	0	0		Solyc01g007880	3.725	6.355	3.765	6.555	6.38	6.765		CA00g50190	0	0	0	0	0
SMEL_000g022770.1	0	0	0	0	0	0		Sotub01g016760	82.332	2.62471	14.6656	20.9942	48.277		Solyc01g007890	11.93	14.57	4.29	4.06	0.93	0.24		CA00g50200	3.39783	3.68409	2.62859	2.92606	5.90766
SMEL_000g022780.1	0	0	0	0	0	0		Sotub01g016770	6.57026	0	0	0	2.52029		Solyc01g007900	16.45	7.76	13.56	14.985	20.41	27.49		CA00g50210	0	0	2.60448	0.22682	0.502932
SMEL_000g022790.1	0	0	0	0	0	0		Sotub01g016780	30.1509	14.6223	9.59752	18.5258	18.3837		Solyc01g007910	82.315	19.775	33.01	62.125	52.535	50.22		CA00g50220	0	0	0	0.0426782	0
SMEL_000g022800.1	0	0	0	0	0	0		Sotub01g016790	0.385082	0.494138	1.19518	0.974127	0.741776		Solyc01g007920	14.755	21.575	17.465	17.18	40.285	39.42		CA00g50230	30.1858	0	0	0	0
SMEL_000g022830.1	22.284	19.7424	23.6745	17.7816	19.4923	23.5534		Sotub01g016800	9.03029	15.3821	16.1804	15.9076	13.3626		Solyc01g007930	6.915	6.84	9.615	10.22	12.795	11.955		CA00g50240	32.403	118.427	73.815	139.25	40.3793
SMEL_000g022840.1	0.703098	0.134646	1.24491	1.0536	0.892906	0.683955		Sotub01g016810	0	0	0	0.47266	0.517663		Solyc01g007940	0	0.07	0.035	0	0	0.085		CA00g50250	2.97199	0.598748	3.13347	3.56868	2.46238
SMEL_000g022850.1	239.693	14.0252	37.3455	126.361	269.178	1513.55		Sotub01g016820	0	0.141777	0	0.256038	1.40603		Solyc01g007950	0.505	0.68	137.125	2.205	0.72	0.365		CA00g50260	0.389008	0	0	0	0
SMEL_000g022860.1	21.6645	5.62552	33.8746	45.7114	130.735	48.4828		Sotub01g016830	0	0	0	0	0		Solyc01g007960	8.695	0.145	0.175	0.205	0.33	0.02		CA00g50270	138.416	3.07837	1.18474	1.35728	0.543841
SMEL_000g022870.1	15.9589	15.9697	9.38769	4.72414	6.97282	8.47216		Sotub01g016840	0	0	0	0	0		Solyc01g007970	1.765	0.295	0.51	0.275	0.57	0.08		CA00g50480	0	0	0	0	0
SMEL_000g022880.1	19.0555	11.3244	11.0115	10.8143	14.1548	19.1896		Sotub01g016850	0	0	0	0	0		Solyc01g007980	1.53	6.57	6.835	9.045	11.57	1.615		CA00g50490	73.4418	57.5778	98.8229	107.199	90.2213
SMEL_000g022890.1	33.8794	61.4346	30.8632	28.6448	34.8143	74.5764		Sotub01g016860	0	0	0	0	0		Solyc01g007990	6.915	2.755	3.59	5.315	4.77	3.89		CA00g50500	23.4897	6.58057	50.3083	53.3786	28.6372
SMEL_000g022900.1	219.387	349.004	311.856	270.904	324.004	494.686		Sotub01g016870	0	0	0	0	0		Solyc01g008000	379.315	260.035	624.035	414.165	1055.71	427.285		CA00g50510	3.38882	53.5635	14.3979	26.1811	26.5985
SMEL_000g022910.1	0	0	0	0	0	0		Sotub01g016880	0	0	0	0.152663	0		Solyc01g008010	7.205	15.315	96.795	9.155	5.73	2.205		CA00g50520	52.9358	11.9117	43.169	46.1829	54.9221
SMEL_000g022920.1	33.1743	77.342	57.5851	76.0939	49.7187	38.5232		Sotub01g016890	55.653	71.2164	47.9148	27.6835	38.4793		Solyc01g008020	69.77	56.03	26.395	19.59	6.13	0.055		CA00g50530	620.642	361.313	615.067	785.592	1314.37
SMEL_000g022930.1	0	0.291576	0	0.327828	0.323278	0.438046		Sotub01g016900	69.8793	88.4354	48.4445	39.9145	30.9154		Solyc01g008030	41.705	0.145	0	0	0.16	0		CA00g50540	14.0091	4.37714	32.4915	26.8557	35.6252
SMEL_000g022940.1	0.603961	0	8.24499	0	0.179865	26.5511		Sotub01g016910	71.1497	36.7836	29.8569	27.2701	45.3981		Solyc01g008040	0.09	0	0.755	0	0	0		CA00g50550	13.8884	3.54438	10.4259	11.9374	4.15134
SMEL_000g022950.1	0.20132	0	3.86484	0	0	4.32228		Sotub01g016920	35.7113	25.6697	37.5792	37.3873	1.94317		Solyc01g008050	5.035	0.065	6.58	0.095	0	0		CA00g50560	34.2915	8.08052	23.4736	24.4594	37.0524
SMEL_000g022960.1	79.7395	51.3679	83.0605	91.8554	65.387	77.0924		Sotub01g016930	0	1.31024	0	0	0		Solyc01g008060	32.04	25.315	31.065	28.49	21.705	14.995		CA00g50570	0	0	0.421227	0.168918	0.725802
SMEL_000g022970.1	5.56958	0.277333	4.14214	10.4957	3.74898	0.130531		Sotub01g016940	9.60615	0	0	0	2.73679		Solyc01g008070	14.56	36.27	47.09	24.96	51.005	155.935		CA00g50580	0	0	16.0663	20.4233	0
SMEL_000g023010.1	0	0	0	0	0	0		Sotub01g016950	3.73721	0.12765	0.279357	1.74316	4.01378		Solyc01g008080	122.05	52.9	106.43	219.2	281.755	65.345		CA00g50590	3.71102	0	5.1552	17.4325	3.53478
SMEL_000g023020.1	0	0	0	0	0	0		Sotub01g016960	9.08154	3.43833	5.76579	9.52167	14.9126		Solyc01g008090	564.075	247.6	437.535	870.14	789.5	349.03		CA00g51850	0	0	0	0	0
SMEL_000g023030.1	4.25773	97.6764	7.91685	8.06009	9.58574	8.62759		Sotub01g016970	4.70619	13.0146	0	1.94657	0		Solyc01g008100	21.095	14.105	20.35	36.145	26.19	4.825		CA00g51860	5.96919	1.89134	6.05821	7.03821	6.02714
SMEL_000g023050.1	38.0423	30.7888	79.013	40.9507	106.236	40.1537		Sotub01g016980	0.241002	0.861358	0.586702	0.358353	0.134249		Solyc01g008110	331.125	143.22	155.08	355.26	136.325	164.495		CA00g51870	348.143	4.31639	117.208	189.588	136.191
SMEL_000g023060.1	0	0	0	0	0	0		Sotub01g016990	0	1.41041	1.05533	0.147221	0.355149		Solyc01g008120	29.545	11.455	12.93	15.645	17.33	19.78		CA00g51880	15.6057	6.99123	25.792	9.76555	18.9559
SMEL_000g023190.1	95.0831	35.957	69.0386	83.0017	62.9826	51.5412		Sotub01g017000	0	0	0	0	0		Solyc01g008130	16.75	2.39	37.06	2.755	15.2	1.24		CA00g51890	1249.07	1.51547	0.7335	3.53019	3.22008
SMEL_000g023230.1	0	0	0	0	0	0		Sotub01g017010	0	0	0	0	0		Solyc01g008140	26.945	2.92	8.12	6.935	7.005	4.395		CA00g51900	10.1364	8.19802	6.09288	12.8329	8.64786
SMEL_000g023240.1	0	0	0	0	0	0		Sotub01g017020	0	0	0	0	0		Solyc01g008150	0.34	2.91	0	0	0	0.255		CA00g51910	25.3599	5.27866	31.4692	24.4898	24.1191
SMEL_000g023250.1	0.278439	0.150721	0.46864	0	0.126749	0.433296		Sotub01g017030	0	0	0	0	0		Solyc01g008160	4.97	7.88	11.425	18.68	14.69	31.375		CA00g51920	0	0	0	0	0
SMEL_000g023260.1	1.09318e-05	0	0	0	0	4.16142e-05		Sotub01g017040	15.0861	10.1275	18.685	18.6161	15.4094		Solyc01g008170	18.94	10.54	19.09	20.685	22.86	13.72		CA00g51930	24.0808	37.4816	92.2481	55.8632	84.7988
SMEL_000g023280.1	0	0	0	0	0	0		Sotub01g017050	0	0	0	0.249754	0		Solyc01g008180	13.76	15.145	11.025	7.335	10.255	3.08		CA00g51940	10.15	7.82519	1.18023	1.60448	0.0170904
SMEL_000g023330.1	0	0	0	0	0	0		Sotub01g017060	0.30392	0.52899	0.223162	0	0		Solyc01g008190	13.335	6.93	12.905	6.05	7.195	13.11		CA00g51950	15.1983	0.478014	5.83854	4.40533	4.9816
SMEL_000g023420.1	0	0	0	0	0	0		Sotub01g017070	0	0	0	0	0		Solyc01g008200	8.905	4.21	10.905	6.685	7.6	10.065		CA00g51960	117.587	35.805	28.3179	34.3219	66.5665
SMEL_000g023430.1	0	0	0	0	0	0		Sotub01g017080	0	0	0	0	0		Solyc01g008210	8.965	1.995	4.64	5.715	10.515	3.215		CA00g51970	9.91298	0	0	0	0.0612056
SMEL_000g023480.1	0	0	0	0	0	0		Sotub01g017090	0	0.427383	0	0.886915	0.251677		Solyc01g008220	3.475	0.81	1.895	3.51	5.655	1.4		CA00g51980	6.04918	0	0	0	0
SMEL_000g023490.1	0	0	0	0	0.495716	0		Sotub01g017100	15.1675	7.96318	0	13.0249	1.64663		Solyc01g008230	30.19	41.195	46.125	83.685	99.07	75.93		CA00g51990	42.5486	2.05887	103.098	30.4547	55.8515
SMEL_000g023540.1	0	0	0	0	0	0		Sotub01g017110	21.6093	0	6.12799	13.6912	0		Solyc01g008240	1.105	0.27	615.985	0.205	0.845	0.08		CA00g52000	90.437	34.4274	80.3257	87.4093	132.999
SMEL_000g023550.1	0	0	0	0	0	0		Sotub01g017120	2.25398	1.85759	0.304132	2.53181	0.862699		Solyc01g008250	4.225	109.01	30.26	21.29	14.915	12.31		CA00g52010	128.702	69.7768	77.8352	109.137	135.213
SMEL_000g023560.1	0	0	0	0	0	0		Sotub01g017130	8.22345	5.24014	1.04064	1.79876	4.65931		Solyc01g008260	10.58	6.515	14.1	7.635	18.555	14.73		CA00g52020	3.93852	0.13463	6.51657	0.462523	0.31492
SMEL_000g023570.1	0	0	0	0	0	0		Sotub01g017140	0	0	0	0	0		Solyc01g008270	69.77	28.99	28.98	63.855	55.225	49.635		CA00g52030	4.78404	1.81845	9.18351	11.2277	75.0518
SMEL_000g023580.1	0	0	0	0	0	0		Sotub01g017150	0	0	0	0	0		Solyc01g008280	27.535	8.295	18.445	29.835	41.295	39.18		CA00g52040	3.22554	0.385901	0.849411	0.59384	0.329564
SMEL_000g023590.1	0	0	0	0.0892331	0.267696	0		Sotub01g017160	0	0	0	0	0		Solyc01g008290	10.625	5.11	5.075	5.985	5.02	6.605		CA00g52050	5.86801	0	0.114989	0.114275	0
SMEL_000g023600.1	1.25294	32.7241	12.0382	5.12644	3.81971	1.79953		Sotub01g017170	0	0	0	0	0		Solyc01g008300	15.015	2.55	2.875	1.905	4.655	1.825		CA00g52060	137.251	13.7257	4.14003	6.71236	0.486429
SMEL_000g023610.1	0	0	0	0	0	0		Sotub01g017180	0	0	0	0	0		Solyc01g008310	51.54	20.77	32.005	46.545	56.55	49.49		CA00g52070	3.01101	0.247668	5.72477	3.40312	0.0417775
SMEL_000g023620.1	0	0	0	0	0	0		Sotub01g017190	0	0	0	0	0		Solyc01g008320	20.975	9.485	14.955	15.095	24.94	61.2		CA00g52080	2.21683	0	0	0.42123	0.294637
SMEL_000g023630.1	10.1071	10.5036	27.2757	58.7529	26.5256	10.1193		Sotub01g017200	0	0	0	0	0		Solyc01g008330	43.635	49.71	35.495	100.435	42.535	72.245		CA00g52090	1055.2	29.671	16.1159	40.0201	7.36018
SMEL_000g023640.1	10.2912	1.97485	0	0	0.0877349	0		Sotub01g017210	3.68195	3.99918	9.39755	4.70265	1.49616		Solyc01g008340	21.395	10.095	9.445	23.345	19.635	24.535		CA00g52100	94.2398	31.5593	7.19951	11.0069	2.30834
SMEL_000g023650.1	17.1355	93.5305	25.0344	16.5659	24.7385	35.2441		Sotub01g017220	13.6579	0	0	0	0		Solyc01g008350	0.015	0	0	0.185	0.135	0.095		CA00g52110	0.218369	0.75347	0.0644419	0	0.0568236
SMEL_000g023660.1	0	0	1.04279	0.879374	0.725934	0.95674		Sotub01g017230	0	0	0.185458	0.111214	1.00244		Solyc01g008360	44.07	38.345	72.885	42.41	47.095	51.445		CA00g52120	0.666927	0.183366	0.145982	0.23167	0
SMEL_000g023670.1	0	0	0	0	0	0		Sotub01g017240	0	0	0	0.153066	0.174555		Solyc01g008370	117.435	49.3	69.38	103.77	66.675	104.17		CA00g52130	44.4687	124.007	84.3806	180.897	291.843
SMEL_000g023680.1	25.9349	46.4742	57.2549	48.488	32.4174	58.1065		Sotub01g017250	43.0146	49.2989	73.1627	52.9378	52.2261		Solyc01g008380	1.79	0.79	0.585	1.51	2.235	2.425		CA00g52140	387.362	316.156	923.455	946.573	750.91
SMEL_000g023690.1	19.7284	22.7433	20.2294	20.586	21.0432	47.8023		Sotub01g017260	60.5002	8.39654	23.6927	24.3471	26.1299		Solyc01g008390	0	0	0	0	0	0		CA00g52150	29.3119	6.98535	27.4757	36.3524	58.963
SMEL_000g023700.1	0.245851	0	0.309118	0.838715	0.843982	0		Sotub01g017270	78.4033	5.15928	5.23485	0.973498	2.27298		Solyc01g008400	0.21	0	0.41	0.56	1.045	0.48		CA00g52160	3.26903	0.185546	0.145844	0	0
SMEL_000g023710.1	19.0803	11.8432	25.9331	15.2168	22.1329	13.5599		Sotub01g017280	13.014	0.786873	0.231791	1.60613	1.62433		Solyc01g008410	0.025	0	0	0	0	0		CA00g52170	121.981	1.50714	43.0268	17.6568	0.0829714
SMEL_000g023720.1	52.2185	32.9099	68.8699	56.3145	45.6461	86.4298		Sotub01g017290	7.67677	1.33242	0.177053	0.847987	1.40433		Solyc01g008420	0.41	0.155	3.86	7.665	6.895	0.64		CA00g52180	9.00448	6.88522	0.655244	6.05545	30.6695
SMEL_000g023730.1	4.62922	10.4146	11.6745	14.3278	9.10375	5.85942		Sotub01g017300	0	0	0	0	0		Solyc01g008430	0	0	0.045	0.055	0	0		CA00g52190	401.454	20.8151	125.043	110.839	66.2009
SMEL_000g023740.1	0	0	0	0	0	0		Sotub01g017310	0	0	0	0	0		Solyc01g008440	6.12	7.01	33.215	4.885	7.19	10.175		CA00g52200	2.04883	0.230531	0.487793	1.1497	5.6846
SMEL_000g023750.1	47.941	227.393	50.1429	72.1311	27.0988	227.184		Sotub01g017320	0	0	0	0	2.00612		Solyc01g008450	0.25	0	0	0	0	0		CA00g52210	0	0	0.230706	0	0
SMEL_000g023760.1	3.4948	2.98615	20.9864	7.87053	11.9191	7.86906		Sotub01g017330	0	0	0	0	0		Solyc01g008460	12.23	7.735	12.74	11.635	14.04	12.96		CA00g52220	1.19301	733.131	175.198	327.332	120.21
SMEL_000g023770.1	20.1231	10.3668	22.5921	22.0942	16.1934	20.7574		Sotub01g017340	0	0	0.0460945	7.96647	4.08982		Solyc01g008470	10.075	6.11	8.26	8.59	5.845	3.87		CA00g52230	0.95552	0.0511833	0.994402	0.826467	0
SMEL_000g023780.1	1.77621	9.24898	105.076	1.21178	1.32952	3.88912		Sotub01g017350	0	0.193521	0	0	0		Solyc01g008480	5.655	4.62	2.935	5.38	7.515	5.945		CA00g52240	0	0	0	0	0
SMEL_000g023790.1	0.793484	0	2.215	0	0.317132	0		Sotub01g017360	0	0.410718	0	0	0		Solyc01g008490	8.28	7.56	7.08	7.48	10.715	14.875		CA00g52250	0	0	0	0	0
SMEL_000g023800.1	9.82835	2.79429	6.72975	20.578	3.50821	0.122455		Sotub01g017370	0	0	0	0	0		Solyc01g008500	1.235	0.38	0.105	0.23	0.73	0.055		CA00g52260	0.119585	0	0.3443	0.18519	0.282666
SMEL_000g023810.1	31.2817	0	5.94147	0	0.140145	0		Sotub01g017380	0.059505	0.0519444	0.155455	0.244402	0		Solyc01g008510	0.49	0.16	0.245	0.115	0.21	18.84		CA00g52270	0	0	0	0	0
SMEL_000g023820.1	30.8201	53.8441	79.4458	52.0781	69.6333	138.23		Sotub01g017390	0	0	0.287718	0	0		Solyc01g008520	2.065	1.315	0.975	4.085	4.515	1.2		CA00g52280	29.285	0.734014	0.477015	0.175298	0
SMEL_000g023830.1	0.22849	0	880.28	0.207868	0.313994	0.295231		Sotub01g017400	0.0656416	0.059825	0.0985522	0.382799	2.51795		Solyc01g008530	7.815	11.52	5.53	8.865	2.575	0.225		CA00g52290	24.602	8.07621	28.1571	22.1549	10.7288
SMEL_000g023840.1	0	0	0	0	0	0		Sotub01g017410	4.78082	2.96073	16.1253	0.384787	2.4897		Solyc01g008540	0.04	0	0.67	0.795	0	0.06		CA00g52300	23.7789	1.59249	24.7737	20.6332	13.8254
SMEL_000g023850.1	11.7531	10.6337	11.1775	11.0613	8.95701	10.0782		Sotub01g017420	0.379689	3.07459	0.768937	0.545209	0.412789		Solyc01g008550	143.79	126.255	123.525	119.515	30.795	2.17		CA00g52310	62.434	4.96117	2.24327	3.28364	4.29659
SMEL_000g023860.1	10.2053	5.5602	13.8192	10.9942	12.0403	7.35797		Sotub01g017430	11.7641	2.15431	8.91599	5.10727	10.9581		Solyc01g008560	18.33	8.92	16.47	8.94	18.77	16.805		CA00g52320	47.3925	17.8962	40.6682	39.9429	20.3611
SMEL_000g023870.1	16.3716	32.4053	23.5716	24.9532	23.9268	28.4758		Sotub01g017440	0	0	0	0	0		Solyc01g008570	0.26	0.125	0	0	0.085	0		CA00g52330	26.1548	6.30353	33.1102	34.8653	34.5822
SMEL_000g023880.1	0	0	1.40699	0	2.64586	0		Sotub01g017450	0.747858	0	0	0	0		Solyc01g008580	0	0	0	0	0	0		CA00g52340	3.95253	1.18336	3.08689	2.50199	6.74585
SMEL_000g023890.1	0.271062	0	0.688024	0	1.71462	0.0806565		Sotub01g017460	0.346944	0	0	0	0		Solyc01g008590	0	0	0	0	0	0		CA00g52350	4.18932	0	2.78139	0.701296	4.98899
SMEL_000g023900.1	3.10045	4.38936	5.33942	8.35737	14.9905	9.00248		Sotub01g017470	0	0	0	0	0		Solyc01g008600	3.66	3.075	7.755	31.045	7.455	5.69		CA00g52360	10.6851	0.523905	2.24774	0.31544	0.19112
SMEL_000g023940.1	9.71226	23.4119	33.8635	83.4478	40.0677	3.10702		Sotub01g017480	0	0	0	0.0979665	0		Solyc01g008610	0.81	0	6.755	0	0	0		CA00g52370	1.37137	0.597443	0.486545	1.53986	1.12562
SMEL_000g023950.1	0.104032	0.506546	228.293	0.567737	0.803473	0.0610215		Sotub01g017490	3.30221	0	44.3432	0.55397	0		Solyc01g008620	30.78	1.195	1.645	0.17	0.265	0.445		CA00g52380	0.247051	0.337322	0.149773	0.0754561	0.83122
SMEL_000g023960.1	0	0	0	0	0	0		Sotub01g017500	0	0	0.207699	0	0		Solyc01g008640	4.76	0	0.03	0	0	0		CA00g52390	10.2231	17.8169	70.9046	188.116	257.688
SMEL_000g023970.1	0	0	0	0	0	0		Sotub01g017510	0	0	0	0	0		Solyc01g008650	15.685	0	0.23	0	0	0		CA00g52400	16.3161	0.418986	1.41397	0.994225	0.142282
SMEL_000g023980.1	5.55897	13.6373	2.86401	6.47798	9.01243	14.4826		Sotub01g017520	0	0	0.138109	0	0.122041		Solyc01g008660	5.2	3.715	3.285	6.03	7.15	6.235		CA00g52410	4.39724	0.857273	2.96059	3.52127	4.89621
SMEL_000g023990.1	26.2493	14.4471	31.2284	8.64761	14.0293	14.9405		Sotub01g017530	0.606995	0	0	0	0		Solyc01g008670	0.395	5.875	14.295	0.12	0.36	0.16		CA00g52420	5.15189	7.07798	9.40347	4.25729	0.819373
SMEL_000g024010.1	0	0	0	0	0	0		Sotub01g017540	0	0	0	0	0		Solyc01g008680	0.525	0.08	12.885	0.72	0.685	4.22		CA00g52430	13.4496	9.7209	9.96156	14.8268	8.22142
SMEL_000g024100.1	2.45387	0	0	0	0	0		Sotub01g017550	13.6963	14.6356	18.3706	24.8338	14.3365		Solyc01g008690	8.14	0.18	0.05	0.405	0.05	0		CA00g52440	8.41598	0.0645506	0.738329	0.744184	0.0992173
SMEL_000g024140.1	0	0	0	0	0	0		Sotub01g017560	2.81418	2.45336	0.338447	0.0594818	1.27881		Solyc01g008700	3.67	10.82	7.065	9.115	14.7	29.08		CA00g52450	1.20741	62.542	7.59381	19.5083	21.0304
SMEL_000g024150.1	0	0	0	0	0	0		Sotub01g017570	85.4491	197.621	207.302	65.5051	63.671		Solyc01g008710	0	0.955	1.495	0	1.45	120.13		CA00g52460	5.27415	2.65312	0.89668	2.08504	0
SMEL_000g024160.1	9.53905	0	0	0.846121	0.206746	0		Sotub01g017580	0.145603	0	0	0	0		Solyc01g008720	0	0.04	0.12	0	0	4.665		CA00g52470	1.45686	0.513814	0.775835	0.815821	0
SMEL_000g024170.1	0	0	0	0	0.226343	0		Sotub01g017590	6.45412	2.52311	3.68603	4.49735	6.33		Solyc01g008730	17.425	8.3	15.145	8.9	14.22	14.46		CA00g52480	15.7494	3.39847	29.1553	24.7958	35.8711
SMEL_000g024180.1	2.84243	4.28436	2.82223	5.17075	1.6149	5.11502		Sotub01g017600	208.539	228.72	603.456	378.007	281.775		Solyc01g008740	0	0	2.145	0	0	0		CA00g52490	2.20509	0.897413	9.07068	18.0395	27.6923
SMEL_000g024190.1	26.066	16.9089	25.6199	32.7089	21.8807	14.1954		Sotub01g017610	0.0668711	0.0506845	11.7368	0.0316098	0		Solyc01g008750	0.02	0.02	0	0	0	0		CA00g52500	0	0.200758	0	0	0.253102
SMEL_000g024200.1	17.2577	5.34715	13.9288	20.0609	12.7827	1.25869		Sotub01g017620	0.174843	0	0.0908468	0.859824	0		Solyc01g008760	3.435	2.525	2.5	5.98	4.97	2.755		CA00g52510	1.44518	1.19207	2.2785	5.06517	1.99133
SMEL_000g024210.1	4.17555	5.3555	2.56868	5.21704	4.55207	6.54624		Sotub01g017630	0.688116	0.165622	0.148691	0.0312923	0		Solyc01g008770	23.115	20.745	16.215	23.61	17.775	10.275		CA00g52520	0	0	0	0	0
SMEL_000g024220.1	10.4101	6.88999	4.50208	9.07432	14.2571	6.20214		Sotub01g017640	2.91013	0.262791	1.20951	0.146187	0.0860818		Solyc01g008780	16.715	69.85	54.135	20.265	29.8	60.56		CA00g52530	0	0	0	0	0
SMEL_000g024230.1	0	0	0	0	0	0		Sotub01g017650	0.295806	0	0	0	0		Solyc01g008790	5.96	25.615	5.98	63.35	40.875	0.675		CA00g52540	55.6508	27.0008	53.695	50.6867	65.7892
SMEL_000g024290.1	7.08167	8.81811	12.1163	9.28624	3.06495	0.918678		Sotub01g017660	11.4205	30.6921	22.4376	24.6279	24.158		Solyc01g008800	4.89	2.3	0.93	1.09	1.87	0.885		CA00g52550	67.5028	14.836	32.9901	40.7404	73.7207
SMEL_000g024300.1	22.9182	12.6738	12.2249	6.37232	6.05365	10.4252		Sotub01g017670	0.128799	0	0	0	0.0713295		Solyc01g008810	22.125	19.65	31.915	17.715	16.69	9.255		CA00g52560	196.325	28.0907	202.348	288.319	60.3304
SMEL_000g024310.1	55.8904	108.515	80.457	47.0334	45.5516	30.6317		Sotub01g017680	0	14.7566	2.4142	0	2.08654		Solyc01g008820	38.055	36.265	32.805	26.36	25.36	42.185		CA00g52570	15.6734	13.8671	13.8155	30.2976	23.4614
SMEL_000g024320.1	26.8225	16.8093	47.4545	134.343	63.7036	1.52875		Sotub01g017690	0.0923399	0.312163	0.363405	0	0		Solyc01g008830	0.03	8.405	4.325	0.28	0.705	0.155		CA00g52580	0	0	0	0.731925	0
SMEL_000g024330.1	118.237	105.886	97.2265	97.7647	75.3114	117.808		Sotub01g017700	0	0	0	0	0		Solyc01g008840	30.785	23.885	41.035	31.49	40.17	46.61		CA00g52590	0	0	0	0	0
SMEL_000g024340.1	53.1182	2.70624	82.0517	23.8234	297.234	4.76443		Sotub01g017710	0	0	0.353495	0	0		Solyc01g008850	10.065	59.255	133.97	40.455	85.18	116.705		CA00g52600	46.7145	0.301386	0	0.0943157	0.0172819
SMEL_000g024350.1	40.5991	19.7754	31.433	61.8489	49.0677	23.4409		Sotub01g017720	0	0	0	0	0		Solyc01g008860	0	0	0	0	0	0		CA00g52610	214.14	2.79007	0	0	0.124137
SMEL_000g024360.1	6.74757	4.48141	9.86609	13.5303	9.41316	7.42603		Sotub01g017730	0.392707	0	0	0.638105	0		Solyc01g008870	0	0	0	0	0.165	0		CA00g52620	4.2758	0.0878957	0.243187	0.646752	141.083
SMEL_000g024370.1	4.35986	0	0.540458	0	0.0281073	0		Sotub01g017740	32.9773	17.657	39.9457	10.204	23.8946		Solyc01g008880	0	0.165	0.17	0	0.11	0		CA00g52630	0	0	0	0	0.208587
SMEL_000g024380.1	0.077228	0.878506	15.1779	45.242	1.09278	0.179006		Sotub01g017750	2.69609	3.61287	5.38305	2.44348	10.6965		Solyc01g008890	11.785	12.855	16.495	9.365	8.06	8.555		CA00g52640	0.659604	0.208421	0.462267	0.260975	0.235831
SMEL_000g024390.1	4.24033	8.15474	3.50813	4.64686	2.96237	6.31151		Sotub01g017760	0	0	0	0	0		Solyc01g008900	3.775	3.7	2.34	5.075	4.175	3.655		CA00g52650	23.4405	7.0833	10.7983	23.7133	27.2182
SMEL_000g024400.1	0.131548	0	0	0	0.773215	0.859573		Sotub01g017770	0.663098	0.0704986	0.486308	0.218814	0.198681		Solyc01g008910	3.3	1.37	6.44	0.67	1.66	10.105		CA00g52660	22.5091	13.0448	31.1654	26.1263	17.5585
SMEL_000g024460.1	0	0	0	0	0	0		Sotub01g017780	0	0	0	0	0		Solyc01g008920	0.43	42.17	13.825	3.235	4.205	1.915		CA00g52670	16.0721	11.8077	14.6461	9.60721	11.0195
SMEL_000g024470.1	0	0	0	0	0	0		Sotub01g017790	0.279757	0.267151	5.74051	0.524094	0.0825088		Solyc01g008930	2.065	6.635	10.975	9.015	6.19	2.275		CA00g52680	2.33177	1.56969	10.7019	13.9141	7.30837
SMEL_000g024480.1	0	1.82574	0.268498	0	0	0		Sotub01g017800	14.3691	18.6997	14.0525	20.7002	19.8639		Solyc01g008940	1.365	13.655	1.075	0	0	0		CA00g52690	34.8951	0	0.698642	0	0
SMEL_000g024490.1	0	0	0	0	0	0		Sotub01g017810	0	0	0	0	0		Solyc01g008950	256.475	134.715	266.235	194.49	218.39	141.685		CA00g52700	0	0	0	0.0910335	0.138654
SMEL_000g024530.1	0	0	0	0	0	0		Sotub01g017820	0	0	0	0	0		Solyc01g008960	150.795	49.52	100.33	197.69	148.66	57.445		CA00g53540	4.10018	1.16774	1.36334	6.03438	3.51887
SMEL_000g024790.1	0	0	0	0	0	0		Sotub01g017830	1.33503	0.943913	0.582632	0.782552	0.90929		Solyc01g008970	207.57	134.055	173.175	214.16	223.745	116.11		CA00g53550	60.9898	27.5094	57.8933	49.2716	83.9583
SMEL_000g024800.1	0	0	0	0	0	0		Sotub01g017840	0	0	0.0815291	0.0687348	0		Solyc01g008980	7.035	6.47	8.285	5.87	9.555	12.63		CA00g53560	1.73709	0.384584	0.954505	1.25277	1.43561
SMEL_000g024810.1	0	0	0	0	0	0		Sotub01g017850	0	0	0	0	0.414312		Solyc01g008990	14.29	10.895	17.665	16	15.12	15.22		CA00g53570	25.9685	4.62186	16.0032	9.64921	13.8586
SMEL_000g024820.1	0	0	0	0	0	0		Sotub01g017860	0	0	0	0	0		Solyc01g009000	33.655	21.925	24.3	35.255	35.085	23.31		CA00g53580	11.9977	2.53768	9.77682	9.0821	9.32592
SMEL_000g024830.1	0	0	0	0	0	0		Sotub01g017870	40.7019	20.8995	41.6494	31.2646	42.2323		Solyc01g009010	7.385	25.55	38.97	23.9	16.505	54.435		CA00g53590	0	0	0	0	0
SMEL_000g024840.1	0	0	0	0	0	0		Sotub01g017880	0	0	0	0	0		Solyc01g009020	103.63	110.2	172.83	125.63	175.06	73.585		CA00g53600	0	0	0	0	0
SMEL_000g024850.1	0	0	0	0	0	0		Sotub01g017890	29.0778	18.6703	1.09693	0	4.14706		Solyc01g009030	18.105	4.115	4.71	14.21	14.88	19.665		CA00g53610	0	2.22812	0	0	0
SMEL_000g024860.1	0	0	0	0	0	0		Sotub01g017900	0.410549	0	0.489868	0.325416	0.505195		Solyc01g009040	9.205	1.26	0.92	0.985	0.17	0		CA00g53620	16.8988	53.682	12.3103	2.74093	0.356776
SMEL_000g024870.1	0	0	0	0	0	0		Sotub01g017910	1.21239	1.54433	0	0	0.685792		Solyc01g009050	25.17	21.23	21.56	21.13	24.63	44.16		CA00g53630	0	0	0	0	0
SMEL_000g024880.1	0	0	0	0	0	0		Sotub01g017920	0.416285	0	0.360172	0	0.234937		Solyc01g009060	19.14	8.145	20.475	17.855	17.415	21.28		CA00g53640	0	0	0	0	0
SMEL_000g024890.1	0	0	0	0	0	0		Sotub01g017930	13.1316	6.46343	0.252615	0.084877	1.98858		Solyc01g009070	9.085	5.145	16.645	7.85	8.325	4.035		CA00g53650	63.6793	14.7383	54.6447	78.5543	78.3582
SMEL_000g024900.1	0	0	0	0	0	0		Sotub01g017940	1.96458	0.0626806	0.427866	0.0862311	0.0950221		Solyc01g009080	0.07	193.035	68.53	23.07	14.195	1.68		CA00g53660	29.9423	7.90164	1.96362	0.297241	0.0611216
SMEL_000g024910.1	0	0	0	0	0	0		Sotub01g017950	0.165747	0	107.605	0	0.101204		Solyc01g009090	33.61	18.09	32.54	26.6	35.63	38.74		CA00g53670	174.228	81.7061	427.876	96.0627	11.3919
SMEL_000g024920.1	0	0	0	0	0	0		Sotub01g017960	214.301	155.532	633.301	92.8176	70.6414		Solyc01g009100	92.265	46.02	67.215	162.605	81.29	70.26		CA00g53680	20.537	1.64377	25.4641	20.9181	0.229367
SMEL_000g024930.1	0	0	0	0	0	0		Sotub01g017970	3.21391	1.04392	1.15126	2.69757	2.87487		Solyc01g009110	3.325	10.785	7.625	5.54	8.12	17.545		CA00g53690	0	0	0	0	0
SMEL_000g024940.1	0.390287	2.50513	1.02421	0	0.843145	0		Sotub01g017980	0.39418	0.0636848	29.1715	0	0.0418236		Solyc01g009120	4.085	11.545	5.385	5.505	8.235	14.545		CA00g53700	89.1481	107.238	41.5174	34.1526	0.518325
SMEL_000g024960.1	0.0793266	0	0	0.21648	0.108586	0.0460112		Sotub01g017990	0	0	0	0	0		Solyc01g009130	0	0	0	0	0	0		CA00g53710	464.665	201.857	200.286	376.303	142.276
SMEL_000g024990.1	0	0	0	0	0	0		Sotub01g018000	84.3082	27.8865	27.8389	31.9737	49.8314		Solyc01g009140	0	0	0	0	0	0		CA00g53720	1.35787	6.43745	11.1454	10.7197	3.4067
SMEL_000g025000.1	0	0	0	0	0	0		Sotub01g018010	0.301967	0.21297	0.19682	0.890344	1.84922		Solyc01g009150	10.96	8.305	9.2	15.06	14.5	12.625		CA00g53730	34.1786	6.90162	9.92409	35.9581	45.9044
SMEL_000g025010.1	0	0	0	0	0	0		Sotub01g018020	93.9551	27.9737	14.2946	35.9777	94.2951		Solyc01g009160	26.31	14.48	1.66	3.33	31.065	9.805		CA00g53740	3.2587	0	0	0	0
SMEL_000g025020.1	0	0	0	0	0	0		Sotub01g018030	23.6217	6.84568	8.08185	25.6231	33.6515		Solyc01g009170	104.46	42.725	76.425	28	98.385	62.13		CA00g53750	402.342	8.90746	13.787	7.19878	12.2602
SMEL_000g025030.1	0	0	0	0	0	0		Sotub01g018040	0	0	0.200052	0.139342	0		Solyc01g009180	17.625	10.85	16.875	16.605	16.485	28.565		CA00g53760	69.8045	6.39499	0	5.91331	0
SMEL_000g025040.1	0	0	0	0	0	0		Sotub01g018050	1.77404	0	0	0	0		Solyc01g009190	0.08	0.075	0.035	0	0	0		CA00g53770	41.0695	13.3402	12.4228	16.5593	25.649
SMEL_000g025050.1	0	0	0	0	0	0		Sotub01g018060	2.06182	8.06076	247.425	8.54062	3.1509		Solyc01g009200	6.89	3.085	1.825	1.42	0.635	0.04		CA00g53780	129.842	259.471	660.787	549.738	325.917
SMEL_000g025060.1	44.6975	30.4725	75.5425	5.4778	20.5125	53.9478		Sotub01g018070	8.7198	18.0699	12.894	9.78786	8.59264		Solyc01g009210	0	0	0	0	0	0		CA00g53790	11.9535	3.25397	21.4317	22.0924	14.8106
SMEL_000g025070.1	0	0	0	0	0	0		Sotub01g018080	16.7122	19.44	10.493	8.34413	7.35425		Solyc01g009220	1.005	1.91	0.685	0.555	0.08	0		CA00g53800	0	0.424047	0.900536	1.72011	0
SMEL_000g025080.1	0	0	0	0	0	0		Sotub01g018090	0	0	0	0	0		Solyc01g009230	10.52	7.755	2.605	4.945	5.555	1.825		CA00g53810	5.62566	0	0	0	0
SMEL_000g025090.1	0	0	0	0	0	0		Sotub01g018100	2.7961	5.09168	6.66006	3.94457	3.00742		Solyc01g009240	0.185	0.22	15.02	0	0.13	0.02		CA00g53820	1.94444	0.54669	0.190932	0.226983	0.198613
SMEL_000g025100.1	0	0	0	0	0	0		Sotub01g018110	0.0999998	0.0975407	1.03832	0	0		Solyc01g009250	0.49	0.87	10.51	0.77	1.45	0.16		CA00g53830	9.95187	8.96622	11.3214	18.5153	13.0338
SMEL_000g025110.1	0	0	0	0	0	0		Sotub01g018120	3.28007	0	5.64135	2.40422	2.52917		Solyc01g009260	0.505	0.865	0	0.045	0	0		CA00g53840	2.90893	0.656079	3.05434	4.04779	3.86896
SMEL_000g025120.1	0.0607949	0.197743	0	0.055307	0.166982	0.419637		Sotub01g018130	6.21274	2.0639	3.15808	1.49917	2.68839		Solyc01g009270	0.035	0.105	0.07	0	0	0		CA00g53850	12.0865	1.57406	12.9788	10.5537	20.8417
SMEL_000g025130.1	0	0	0	0	0	0		Sotub01g018140	0	0	0	0	0		Solyc01g009280	18.61	11.735	14.545	12.015	18.115	16.91		CA00g53860	0.512081	0.0373573	0.241346	0.492098	0.701128
SMEL_000g025140.1	0.257762	0.167753	0.323692	0	0.378205	1.06312		Sotub01g018150	0	0	0	0	0		Solyc01g009290	14.53	5.89	14.09	9.615	10.84	14.95		CA00g53870	53.593	17.8879	16.594	23.3106	21.1855
SMEL_000g025150.1	0	0	0	4.98239	0	0		Sotub01g018160	240.419	192.124	244.057	128.688	173.037		Solyc01g009300	58.33	7.09	11.9	36.69	35.54	11.91		CA00g53880	70.6696	51.851	236.58	149.821	1.35321
SMEL_000g025160.1	0	0	0	0	0	0		Sotub01g018170	2.87247	2.05776	1.43209	3.02832	8.22554		Solyc01g009310	116.76	46.035	41.095	106.64	129.575	65.29		CA00g53890	1.54335	0.214943	0.108196	0.166388	0.0875431
SMEL_000g025170.1	0	0	0	0	0	0		Sotub01g018180	80.6143	33.4686	66.9211	62.2349	62.7888		Solyc01g009320	0.08	0	0.12	0	0	0.03		CA00g53900	293.016	89.5102	650.463	144.94	2.57806
SMEL_000g025180.1	0	0	0	0	0	0		Sotub01g018190	0.0682114	0	0	0.067587	0		Solyc01g009330	0.48	0.15	0.115	0	0	0		CA00g53910	0	0	0	0	0
SMEL_000g025190.1	0	0	0	0	0	0		Sotub01g018200	0	0	0	0	0		Solyc01g009340	0.935	1.07	1.07	0.96	0.595	0.06		CA00g53920	0	0	0.0130044	0	0.0118541
SMEL_000g025200.1	0	0	0	0	0	0		Sotub01g018210	0	0	0	0	0		Solyc01g009350	0.05	0	0	0	0	0		CA00g53930	0	0	0	0	0
SMEL_000g025210.1	1.00663	0.805285	0	0	0.21282	0.34249		Sotub01g018220	1.54229	0.055417	0.118176	3.64341	0.556871		Solyc01g009360	0	0	0	0	0	0		CA00g53940	0.196213	0	0	0	0.544991
SMEL_000g025220.1	0	0	0	0	0	0		Sotub01g018230	2.75472	0.407233	0.444055	2.87488	1.03047		Solyc01g009370	17.2	0	0.765	0.085	0.045	0		CA00g53950	0	0	0	0	0
SMEL_000g025230.1	0	0	0	0	0	0		Sotub01g018240	12.8948	0	0	0	0		Solyc01g009380	11.38	9.285	5.44	7.29	8.34	9.26		CA00g53960	17.7933	0	0	1.133	0
SMEL_000g025240.1	0	0	0	0	0	0		Sotub01g018250	0.453145	0	0	0	0		Solyc01g009390	12.25	3.55	8.465	6.665	8.97	14.865		CA00g53970	13.8128	7.45717	19.4112	10.237	14.4688
SMEL_000g025250.1	1.53721	1.2412	0	0	0.617231	3.14953		Sotub01g018260	8.67961	14.374	3.34593	11.9568	6.8334		Solyc01g009400	5.015	0	0	0	0	0		CA00g53980	37.8376	20.9821	59.7574	123.422	34.8484
SMEL_000g025260.1	4.20982	0	1.92916	1.93095	1.9972	8.17371		Sotub01g018270	0.21581	0.225217	0.154337	5.34943	0.724614		Solyc01g009410	14.57	0	0	0	0	0		CA00g53990	0.270681	20.9528	9.12346	8.26113	4.64704
SMEL_000g025270.1	2.81438	0.50633	8.15732	1.56401	1.05585	3.85175		Sotub01g018280	2.03656	0	0.127499	1.22022	0.422279		Solyc01g009420	137.32	79.96	71.405	322.45	316.225	156.75		CA00g54000	6.9421	1.76523	3.04212	4.40833	2.29005
SMEL_000g025280.1	0	0	0	0	0	0		Sotub01g018290	3.33495	0.455189	1.16322	1.55988	1.17074		Solyc01g009430	26.625	25.05	158.775	110.655	282.66	212.07		CA00g54010	3.48612	1.46775	6.43422	5.03209	3.16971
SMEL_000g025290.1	0	0	0	0	0	0		Sotub01g018300	9.15079	0	0	3.97609	0		Solyc01g009440	0	0	0	0.1	0	0		CA00g54020	0	0	0	0.575966	1.7601
SMEL_000g025300.1	0.164483	0	0.311027	0	0.225038	0.0477648		Sotub01g018310	4.4984	1.09157	0	12.7173	2.14317		Solyc01g009450	107.975	74.035	81.425	92.285	147.14	101.53		CA00g54030	0	0	0	0	0
SMEL_000g025310.1	0	0	0	0	0	0		Sotub01g018320	2.04224	7.68619	1.70863	1.63976	1.95763		Solyc01g009460	0	0	0	0	0	0		CA00g54040	0	0	0	0	0
SMEL_000g025320.1	0	0	0	0	0	0		Sotub01g018330	0	0	0	0	0		Solyc01g009470	0.085	0	0	0	0	0		CA00g54050	79.3029	32.8931	75.1164	85.0212	169.521
SMEL_000g025330.1	0	0	0	0	0	0		Sotub01g018340	0.773265	0	0.171314	0	0		Solyc01g009480	1.615	0.33	18.57	0	0.12	0		CA00g54060	3.58142	5.04331	5.85776	2.28935	0.257401
SMEL_000g025340.1	0	0	0	0	0	0		Sotub01g018350	0	0	0	0	0		Solyc01g009490	0	0	0	0	0	0		CA00g54070	462.669	129.748	118.385	25.8712	86.5892
SMEL_000g025350.1	0	0	0	0	0	0		Sotub01g018360	0.46943	0	0	0.43111	2.26194		Solyc01g009500	12.195	10.465	8.3	3.67	6.125	3.395		CA00g54080	0	0	0	0	0.165586
SMEL_000g025360.1	0	3.05784	0	0	0.578033	0		Sotub01g018370	0.748528	0	1.15707	0	0		Solyc01g009510	0	0	0	0	0	0		CA00g54090	69.7865	0.156426	0.154832	0	0.714772
SMEL_000g025370.1	0.259582	0	0	0	0.1148	0.326999		Sotub01g018380	0	0	0	0	0		Solyc01g009520	109.935	58.325	67.14	150.155	164.05	90.615		CA00g54100	3.56111	0	0	0	0.326781
SMEL_000g025380.1	0	0	0	0	0	0		Sotub01g018390	0	0	0	0	0		Solyc01g009530	0.08	0	0	0	0	0		CA00g54110	3.06821	0	0	0	0
SMEL_000g025390.1	0.0631983	0	0	0	0.0289183	0		Sotub01g018400	0	0	0	0	0		Solyc01g009540	0	0	0	0	0	0		CA00g54120	0.281204	0.751947	0.397558	0.129903	0.269692
SMEL_000g025400.1	0.603961	0	0	0	0.449662	1.11144		Sotub01g018410	25.1099	0	0	2.83837	10.2535		Solyc01g009550	0	0	0	0.24	0.205	0.145		CA00g54130	6.07887	3.39188	12.6464	13.5149	10.4026
SMEL_000g025410.1	0.337613	0	0.879701	0	0	0.659779		Sotub01g018420	23.558	1.73168	1.22779	2.81408	4.77126		Solyc01g009560	0.875	0	0	0	0	0		CA00g54140	10.9981	31.7364	93.0533	104.59	141.371
SMEL_000g025420.1	0	0	0	0	0	0		Sotub01g018430	8.00338	0	0	0.837377	1.33102		Solyc01g009570	0	34.135	12.715	0.59	0.095	0		CA00g54150	40.425	1.07692	13.8479	16.4538	15.1985
SMEL_000g025430.1	0	0	0	0	0	0		Sotub01g018440	12.0462	1.17111	0.514644	2.19024	2.55767		Solyc01g009580	2.525	0	0	0	0	0		CA00g54160	130.819	6.94193	16.8987	29.214	21.7086
SMEL_000g025440.1	0	0	0	0	0	0		Sotub01g018450	2.15725	0	0.945801	0	0		Solyc01g009590	0	0	0	0	0.125	0		CA00g54170	7.06578	2.35374	14.7754	13.8704	10.4832
SMEL_000g025450.1	0	0	0	0	0	0		Sotub01g018460	0.986246	0	0	0	0.393249		Solyc01g009600	0.025	0.025	12.93	0	0.08	0		CA00g54180	15.6222	6.24809	8.20649	8.14699	20.4965
SMEL_000g025460.1	0	0	0	0	0	0		Sotub01g018470	0	0	0	0	0		Solyc01g009610	30.4	31.16	22.26	43.49	36.72	12.125		CA00g54190	2.05671	62.0581	2.42655	4.29878	2.33178
SMEL_000g025470.1	0	0	0	0	0	0		Sotub01g018480	0	0	0	0	0		Solyc01g009620	13.75	9.285	12.925	28.425	22.525	34.65		CA00g54200	3.25806	2.97939	0.417823	0.530923	2.35254
SMEL_000g025480.1	0	0	0	0.0635971	0.127807	0.0807558		Sotub01g018490	0	0.0974765	0.0712409	0	0		Solyc01g009630	25.99	22.29	22.25	29.85	27.24	49.715		CA00g54210	3.07746	0	1.04062	0.473904	0.260216
SMEL_000g025490.1	0	0	0	0	0	0		Sotub01g018500	53.4512	21.158	20.7837	65.1507	35.863		Solyc01g009640	0	0	0	0	0	0		CA00g54220	11.0298	1.0437	12.5547	6.61229	17.5591
SMEL_000g025500.1	0	0	0	0	0	0		Sotub01g018510	10.4019	8.41827	10.1856	11.2076	17.344		Solyc01g009650	0.37	0.18	0	0	0	0		CA00g54230	0	0	0	0	0
SMEL_000g025510.1	0	0	0	0	0	0		Sotub01g018520	0	0	0	0.0592435	0		Solyc01g009660	0	0	0	0	0	0		CA00g54630	6.3406	2.82988	8.11109	6.24431	11.0153
SMEL_000g025520.1	0	0	0	0	0	0		Sotub01g018530	0	0.259669	0.60926	0	0		Solyc01g009670	1.02	8.995	1.73	1.385	0.755	0.095		CA00g54640	20.9901	6.19581	46.1922	43.591	36.5943
SMEL_000g025530.1	0	0	0	0	0	0		Sotub01g018540	94.0821	51.7143	110.6	129.305	140.913		Solyc01g009680	0.035	64.335	11.7	1.5	0.235	6.59		CA00g54650	253.77	13.0316	22.5399	10.7945	24.4704
SMEL_000g025550.1	0	0	0	0	0	0		Sotub01g018550	0	0	0	0	0		Solyc01g009690	5.24	0.94	1.005	0.365	0.93	0.42		CA00g54660	11.1368	7.64898	13.259	18.9941	12.9121
SMEL_000g025620.1	0	0	0	0	0	0		Sotub01g018560	0	0	0	0	0.205331		Solyc01g009700	1.085	0.84	0.37	0.065	0.42	0.285		CA00g54670	0	0	0	0	0
SMEL_000g025670.1	0	0	0	0	0	0		Sotub01g018570	0	0	0	0	0.552686		Solyc01g009710	0	0	0	0	0	0		CA00g54680	58.7445	12.6473	21.3252	39.7139	37.714
SMEL_000g025680.1	0	0	0	0	0	0		Sotub01g018580	0.203138	0.686193	0.391503	0.128074	0.435197		Solyc01g009720	3.58	0.865	0.295	0.06	0.065	0.035		CA00g54690	297.517	169.039	108.29	201.213	860.32
SMEL_000g025700.1	0.451832	1.8326	0.285899	0.616426	6.91718	0.133057		Sotub01g018590	0.837591	1.47902	0.601989	0.408634	0.636575		Solyc01g009730	0	0	0	0	0	0		CA00g55780	0	0	0	0	0
SMEL_000g025710.1	0	0	0	0	0	0		Sotub01g018600	0.577082	0.211151	0.676427	0.401747	0.0617804		Solyc01g009740	0	0	0.08	0	0	0		CA00g55790	10.7016	8.29763	10.2654	9.59666	10.8511
SMEL_000g025720.1	0	0	0	0	0	0		Sotub01g018610	0	0	0	0	0		Solyc01g009750	75.105	49.47	90.84	77.57	142.12	178.675		CA00g55800	165.062	336.312	159.345	305.402	213.248
SMEL_000g025730.1	0	0	0	0	0	0		Sotub01g018620	0	0	0	0	0		Solyc01g009760	7.015	2.83	3.295	0.63	1.745	0.615		CA00g55810	0	0	0.110812	0.105718	0.0909279
SMEL_000g025740.1	0	0	0	0	0	0		Sotub01g018630	3.85948	0.680629	0.875139	1.34348	2.43546		Solyc01g009770	19.43	2.445	1.785	5.15	2.53	2.825		CA00g56330	1.1084	2.98225	4.82275	0.467226	0
SMEL_000g025760.1	0	0	0	0	0	0		Sotub01g018640	4.22107	0.19762	2.73722	0.548284	0.161877		Solyc01g009780	30.98	22.05	50.355	20.42	43.505	62.905		CA00g56340	0	0	0	0	0
SMEL_000g025770.1	0	0	0	0	0	0		Sotub01g018650	12.7972	4.15835	16.9971	3.66425	2.75329		Solyc01g009790	0	0	0	0	0	0		CA00g56350	0	0	0.0647	0	0.063385
SMEL_000g025810.1	66.4277	362.034	24.6199	36.8738	22.2862	43.1908		Sotub01g018660	31.0182	27.8552	37.0574	40.9992	20.4834		Solyc01g009800	0	0	0	0	0	0		CA00g56360	7.11381	2.69774	3.45833	3.13172	2.21507
SMEL_000g025820.1	143.618	0	26.8843	0.940515	20.2309	0.997211		Sotub01g018670	2.04823	1.90394	1.54569	1.12124	0.44028		Solyc01g009810	1.365	0.405	0.085	0.585	0.69	0.45		CA00g56370	3.2794	3.83072	1.63617	6.69633	4.47096
SMEL_000g025830.1	0	0	0	0	0	0		Sotub01g018680	0	0	0	4.06228	0		Solyc01g009820	12.815	6.55	21.985	7.925	16.115	17.565		CA00g56380	0	0	0	0	0
SMEL_000g025840.1	0	0	0	0	0	0		Sotub01g018690	5.47306	3.00544	3.32296	2.67562	1.92298		Solyc01g009830	5.485	0.04	0.39	0.06	3.845	0.035		CA00g56390	4.27266	25.7462	4.90642	0.953997	0.494509
SMEL_000g025930.1	0	0	0	0	0	0		Sotub01g018700	0.0948865	0	0.062539	0	0		Solyc01g009840	0.205	0	0	0	0	0		CA00g56400	267.231	45.2535	55.8315	89.5728	104.084
SMEL_000g025940.1	0	0	0	0	0	0		Sotub01g018710	0	0	0	0.265432	0.628697		Solyc01g009850	14.065	13.005	20.215	13.46	10.49	14.18		CA00g56930	0.386886	2.21132	0.264561	0	0.101252
SMEL_000g025980.1	0	0	0	0	0	0		Sotub01g018720	4.3314	3.76253	3.47351	6.06175	4.22883		Solyc01g009860	92.765	121.065	114.845	28.605	16.415	3.07		CA00g56940	0	0	0	0	0
SMEL_000g026000.1	0	0	0	0	0	0		Sotub01g018730	0	0.205822	0	0.122138	0.136651		Solyc01g009870	0.355	0.06	3.235	23.09	20.135	2.86		CA00g56950	0	0.355589	6.53834	0.310996	0
SMEL_000g026020.1	0	0	0	0	0	0		Sotub01g018740	0	0	0	0	0.356046		Solyc01g009880	0	0	0.63	0	0	0		CA00g56960	0.30218	0	0	0.179166	0.193272
SMEL_000g026280.1	0	0	0	0.244476	0	0		Sotub01g018750	3.39378	0	0.73029	1.24154	0.464152		Solyc01g009890	0	0.25	0.125	0	0	0		CA00g56970	215.293	2.2027	0.35523	0.315931	0
SMEL_000g026300.1	1.21366	1.56639	1.24928	0.220683	2.79919	1.66908		Sotub01g018760	23.5017	4.92786	11.4975	31.7068	32.5236		Solyc01g009900	0	0.525	5.345	0	0	0		CA00g56980	0	0	0.50806	0.294337	0
SMEL_000g026310.1	0.504967	0.102794	0.59301	1.37833	3.41275	2.0428		Sotub01g018770	0.958071	0.0989574	0.657763	1.37849	0.121427		Solyc01g009910	0	0	0.275	0	0	0		CA00g56990	0.147109	0	0.163391	0	0.062707
SMEL_000g026340.1	205.926	155.496	464.738	99.2243	490.861	81.0042		Sotub01g018780	0	0	0.26184	0.421904	0		Solyc01g009920	0	0	0.04	0	0	0		CA00g57030	3.99908	13.6467	44.3458	43.0752	26.2351
SMEL_000g026350.1	0	0	0	0	0	0		Sotub01g018790	0.237523	0.196893	0	0	0.13709		Solyc01g009930	0.99	0.195	0.06	0.075	0.2	0		CA00g57040	1.08566	3.3733	2.61281	4.82688	5.49146
SMEL_000g026360.1	0	0	0	0	0	0		Sotub01g018800	0	0	0	0.232712	0		Solyc01g009940	0	0	0	0	0	0		CA00g57050	342.58	6.31774	1.78228	18.4293	46.1042
SMEL_000g026370.1	0	0	0	0	0	0		Sotub01g018810	0.53168	0	0.654828	0.386994	0.74457		Solyc01g009950	0.11	0.105	0	0	0	0		CA00g57060	47.9588	32.3849	92.2772	291.628	88.1334
SMEL_000g026380.1	0	0	0	0	0	0		Sotub01g018820	0	0	0	0	0		Solyc01g009960	0	0	0.655	0	0	0		CA00g57070	0	0	1.1015	0.218958	0.72776
SMEL_000g026390.1	0	0	0	0	0	0		Sotub01g018830	0	0	0	0	2.00565		Solyc01g009970	8.99	21.58	12.095	16.715	10.725	21.18		CA00g57080	0.356886	0.348122	0.712064	0.205695	0.552013
SMEL_000g026400.1	0	0	0	0	0	0		Sotub01g018840	0	0	0	0.355	0.781436		Solyc01g009980	0	0	0	0	0	0		CA00g57090	30.4753	7.91019	18.7018	12.5412	2.35943
SMEL_000g026410.1	0	0	0	0	0	0		Sotub01g018850	212.394	8.20862	78.1139	4.64539	15.611		Solyc01g009990	29.71	121.085	82.695	138.825	61.435	100.775		CA00g57100	3.38367	0.252845	0	0.273929	0
SMEL_000g026420.1	0	0	0	0	0	0		Sotub01g018860	0	0	0	0	0		Solyc01g010000	17.58	12.57	14.905	4.985	5.325	8.115		CA00g57110	0.868643	0.140208	0.0505925	0.235271	0.048182
SMEL_000g026430.1	0	0	0	0	0	0		Sotub01g018870	111.339	14.6285	64.0115	26.2367	52.6086		Solyc01g010010	0.21	0.065	0	0	0	0		CA00g57120	0.03884	0	0.0289533	0.0122709	0
SMEL_000g026440.1	0	0	0	0	0	0		Sotub01g018880	16.5803	2.14424	4.98334	2.97033	12.7863		Solyc01g010020	18.01	6.6	3.665	2.075	4.975	0.89		CA00g57130	0.380074	0	0	0.029419	0
SMEL_000g026450.1	0	0	0	0	0	0		Sotub01g018890	0	0	0	0	0		Solyc01g010030	14.94	6.245	5.71	4.525	2.39	2.71		CA00g57140	0.258437	0	0	0.0766864	0
SMEL_000g026460.1	0	0	0	0	0	0		Sotub01g018900	3.12407	0	0	0.664261	0.776004		Solyc01g010040	0	0	0	0	0	0		CA00g57150	0.760555	0	0	0	0.209161
SMEL_000g026470.1	0	0	0	0	0	0		Sotub01g018910	0	0	0	0	0		Solyc01g010050	29.805	45.845	29.015	33.98	27.665	17.895		CA00g57160	0.280705	0.224781	0.448466	1.16274	0
SMEL_000g026480.1	0	0	0	0	0	0		Sotub01g018920	6.71543	1.32544	7.72368	5.90357	8.39401		Solyc01g010060	2.405	1.6	1.07	1.745	9.2	38.115		CA00g57170	6.25812	11.3079	20.8296	4.64554	0.724267
SMEL_000g026490.1	0	0	0	0	0	0		Sotub01g018930	8.42989	2.21849	5.18117	9.17816	10.703		Solyc01g010070	0	0	0	0	0	0		CA00g57180	0	0	0	0	0
SMEL_000g026500.1	0	0	0	0	0	0		Sotub01g018940	29.6198	2.26623	24.7238	17.8652	26.4988		Solyc01g010080	56.245	0.09	0.07	0	0.03	0.04		CA00g57190	0	0	0	0	0
SMEL_000g026510.1	0	0	0	0	0	0		Sotub01g018950	0	0	0	0	0		Solyc01g010090	0	0	0	0	0	0		CA00g57200	0	0	0	0	0
SMEL_000g026520.1	0	0	0	0	0	0		Sotub01g018960	0	0	0	0.158162	0		Solyc01g010100	0	0	0	0	0	0		CA00g57210	0	0	0.136365	0	0
SMEL_000g026530.1	0	0	0	0	0	0		Sotub01g018970	0	0	0	0	0.0616408		Solyc01g010110	0	0	0	0	0.165	0.105		CA00g57220	0	0	0	0	0
SMEL_000g026540.1	0	0	0	0	0	0		Sotub01g018980	0	0.114227	0	0	0		Solyc01g010120	0	0	0	0	0	0		CA00g57230	0	0	0	0	0
SMEL_000g026630.1	70.1069	74.4242	18.0231	21.5905	17.9135	16.6417		Sotub01g018990	14.105	4.25563	3.83256	4.79639	0		Solyc01g010130	8.85	7.61	68.21	7.68	3.64	1.37		CA00g57240	0	0	0	0	0
SMEL_000g026640.1	0	0	71.9479	0	0	0		Sotub01g019000	61.2926	63.7018	9.68674	11.5986	5.46285		Solyc01g010140	0	0.035	0	0	0	0		CA00g57250	0	0	0	0	0
SMEL_000g026650.1	0	0	0	0	0	0		Sotub01g019010	22.4355	7.31648	3.70054	4.44437	3.46258		Solyc01g010150	10.63	3.945	14.15	0.405	2.66	5.81		CA00g57260	0	0	0.0619629	0	0
SMEL_000g026710.1	0	0	0	0	0	0		Sotub01g019020	72.4435	60.8743	25.5417	153.965	59.6664		Solyc01g010160	0	0	0	0	0.145	32.855		CA00g57270	0	0	0	0	0
SMEL_000g026810.1	0	0	0	0	0	0		Sotub01g019030	0	0.0704041	0.0725718	0.0878315	0		Solyc01g010170	0	0	0	0	0	49.855		CA00g57280	2.4313	23.4347	6.00442	8.57939	15.7776
SMEL_000g026820.1	0	0	0	0	0	0		Sotub01g019040	1.42723	5.35773	2.86439	0.30562	0.639055		Solyc01g010180	4.86	62.44	20.815	57.07	30.695	2.925		CA00g57290	0	0	0	0	0
SMEL_000g026830.1	0	0	0	0	0	0		Sotub01g019050	0.533135	0.18381	0.644753	0.545196	0.105227		Solyc01g010190	18.495	9.83	20.63	30.535	20.425	22.07		CA00g57300	0	1.32944	0.33381	0	0.433367
SMEL_000g026840.1	0	0	0	0	0	0		Sotub01g019060	0	0	0	0	0		Solyc01g010200	48.165	21	92.105	243.56	201.035	52.23		CA00g57310	0	0	0	0	0
SMEL_000g026850.1	0	2.26583	2.42231	0.828474	0.957574	9.67468		Sotub01g019070	0	0	0	0	0		Solyc01g010210	0	0	0.09	0	0.095	0.42		CA00g57320	0	0	0	0	0
SMEL_000g026860.1	0	0	3.59643	3.61375	10.0657	7.72766		Sotub01g019080	0	0	0	0	0		Solyc01g010220	9.035	5.52	8.525	13.43	8.25	4.655		CA00g57330	0.196355	0.415851	4.41359	10.5289	8.80077
SMEL_000g026870.1	1.60915	3.70632	131.519	356.388	733.825	174.192		Sotub01g019090	0	0	4.23811	0	0		Solyc01g010230	80.07	12.295	29.64	74.1	59.675	64.105		CA00g57340	0	0	7.56796	8.59045	8.02306
SMEL_000g026900.1	108.302	106.432	71.581	155.321	234.028	330.694		Sotub01g019100	0	0	0	0	0		Solyc01g010240	0	0	0	0	0	0		CA00g57350	0	0	0	0	0
SMEL_000g026910.1	0	0	0	0	0	0		Sotub01g019110	0.180464	0	0	0	0.102797		Solyc01g010250	0	8.2	7.75	9.275	13.035	14.06		CA00g57360	0	0	0.725025	0.481182	0.558547
SMEL_000g026920.1	0	0	0	0	0	0		Sotub01g019120	19.997	63.7598	43.0799	37.7231	38.8867		Solyc01g010260	0.055	0	0	0	0	0		CA00g57370	0	24.352	124.818	72.0286	235.52
SMEL_000g027010.1	0	0	0	0	0	0		Sotub01g019130	26.1143	16.3775	18.8553	33.555	18.4852		Solyc01g010270	133.625	70.91	58.81	164.185	221.5	56.665		CA00g57380	0	0	0	0	0
SMEL_000g027060.1	159.336	31.1816	17.694	11.4465	11.5498	4.96364		Sotub01g019140	0	0	0	10.1075	36.3449		Solyc01g010280	0.08	0.075	2.415	0	0	0		CA00g57390	0	0	0	0	0
SMEL_000g027070.1	2.18622	0	0.353025	0	0	0		Sotub01g019150	7.55747	5.97955	9.92355	7.1214	11.3569		Solyc01g010290	51.635	17.42	9.9	9.17	9.445	4.245		CA00g57400	0	0	0	0	0
SMEL_000g027080.1	0.588825	0.830766	0	0.357149	0.360767	0.0670924		Sotub01g019160	142.154	67.2081	76.0389	82.0562	104.317		Solyc01g010300	0	0	0	0	0	0		CA00g57410	0	0	0	0	0
SMEL_000g027090.1	2.40132	4.71819	0.874733	0.935814	0.770164	0.207563		Sotub01g019170	0.2647	0	0	0.269	0.161171		Solyc01g010310	41.12	6.515	9.52	48.795	22.465	0.29		CA00g57420	0	0	0.0300751	0.022767	0
SMEL_000g027100.1	0	0	0	0	0.0292911	0		Sotub01g019180	0	0	0	0	0		Solyc01g010320	0	0	0	0	0	0		CA00g57430	0	0	0	0	0
SMEL_000g027110.1	22.3709	26.8864	4.77115	2.32008	2.99583	1.77001		Sotub01g019190	2.07487	2.12718	2.52965	1.25071	2.80523		Solyc01g010330	0	0	0	0	0	0		CA00g57440	0	0	0	0	0
SMEL_000g027120.1	18.9508	162.164	11.1924	5.41458	6.81825	8.88465		Sotub01g019200	0.840391	0.885636	0.552323	0.228163	0.759571		Solyc01g010340	0.355	0.235	0.455	0.18	0.085	0.325		CA00g57450	2.78089	0.787072	2.0854	2.80455	1.80634
SMEL_000g027130.1	15.0458	101.518	25.7814	25.8249	29.4979	47.4553		Sotub01g019210	1.00069	0.345528	1.39171	1.2159	1.13198		Solyc01g010350	13.18	0	0.035	0	0.135	0		CA00g57460	0.671012	0	0.82449	0	0.271767
SMEL_000g027140.1	5.9755	11.7499	10.4317	8.44437	6.12783	5.8657		Sotub01g019220	0.0943719	0.0969865	0.629351	0.439872	0.281125		Solyc01g010360	0	0	4.875	0.065	0.785	0.08		CA00g57470	6.79958	2.96476	13.354	23.5792	34.3068
SMEL_000g027150.1	2.55273	5.70105	3.01653	4.96358	5.94577	16.7623		Sotub01g019230	0	0	0	0	0.0408999		Solyc01g010370	4.875	3.8	2.12	2.635	1.97	0.395		CA00g57480	0	0	0	0	0.0972453
SMEL_000g027160.1	1310.47	604.639	733.053	1199.85	1032.14	584.79		Sotub01g019240	0	0	0	0	0		Solyc01g010380	0	0	0.68	0	0	0		CA00g57490	3.81368	0.224855	0.240179	0.132227	0.0771098
SMEL_000g027190.1	0.0428364	0.139447	1.8807	0	0.0590149	0.0244433		Sotub01g019250	6.60102	1.04774	5.58712	4.8162	7.88498		Solyc01g010390	18.415	7.635	4.16	8.41	4.055	1.235		CA00g57500	2209.02	469.769	604.877	870.14	315.227
SMEL_000g027200.1	1.30724	28.1422	18.2441	2.05839	0.668707	0.633271		Sotub01g019260	19.4427	4.86565	14.5797	8.03235	13.0197		Solyc01g010400	0	0	0	0	0	0		CA00g57510	202.896	43.589	68.8013	140.828	93.6308
SMEL_000g027230.1	2.06831	0	0	0	0.0584707	0		Sotub01g019270	0.0847903	0	0.0665452	0.0449609	0		Solyc01g010410	0	0	0.255	0.565	1.92	0.655		CA00g57520	4.27974	0.401936	3.85169	4.7863	3.32543
SMEL_000g027240.1	0.162011	0	0.206305	1.47324	0.0728649	0		Sotub01g019280	0.504773	0.0847629	0.0335799	0.0249563	0.0276709		Solyc01g010420	0.97	0	0.205	0	0.075	0.055		CA00g57530	3.41413	4.67092	105.744	9.79487	0.476002
SMEL_000g027250.1	12.1815	5.5652	274.556	593.456	64.7351	0.794524		Sotub01g019290	0.150621	0.451489	0	0	0		Solyc01g010430	18.19	5.385	11.365	6.8	26.145	28.935		CA00g57540	46.9914	20.9915	45.9681	38.9814	79.2577
SMEL_000g027260.1	11.1026	0.267234	16.3808	3.5161	31.8804	0.0955297		Sotub01g019300	0	0	0	0.825553	0		Solyc01g010440	38.575	17.745	25.66	36.515	43.55	28.515		CA00g57550	2.32614	0.381391	2.18591	2.50177	9.33017
SMEL_000g027270.1	14.7771	1.06117	8.54166	1.11397	9.68153	0.189614		Sotub01g019310	0	0	0.190095	0	0		Solyc01g010450	0	0	0	0	0	0		CA00g57560	2.47549	1.33769	0	0.952534	0
SMEL_000g027280.1	9.40183	1.1852	2.55396	1.99064	4.76923	0.141143		Sotub01g019320	0	0	0	0.909053	0		Solyc01g010460	1.58	4.77	1.59	2.835	3.205	2.32		CA00g57570	0	0	0.448208	0	0.398705
SMEL_000g027290.1	12.5883	5.80721	11.0325	41.5136	88.1058	18.309		Sotub01g019330	0	0	0	2.56717	0		Solyc01g010470	3.825	11.505	4.56	4.735	7.55	5.085		CA00g57580	19.7038	9.94862	3.38954	7.85706	15.8291
SMEL_000g027300.1	0.249319	0.203016	0.156146	0.0567108	0.329851	0.123841		Sotub01g019340	12.4039	3.8749	8.41152	6.47784	8.51344		Solyc01g010480	1.83	175.46	19.08	1.36	33.965	21.755		CA00g57590	0	0	0	1.29478	1.23066
SMEL_000g027310.1	0	0	0	0	0	0		Sotub01g019350	317.966	108.667	163.684	104.586	265.03		Solyc01g010490	0.14	0	0	0	3.975	24.52		CA00g57600	0.887118	0.377018	1.92546	2.40395	5.33656
SMEL_000g027320.1	0	0	0.177471	0	0	0.0833365		Sotub01g019360	0.188184	0.184878	0	0	0		Solyc01g010500	0	0.195	0.16	0	0.095	0		CA00g57610	3.24239	1.46323	2.02489	5.23916	0.69424
SMEL_000g027330.1	0	0	0	0	0.620239	0.579108		Sotub01g019370	0	0.15062	0	0	0		Solyc01g010510	1.39	1.495	0.9	0.83	0.755	0.905		CA00g57620	12.0376	9.76298	4.86414	4.06105	2.75642
SMEL_000g027340.1	50.8167	5.85789	22.6706	12.0726	17.122	8.86799		Sotub01g019380	0	0	0	0	0		Solyc01g010520	1.755	21.7	19.635	15.165	7.995	0.115		CA00g57630	0	0	0	0	0
SMEL_000g027350.1	0.86072	0.438405	0.857232	2.00692	1.15474	0.0530267		Sotub01g019390	0	0	0	0	0		Solyc01g010530	0	0	0	0	0	0		CA00g57640	2.0075	0	0.331986	0.486113	2.18045
SMEL_000g027360.1	6.92331	1.26324	6.22499	9.89697	4.45517	0.163265		Sotub01g019400	0.450546	0.222097	0.0765023	0.11902	0.254713		Solyc01g010540	210.835	98.195	179.24	274.3	260.345	170.365		CA00g57650	17.0919	58.1315	10.6786	9.55057	4.73658
SMEL_000g027370.1	9.04612	10.1179	8.67479	6.90233	7.55177	10.7947		Sotub01g019410	0	18.9796	7.9015	4.12671	4.96887		Solyc01g010550	0	0	0	0	0	0		CA00g57660	0	0	0	0	0
SMEL_000g027380.1	1.17672	0	1.23103	0.356852	0.112457	0		Sotub01g019420	1.02323	0.467737	0.603624	0.207812	1.07065		Solyc01g010570	10.63	8.62	13.61	18.62	30.045	15.285		CA00g57670	0	0	0	0	0.362141
SMEL_000g027390.1	553.406	18.391	32.9408	8.18302	16.7575	1.25475		Sotub01g019430	3.4448	3.66373	21.0063	0.752779	0.148064		Solyc01g010580	268.58	102.45	199.475	364.94	350.635	187.485		CA00g57680	0	9892.65	35.8917	13.6035	0
SMEL_000g027400.1	7.99912	22.4333	28.7727	11.6421	10.2493	11.5513		Sotub01g019440	0	0	16.9046	0	0		Solyc01g010590	35.175	12.24	15.475	20.47	21.83	17.105		CA00g57690	0	1.14982	0	0	0
SMEL_000g027410.1	27.7099	27.8646	19.2723	37.2279	31.6493	24.7406		Sotub01g019450	1.47053	0	0	1.57326	0		Solyc01g010600	0.17	0.055	4.17	0	0	0		CA00g57870	0	0	0.117548	0.183696	0.095851
SMEL_000g027420.1	1.84132	5.92638	0	4.74294	8.48015	15.1952		Sotub01g019460	5.75669	1.81956	5.11658	13.6144	19.1252		Solyc01g010610	0	0	0	0	0	0		CA00g57880	10.3777	3.69464	2.2099	3.61858	0.486446
SMEL_000g027430.1	2.46902	9.61026	1.62666	6.26651	15.9211	23.346		Sotub01g019470	13.303	3.9139	13.8931	15.7997	20.1437		Solyc01g010630	0	0	0	0	0	0.06		CA00g57890	7.75518	0.568217	3.43164	11.3171	14.475
SMEL_000g027440.1	0	0	0	0	0	0		Sotub01g019480	0.453576	0	0	0	0		Solyc01g010640	4.51	53.97	30.735	15.395	18.54	72.05		CA00g57900	8.36578	5.81774	13.8933	6.79731	6.60466
SMEL_000g027450.1	8.5541	21.5159	11.1388	14.6573	11.861	9.89451		Sotub01g019490	0.255804	0.619662	0.188805	0.489047	0.718179		Solyc01g010650	19.23	8.125	29.21	19.72	34.435	19.455		CA00g57910	0	0	0.138049	0	0
SMEL_000g027460.1	11.8005	11.0843	3.94431	8.73411	4.36211	3.32713		Sotub01g019500	0	2.32964	0.309474	0.368877	0.210316		Solyc01g010660	6.91	4.195	10.195	8.89	15.245	26.885		CA00g57920	76.3482	0.434296	0.735966	1.22472	2.69917
SMEL_000g027470.1	3.26241	1.0393	3.28867	3.03277	6.65279	4.94132		Sotub01g019510	0	0	0	0	0		Solyc01g010670	0	0	0	0	0	0		CA00g57930	451.661	5.24522	8.21531	11.9679	38.7169
SMEL_000g027480.1	7.69165	27.3335	17.5593	13.0654	10.5807	21.6832		Sotub01g019520	0.390137	1.23606	0.99732	0.421726	0.242258		Solyc01g010680	0	0	0	0	0	0		CA00g57940	0	0	0	0.0785626	0.263627
SMEL_000g027490.1	32.0002	19.365	47.7632	24.3439	45.8296	42.0688		Sotub01g019530	1.51243	1.72212	0.233495	1.25404	0.383842		Solyc01g010690	0	0	0	0	0	0		CA00g57950	1.69953	0	1.13343	0	1.11881
SMEL_000g027500.1	12.6845	15.5213	13.4715	11.5955	10.6816	6.23588		Sotub01g019540	3.5601	0.964977	0.261281	2.54217	0.611048		Solyc01g010700	2.05	7.525	11.965	20.53	14.405	19.275		CA00g57960	1.22431	0.0888137	0.804668	1.58003	1.43179
SMEL_000g027510.1	95.4588	167.069	98.5196	91.2041	129.114	50.3492		Sotub01g019550	0	0	0	0	0		Solyc01g010710	30.685	3.58	0.485	1.04	2.305	0		CA00g57970	4.35769	1.22619	1.87801	4.10715	2.97737
SMEL_000g027520.1	16.6085	6.53607	28.6453	21.0444	22.4671	18.0708		Sotub01g019560	0	0	0	0	0.790236		Solyc01g010720	10.22	0	0	0	0	0		CA00g57980	27.4909	2.4905	24.9386	12.741	12.9061
SMEL_000g027530.1	65.4047	7.9429	94.9972	5.26785	12.9385	0.818436		Sotub01g019570	0.573363	0	0	3.82823	0.335535		Solyc01g010730	2.75	0	0	0	0	0		CA00g57990	19.2676	5.05561	10.3583	10.2793	7.58333
SMEL_000g027540.1	5.02045	43.0697	24.7656	12.6799	25.7405	85.4678		Sotub01g019580	1.2428	0.556864	0	0.595331	0		Solyc01g010740	0	0	3.31	0	0	0		CA00g58000	0	0	0.204008	0	0.179129
SMEL_000g027550.1	21.3508	21.3698	32.1332	17.8776	17.4053	31.571		Sotub01g019590	0	0	0	0	0		Solyc01g010750	306.07	81.16	246.63	311.64	319.365	344.38		CA00g58010	0	0.304455	0	0	0
SMEL_000g027560.1	100.252	12.7829	43.806	30.4395	40.093	2.17166		Sotub01g019600	0	0	0	0	0		Solyc01g010760	88.295	31.045	93.75	39.2	32.8	100.7		CA00g58020	0	0	0	0	0.477404
SMEL_000g027570.1	0.789595	1.4978	6.78775	2.75349	0.120379	1.47941		Sotub01g019610	0	0	0	0	0		Solyc01g010770	3.825	9.815	2.465	2.18	5.165	0.235		CA00g58030	10.3349	1.30624	4.79318	10.7477	56.6418
SMEL_000g027580.1	6.8899	3.86028	1.48004	1.93466	2.41647	2.28153		Sotub01g019620	60.9538	39.3199	22.8201	75.5309	95.6161		Solyc01g010780	29.335	19.96	25.26	22.755	21.005	20.885		CA00g58040	0	0.0888692	0.162756	0.157909	0
SMEL_000g027590.1	33.3608	27.0061	43.3331	41.213	33.8366	40.5502		Sotub01g019630	1.58722	5.63209	1.87133	0.734319	1.81964		Solyc01g010790	0	0	0	0	0	0		CA00g58050	0	0	0	0	0
SMEL_000g027600.1	13.0082	4.02753	7.12187	28.0837	16.1079	1.84234		Sotub01g019640	0	0	0	0	0		Solyc01g010800	1.065	0.515	1.565	2.16	4.435	0.805		CA00g58060	3.79915	1.33214	3.14581	6.18792	6.92906
SMEL_000g027610.1	42.4237	15.1307	30.5177	11.1911	56.9667	11.303		Sotub01g019650	0.98332	0	0	0	0.667876		Solyc01g010810	9.785	9.325	8.53	11.03	14.61	14.38		CA00g58070	0.395231	9.38194	0.295884	2.46019	0.0331211
SMEL_000g027620.1	26.7714	4.49961	98.4768	144.526	56.4451	2.04731		Sotub01g019660	33.1067	39.5169	26.4926	15.0092	12.089		Solyc01g010820	14.795	5.945	12.255	14.95	12.85	11.76		CA00g58080	0.474366	1.2262	1.56842	3.8675	1.44714
SMEL_000g027630.1	23.4155	174.59	31.7554	25.3988	27.8824	25.3509		Sotub01g019670	0.246223	0	0	0.278384	0.155511		Solyc01g010830	9.43	10.535	10.24	14.46	17	19.41		CA00g58090	0	0	0	0	0
SMEL_000g027640.1	0	18.7682	45.619	0	0	0		Sotub01g019680	0	0	0	0.128271	0.591747		Solyc01g010840	0	0	0	0	0	0		CA00g58100	0.558676	0.317934	2.30111	0.461313	1.18501
SMEL_000g027650.1	16.8565	2.91197	24.6111	37.6348	9.72168	0.248721		Sotub01g019690	21.63	42.5787	36.4322	18.7947	30.3068		Solyc01g010850	0	0	0	0	0	0		CA00g58110	0.280575	0	0.337779	0.37541	0.445013
SMEL_000g027660.1	19.5766	12.3778	9.4014	13.3079	7.4205	0.906769		Sotub01g019700	0	0	0	0	0		Solyc01g010860	14.115	9.955	19.79	9.275	9.235	11.6		CA00g58120	0	0	0	0	0
SMEL_000g027670.1	0.472983	0.29619	1.18567	0.595846	1.07054	0.931577		Sotub01g019710	0	0	0	0	0		Solyc01g010870	25.35	12.05	14.82	20.83	37.205	91.745		CA00g58130	0	0	0	0	0
SMEL_000g027680.1	17.537	22.7374	17.0873	19.7013	16.7803	20.6867		Sotub01g019720	0	0	0	0	0.0508638		Solyc01g010880	11.045	7.595	77.58	6.615	6.065	5.995		CA00g58140	0	0	0	0.28903	0
SMEL_000g027690.1	26.2593	32.7114	25.6633	44.1154	31.5252	27.948		Sotub01g019730	0	0	0	0	0.0322992		Solyc01g010890	0.095	0	3.34	0	0	0		CA00g58150	0	0	0	0	0
SMEL_000g027700.1	7.79743	0	28.7514	0	1.62883	0		Sotub01g019740	0	0	0	0	0		Solyc01g010900	0.03	0	0	0	0	0		CA00g58160	0.166655	1.55285	1.80472	0.685955	3.44938
SMEL_000g027710.1	29.517	0.19227	23.8694	46.5756	55.4918	71.5365		Sotub01g019750	0	0	0	0	0		Solyc01g010910	0.1	1.015	0.405	0	0	0		CA00g58170	2.53784	1.03903	6.41345	6.89168	1.3334
SMEL_000g027720.1	4.26055	0.1876	0.230541	0.0838183	0.0424525	0.0260535		Sotub01g019760	0.0436633	0	0	0	0		Solyc01g010920	3.99	1.43	1.175	0.97	1.575	0.46		CA00g58180	8.52377	3.48606	20.6404	10.7868	14.096
SMEL_000g027730.1	11.2444	1.22558	2.98662	2.05645	2.4688	15.783		Sotub01g019770	0	0	0	0	0		Solyc01g010930	3.095	1.475	0.525	1.18	1.7	0.405		CA00g58190	8.25736	0.575307	2.50499	1.23109	6.63385
SMEL_000g027740.1	7.06288	1.36625	3.4724	2.11192	0.702315	0.423985		Sotub01g019780	0.0505593	0.0479371	0	0	0.0287748		Solyc01g010940	39.09	26.895	35.25	21.585	19.525	39.99		CA00g58200	2.63313	2592.57	138.239	486.21	185.521
SMEL_000g027750.1	29.0337	13.3754	10.7165	25.0885	35.5449	37.0864		Sotub01g019790	0	0	0.0872277	0	0		Solyc01g010950	3.27	11.815	38.23	9.65	12.495	15.58		CA00g58210	0	0	0	0	0
SMEL_000g027760.1	73.694	14.8613	35.9226	38.5919	18.5194	9.46855		Sotub01g019800	0	0.0804013	0	0	0		Solyc01g010960	18.72	8.07	16.185	19.635	20.375	11.555		CA00g58220	0.74368	1.95267	2.18395	0.290077	4.13805
SMEL_000g027770.1	0.918949	0	0.628683	39.8272	23.4257	76.9508		Sotub01g019810	0	0	0	0	0		Solyc01g010970	1.84	0.305	1.92	0.125	0.405	0.635		CA00g58230	0	0	0.872923	0.737722	3.53485
SMEL_000g027780.1	22.1932	56.2012	19.8177	18.7365	11.9367	26.2347		Sotub01g019820	0	0	0	0	0		Solyc01g010980	1.95	20.895	33.59	30.815	19.32	0.375		CA00g58240	0	0	0	0	23.7598
SMEL_000g027790.1	51.4664	47.6463	67.8424	48.8317	47.2808	141.186		Sotub01g019830	0	0	0	0	0		Solyc01g010990	6.92	3.125	2.3	6.82	8.15	7.235		CA00g58250	0	0	0	0	0
SMEL_000g027800.1	220.887	90.1309	220.325	508.144	686.8	192.511		Sotub01g019840	0	0	0	0	0		Solyc01g011000	306.135	194.28	327.215	222.425	252.92	256.295		CA00g58260	0	0	0	0	0
SMEL_000g027810.1	11.1607	0	6.4236	17.5795	26.896	0.0188222		Sotub01g019850	8.1995	3.43717	14.6877	19.4246	9.0254		Solyc01g011010	8.29	4.69	5.665	2.6	6.52	7.905		CA00g58270	2.89792	1.36032	1.62241	1.0627	1.0501
SMEL_000g027820.1	0.160684	0.19618	0.856359	0.986798	0.461407	0.0457905		Sotub01g019860	11.7945	7.2063	27.9574	22.7326	15.4297		Solyc01g011020	0.32	0	0.32	0	0	0.25		CA00g58280	0	0	0	0	0
SMEL_000g027830.1	6.66555	12.902	5.80287	8.07549	11.9149	15.664		Sotub01g019870	0.282266	0	0.133043	0.344794	1.93042		Solyc01g011030	9.465	6.815	22.935	17.58	26.94	16.94		CA00g58290	1.13438	0	0	1.28152	1.10752
SMEL_000g027840.1	0.42099	1.76061	9.07268	6.5108	6.69085	2.73212		Sotub01g019880	0.265918	0	0.232464	0	0.159388		Solyc01g011040	44.44	28.2	33.56	62.635	51.15	36.115		CA00g58300	0	0	0	0	0
SMEL_000g027850.1	6.81689	10.3547	13.002	8.64138	8.44845	207.336		Sotub01g019890	0	0	0	0	0.722967		Solyc01g011050	1.145	0.31	679.39	0.515	0.915	0		CA00g58310	0	0	0	4.88865	44.5003
SMEL_000g027860.1	8.49116	43.6923	40.7844	21.147	80.8842	303.542		Sotub01g019900	0	0	0	0	0		Solyc01g011060	0.19	0	0	0	0	0		CA00g58320	23.8619	1.86044	1.73422	1.89826	39.9716
SMEL_000g027870.1	5.06419	13.5676	18.4737	7.05964	6.03832	27.2709		Sotub01g019910	120.889	26.3503	562.39	0.597798	14.0135		Solyc01g011070	0	0	0	0	0	0		CA00g58330	4.78368	0.0590932	0.0475189	0.37474	6.58342
SMEL_000g027880.1	13.2584	34.9935	22.8926	17.3987	13.341	46.1865		Sotub01g019920	0	0	0.877782	0.42617	0.95486		Solyc01g011080	0.095	0	0	0.115	0	0		CA00g58340	0.160676	0.260374	0.302586	0.228022	0.832579
SMEL_000g027890.1	0	13.09	46.6425	0	8.52453	18.6328		Sotub01g019930	0	0	0	0	0		Solyc01g011090	3.07	2.345	1.065	2.555	3.765	3.28		CA00g58350	6.99609	1.34839	0.30897	0.133129	0.0618178
SMEL_000g027900.1	9.46919	6.00533	20.0631	25.139	64.0265	16.5709		Sotub01g019940	0	0	0	0	0		Solyc01g011100	27.17	21.88	13.785	17.36	25.975	23.135		CA00g58360	80.3733	26.3697	22.5923	63.4148	29.3331
SMEL_000g027910.1	1.62305	93.5292	33.6006	1.81002	3.60046	10.7709		Sotub01g019950	0	0	0	0	0		Solyc01g011110	0	0	0	0	0	0		CA00g58370	3.32168	0.72601	3.51386	4.15891	2.98879
SMEL_000g027920.1	248.385	818.287	493.196	161.287	162.598	316.457		Sotub01g019960	0	0	0	0	0		Solyc01g011130	0	0	0	0	0	0		CA00g58380	61.0381	246.043	645.453	279.797	29.6628
SMEL_000g027930.1	7.36079	6.09961	4.99715	4.20141	6.13224	7.3431		Sotub01g019970	0	0	0	0	0		Solyc01g011150	0	0	0	0	0	0		CA00g58390	38.9156	110.312	268.471	143.004	15.5105
SMEL_000g027940.1	0	4.30118	0	0.815234	2.07171	0		Sotub01g019980	0.229887	0	0	0	0		Solyc01g011170	0	0	0	0	0	0		CA00g58400	0	0	0	0	0
SMEL_000g027950.1	28.1119	105.51	73.1598	86.168	179.536	582.886		Sotub01g019990	0	0	0	0	0		Solyc01g011180	4.8	2.55	3.665	4.275	11.815	6.03		CA00g58410	5.10459	4.66391	6.10429	10.3611	8.70115
SMEL_000g027960.1	3.44253	5.10591	5.19729	4.83812	4.2012	4.29155		Sotub01g020000	0	10.5173	0	12.1875	13.9416		Solyc01g011190	1.07	0.255	1.04	0.375	1.59	1.61		CA00g58420	79.5528	56.9091	58.4945	6.86686	2.84874
SMEL_000g027970.1	2.14172	0	7.41758	2.30624	0.702256	1.13205		Sotub01g020010	0	0	0	0	2.71377		Solyc01g011200	0.28	0.8	0.34	1.215	0.65	1.265		CA00g58430	0	0	0	0	0
SMEL_000g027980.1	7.12622	11.6927	6.92658	10.2546	12.8618	7.80216		Sotub01g020020	2.83448	8.1709	9.7365	15.3308	29.2401		Solyc01g011220	0.54	0.59	0.61	0.505	0.51	1.1		CA00g58440	0	0	0	0	0
SMEL_000g027990.1	44.0556	66.4346	28.2104	51.8792	36.0749	2.83047		Sotub01g020030	4.35713	2.66717	2.14828	6.83674	1.70897		Solyc01g011230	0.175	0.835	0.86	2.115	0.595	0.53		CA00g58450	0	0	0.147428	0	0
SMEL_000g028000.1	36.7992	3.97344	1.0694	1.96897	15.2483	0.274781		Sotub01g020040	0.0868191	0.0771128	13.0316	1.67499	0.105576		Solyc01g011240	0	0	0	0	0	0		CA00g58460	206.756	40.4407	159.233	126.196	183.686
SMEL_000g028010.1	2.1512	18.6915	2.47294	2.29249	5.76721	4.70348		Sotub01g020050	0.113545	0.10712	16.4451	0.23486	0.0651611		Solyc01g011250	0	0	0	0	0	0		CA00g58470	45.2411	20.4108	15.0516	6.56677	0.729719
SMEL_000g028020.1	2.48226	78.005	31.7313	28.65	30.6713	22.1855		Sotub01g020060	0.318676	0	0	0.172449	0		Solyc01g011260	0	0	0	0	0	0		CA00g58480	125.033	42.5671	22.8093	24.7066	42.9729
SMEL_000g028030.1	64.7563	24.5236	6.23928	0.738163	1.03641	0.518172		Sotub01g020070	4.71432	2.97743	6.6559	2.0008	1.60991		Solyc01g011270	0	0.145	0.15	0.37	0.355	0.115		CA00g58490	21.8016	22.5361	18.6658	23.9442	14.2882
SMEL_000g028040.1	0	3.79155	9.851	2.04685	5.23104	5.33638		Sotub01g020080	6.17478	8.80811	3.84083	32.6155	17.3741		Solyc01g011280	0	0	0	0	0	0		CA00g58500	6.10394	1.03004	1.80441	6.69085	1.82771
SMEL_000g028050.1	1.37275	82.1161	20.8538	5.81389	15.4652	22.1122		Sotub01g020090	0	0	0	0	0		Solyc01g011290	0	0	0	0	0	0		CA00g58510	68.8899	0	0.77425	0.116975	0.106579
SMEL_000g028060.1	4.76601	3.397	6.07749	5.1672	2.80716	0.301039		Sotub01g020100	0	1.19824	0	0.669205	0		Solyc01g011300	0	0	0	0	0	0		CA00g58520	75.8396	11.8343	16.4588	22.2374	11.208
SMEL_000g028070.1	11.444	7.97718	19.2205	10.4066	10.9431	13.0993		Sotub01g020110	0	0	0	0	0		Solyc01g011310	0	0	0.06	0	0	0		CA00g58530	54.0459	20.0705	15.7659	54.2695	18.5571
SMEL_000g028080.1	11.34	8.37675	14.2264	13.0155	19.9065	10.8798		Sotub01g020120	0.236254	0.0854109	0.531537	1.27917	3.67709		Solyc01g011320	0	0	0.115	0	0	0		CA00g58540	5.14105	10.9135	0.416434	0	0
SMEL_000g028090.1	26.3124	15.5004	36.3903	20.8396	9.94449	7.20068		Sotub01g020130	0	0	0	0	0		Solyc01g011330	0	0	0	0	0	0.07		CA00g58550	6.07593	30.4752	35.4923	10.2644	0
SMEL_000g028100.1	7.81425	16.4904	5.04923	6.74063	11.1962	5.70319		Sotub01g020140	0	0	0.252793	0	0.0756573		Solyc01g011340	45.685	32.98	35.66	34.95	38.505	32.505		CA00g58560	3.69064	31.8866	88.0173	85.1852	0.297476
SMEL_000g028110.1	0	0	0	0	0	0		Sotub01g020150	6.22694	1.41604	1.886	4.10252	30.6187		Solyc01g011350	39.8	25.57	17	188.98	120.505	77.765		CA00g58570	0	0	0.863382	0	0
SMEL_000g028120.1	0	0	0	0	0	0		Sotub01g020160	271.453	42.7165	31.9729	52.0643	117.876		Solyc01g011370	0.16	0	0	0	0	0.235		CA00g58580	0	1.59066	0	0	0.897431
SMEL_000g028130.1	57.7171	35.1503	94.0857	3.40654	5.57506	6.93956		Sotub01g020170	0	0	0	0	0		Solyc01g011390	0	0	34.61	0	0	0		CA00g58590	0	0	0	0	0
SMEL_000g028140.1	0.229124	1.28966	0.573252	1.70573	1.79572	0.0117706		Sotub01g020180	0	1.90533	6.0564	0.988166	0		Solyc01g011400	0	0	0	0	0	0		CA00g58600	0	24.0715	23.2043	5.6498	0
SMEL_000g028150.1	138.389	75.5585	68.8007	71.2498	75.9035	92.5279		Sotub01g020190	2.62906	10.6908	3.42783	4.0321	1.3039		Solyc01g011410	0.46	1.535	0.67	3.94	1.03	2.25		CA00g58610	0	6.99444	0	0	0
SMEL_000g028160.1	3.29075	3.82424	5.24802	12.1653	10.034	1.5564		Sotub01g020200	0	0	0.141872	0	0		Solyc01g011420	0	0	0	0	1.67	1.055		CA00g58620	0	0	0	0	0
SMEL_000g028170.1	2.68964	1.00282	1.32491	0	1.29268	0.763434		Sotub01g020210	0.0859064	0	0.0577947	0.0990617	0		Solyc01g011430	7.09	0.085	0.175	0.035	0	0		CA00g58630	0	4.01274	0	0	0
SMEL_000g028180.1	20.445	8.11751	12.3796	18.1009	10.8605	9.07759		Sotub01g020220	0	0	0	0	0		Solyc01g011450	0	0.22	0	0	0	0		CA00g58640	0	1.70708	0	0	0
SMEL_000g028190.1	13.4323	15.5772	11.2337	17.6496	10.2726	10.1515		Sotub01g020230	0.792649	0	0	0.0416391	0.0484029		Solyc01g011460	0	0.11	0	0	0	0		CA00g58650	0	0	0	0	0
SMEL_000g028200.1	15.0881	9.83615	7.65688	8.50862	4.47777	0.62162		Sotub01g020240	0	0	1.72092	5.13663	22.2128		Solyc01g011470	0	0	0	0	0	0		CA00g58660	39.8219	50.2844	33.7656	34.9017	8.04975
SMEL_000g028210.1	11.0134	9.46563	5.02362	8.70614	7.96902	10.9701		Sotub01g020250	253.719	377.638	630.019	433.095	404.115		Solyc01g011480	0	0	0	0	0	0		CA00g58670	0.106228	0	0	0	0
SMEL_000g028220.1	4.40158	9.16987	6.12965	0.72082	0.586062	4.77461		Sotub01g020260	0	0	0	0	0.168393		Solyc01g011490	0	0.11	0.115	0	0	0		CA00g58680	0	29.9182	82.0277	14.2029	0
SMEL_000g028230.1	142.216	350.618	263.521	169.869	208.396	430.511		Sotub01g020270	20.1393	8.14592	14.4405	11.8977	18.8921		Solyc01g011500	0	0	0	0	0	0.2		CA00g58690	0	6.92479	0	0	0
SMEL_000g028240.1	1.44525	9.73177	3.6174	4.4491	4.39498	11.314		Sotub01g020280	104.928	3.35256	54.5954	13.0122	43.3321		Solyc01g011510	5.675	42.99	70.02	14.355	13.415	16.685		CA00g58700	31.348	49.859	33.5082	5.73961	0
SMEL_000g028250.1	66.4103	30.2623	49.5682	38.1058	27.3843	34.4784		Sotub01g020290	0	0	0	0	0		Solyc01g011520	0	0	0	0	0	0		CA00g58710	5.0711	0	0	0	0
SMEL_000g028260.1	231.541	134.525	236.321	211.41	167.513	185.881		Sotub01g020300	12.8655	8.33129	10.6278	8.62471	10.5032		Solyc01g011530	0	0	0	0	0	0		CA00g58720	30.8679	2.57931	20.239	10.132	2.64456
SMEL_000g028270.1	16.2085	6.17183	8.00759	9.98683	6.93324	10.0833		Sotub01g020310	0	0	0.501289	0	0		Solyc01g011540	0	0	0	0	0	0		CA00g58730	0	0	2.55124	0	0
SMEL_000g028280.1	0.498548	0.101342	0.470183	0.453541	0.627442	0		Sotub01g020320	0	44.8112	0	50.4947	57.3412		Solyc01g012540	0	0	0	0	0	0		CA00g58740	0	0	0	0	0
SMEL_000g028290.1	40.0996	7.67235	25.3817	21.7803	28.0328	2.59911		Sotub01g020330	12.8857	4.00281	0	9.47851	18.7058		Solyc01g012550	0	0	0	0	0	0		CA00g58750	64.0026	0	0	0	0
SMEL_000g028300.1	0	0	0	0	0	0		Sotub01g020340	17.9234	18.1167	28.1468	32.2302	52.1409		Solyc01g012560	0	0	0	0	0	0		CA00g58760	22.1525	0	0	0	0
SMEL_000g028310.1	28.8152	6.22567	40.1229	19.4303	20.085	24.1296		Sotub01g020350	0	0	0.0688973	0.984473	0		Solyc01g012570	0	0	0	0	0	0		CA00g58770	4.71386	1.49769	1.60105	0	0
SMEL_000g028320.1	25.8608	6.45558	24.4206	52.5241	29.1313	3.32004		Sotub01g020360	44.3696	16.9473	68.2904	49.0848	59.4695		Solyc01g012580	1.005	0.775	0.595	0.565	1.625	2.87		CA00g58780	6.30876	0	0	0	0
SMEL_000g028330.1	17.1376	5.77651	8.30657	1.98424	2.48125	1.54244		Sotub01g020370	22.7623	17.9943	18.1043	28.7448	36.1371		Solyc01g012590	0	0	0	0	0	0		CA00g58790	0	0	0.113471	0	0.0608256
SMEL_000g028340.1	10.2332	2.99359	4.8743	3.87758	3.84861	7.8901		Sotub01g020380	55.8646	156.95	180.015	15.6539	16.6648		Solyc01g012600	0	0	0	0	0	0		CA00g58800	5.13976	3.9674	6.44605	5.14226	6.68398
SMEL_000g028350.1	25.364	4.95788	13.8526	12.1532	2.09135	1.56623		Sotub01g020390	0	0	0	0	0		Solyc01g012610	0	0	0	0	0	0		CA00g58810	0	6.51082	0	0	0
SMEL_000g028360.1	8.91756	0.512309	0	0	0.278813	0		Sotub01g020400	14.168	12.4214	2.97202	12.009	34.4467		Solyc01g012620	0	0	0.135	0	0.145	0.41		CA00g58820	0	17.4703	0	0	0
SMEL_000g028370.1	31.3213	30.1379	28.9759	39.3533	32.2573	48.1742		Sotub01g020410	0.476092	0	0	0	0.389532		Solyc01g012630	0	0	0	0	0	0		CA00g59290	98.722	46.2529	41.9934	59.2437	135.41
SMEL_000g028380.1	18.6317	6.0637	19.1357	6.29599	11.4784	20.9837		Sotub01g020420	72.2187	2.76512	7.61289	0.382896	7.88146		Solyc01g012640	0	0	0	0	0	0		CA00g59300	19.3892	10.9712	30.3509	23.8856	19.2399
SMEL_000g028390.1	5.54285	5.75459	16.6365	0.850519	5.34424	12.7875		Sotub01g020430	53.2741	5.40151	17.3505	17.01	49.8176		Solyc01g012650	0	0.125	0.255	0	0.325	0.47		CA00g59310	26.4859	2.67585	25.2149	18.2941	15.4328
SMEL_000g028400.1	2.5021	4.53846	1.92253	3.82877	3.36426	7.51253		Sotub01g020440	0	2.00446	0	0	0		Solyc01g012660	0	0	0	0	0	0		CA00g59320	23.2493	0.68391	0	0	0.568958
SMEL_000g028410.1	43.149	0	0	0	4.13258	2.06168		Sotub01g020450	0.473498	0.110439	0	0.186637	0.566574		Solyc01g012670	0	0	0	0	0	0		CA00g59330	25.3488	4.54327	0.607453	0.550585	19.4515
SMEL_000g028420.1	520.261	643.524	90.7458	15.4073	15.8963	2.88243		Sotub01g020460	0	0	0	2.30306	0		Solyc01g012680	0	0	0	0	0	0		CA00g59340	23.3182	5.29062	12.601	18.2025	3.33352
SMEL_000g028430.1	11.0548	0	0	0	0	0		Sotub01g020470	0.0500763	0.0392608	388.295	0	0.0281059		Solyc01g012690	0	0	0	0	0	0		CA00g59350	9.13338	17.7983	32.5272	5.75984	0
SMEL_000g028440.1	11.2602	5.81141	5.19598	6.38105	8.95247	32.4595		Sotub01g020480	0	0.169468	478.757	0	0		Solyc01g012700	0.455	5.85	11.58	1.585	2.205	2.655		CA00g59360	27.2879	3.80812	11.25	16.8168	10.0921
SMEL_000g028450.1	5.88241	5.83619	4.21443	2.24761	3.20556	6.76127		Sotub01g020490	0	0	507.498	0	0		Solyc01g012710	0	0	0	0	0	0		CA00g59370	53.5145	9.01783	74.2038	112.251	55.7425
SMEL_000g028460.1	10.9594	6.24772	0	0	0.153777	0		Sotub01g020500	0.0959338	0.0394549	1483.15	0	0.0568375		Solyc01g012720	0	0	0	0	0	0		CA00g59380	3.77285	2.76257	2.94972	3.53171	2.66997
SMEL_000g028470.1	5.85359	6.13142	2.35918	1.27695	0.299136	0.214047		Sotub01g020510	19.4824	0.396215	0	2.41392	1.13451		Solyc01g012730	0	0	0	0	0	0		CA00g59390	35.8678	9.25544	3.12458	8.35072	0.680348
SMEL_000g028480.1	0	0	0	0	0	0		Sotub01g020520	0.440588	1.18807	0	0.480955	0		Solyc01g012740	0	0	0	0	0	0		CA00g59400	32.8381	27.5238	38.8235	15.9107	0.427878
SMEL_000g028490.1	0	0	0	0	0.0260783	0		Sotub01g020530	0	0	0.526093	0	0		Solyc01g012750	2.87	22.955	28.87	4.485	5.98	7.565		CA00g59410	18.6214	0.944326	37.7328	52.9389	39.4496
SMEL_000g028530.1	0.108574	0	0.274651	0	0.0492875	0		Sotub01g020540	18.845	3.41753	5.33584	22.904	8.304		Solyc01g012760	0.825	7.215	7.94	1.285	1.205	1.97		CA00g59420	0	0	0	0	0
SMEL_000g028540.1	0	0	0	0	0	0		Sotub01g020550	2.94633	6.01277	7.78307	0.978604	0.108009		Solyc01g013760	0	0	0	0	0	0		CA00g59430	0	0	0	0	0
SMEL_000g028550.1	8.63355	8.92883	6.31222	10.4675	7.65846	17.8387		Sotub01g020560	2.02282	0	1.64796	0.696383	0.057868		Solyc01g013770	0	0	0	0	0	0		CA00g59440	0	0	0	0	0
SMEL_000g028560.1	78.2818	10.3602	10.9473	11.5344	28.8068	10.7874		Sotub01g020570	0.641985	0.0808996	8.79786	148.918	27.0842		Solyc01g013780	0	0	0	0	0	0		CA00g59450	0	0	0	0.179891	0
SMEL_000g028570.1	16.5181	10.6679	21.3274	12.1223	16.7014	15.2881		Sotub01g020580	19.751	42.7201	74.9131	46.5294	37.4051		Solyc01g013790	0	0	0	0	0	0		CA00g59690	0.992942	2.09401	0	0.720728	0
SMEL_000g028630.1	0	0	0	0	0	0		Sotub01g020590	1.0333	0.283418	0.34386	0.930623	1.83894		Solyc01g013800	0	0	0	0	0	0		CA00g59700	0	0.830218	0.318741	0	0
SMEL_000g028640.1	0	0.0793197	0	0	0	0.0278883		Sotub01g020600	0	0	0	0.63935	0		Solyc01g013810	0	0	0	0	0	0		CA00g59710	0	0	0	3.18219	0
SMEL_000g028650.1	0	0	0	0	0	3.68224		Sotub01g020610	0	0	0	0	0		Solyc01g013820	0	0	0	0	0	0		CA00g59720	0	0	0	0	0
SMEL_000g028660.1	0	5.89659	0	0	0	0		Sotub01g020620	24.558	6.43819	120.394	14.0103	26.9716		Solyc01g013830	0	0	0	0	0	0		CA00g60360	39.6681	84.3948	11.1871	32.7542	5.28483
SMEL_000g028670.1	0	0	0	0	0	0		Sotub01g020630	1.01674	0.880598	27.6157	1.36319	1.64736		Solyc01g013840	0	0	0	0	0	0		CA00g60370	0	0	0.345657	0.20387	0.440521
SMEL_000g028680.1	0	30.3232	0.422022	0.305564	0	0.0642613		Sotub01g020640	8.99949	0.744642	34.565	62.1894	37.3523		Solyc01g013850	0	0	0	0	0	0		CA00g60380	2.47341	0.670125	3.14734	4.56761	8.85863
SMEL_000g028690.1	0.150722	0	0.189243	0.182831	0.668211	525.012		Sotub01g020650	0	0	0	0	0		Solyc01g013860	0	0	0	0	0	0		CA00g60390	2.24741	3.10236	2.74896	2.25825	3.52523
SMEL_000g028700.1	0	0	0	0	0	0		Sotub01g020660	0	0	0	0	0		Solyc01g013870	0	0	0	0	0	0		CA00g60400	0.875475	0	0.882249	5.05866	4.90601
SMEL_000g028710.1	0	0	0	0	0.28259	0		Sotub01g020670	120.043	56.8507	109.402	65.0259	66.9809		Solyc01g013880	0	0	0	0	0	0		CA00g60410	7.68454	6.35133	3.13876	20.8877	11.5201
SMEL_000g028720.1	18.0596	343.111	127.824	23.5286	36.1914	58.9581		Sotub01g020680	0.401634	0.0398136	0.192118	0.632612	0.0954156		Solyc01g013890	1.66	13.34	18.535	3.025	3.7	4.68		CA00g60420	0.343974	0.223237	0.540872	0.513506	1.45549
SMEL_000g028730.1	0	0	0	0	0.0321502	0		Sotub01g020690	0	0.075136	0	0.3846	0		Solyc01g013900	2.48	16.385	39.21	6.29	4.145	7.23		CA00g60430	11.8168	2.59472	2.53578	4.3243	7.21214
SMEL_000g028740.1	5.4526	1.09341	3.73578	2.49797	1.1129	5.14045		Sotub01g020700	10.7767	0.105326	15.3809	3.782	0.667751		Solyc01g013910	0	0	0	0	0	0		CA00g60440	145.381	38.8062	119.772	279.584	216.696
SMEL_000g028750.1	0.376922	0.203716	1.43329	2.28532	0.73925	1.63748		Sotub01g020710	0	0	0	0	0		Solyc01g013920	0	0	0	0	0	0		CA00g60450	697.756	138.478	153.268	173.335	78.0887
SMEL_000g028760.1	0	0	0	0	0	0		Sotub01g020720	0	0	0	0	0		Solyc01g013930	0	0	0	0	0	0		CA00g60460	5.13398	4.3912	16.068	13.3453	4.60066
SMEL_000g028770.1	0	0	0	0	0	0		Sotub01g020730	0	0	0	0	0		Solyc01g013940	0	0	0	0	0	0		CA00g60470	21.4792	2.01097	14.3915	11.371	3.2968
SMEL_000g028790.1	0	151.373	4.62823	0.500952	0	47.3614		Sotub01g020740	0.507029	0	0	5.83484	0.635021		Solyc01g013950	0	0	0	0	0	0		CA00g60480	51.0975	12.9362	21.238	44.0519	34.9037
SMEL_000g028800.1	11.1068	7.06264	6.14111	6.53266	6.99634	7.04626		Sotub01g020750	15.3169	51.8382	32.2885	0	0		Solyc01g013960	0	0	0	0	0	0		CA00g60490	2.49049	0.104435	0.0988407	0.363144	0.0747898
SMEL_000g028810.1	0.790145	1.56631	2.7551	1.75037	1.027	0		Sotub01g020760	50.6359	31.0845	27.3612	62.1951	93.3112		Solyc01g013970	0	0	0	0	0	0		CA00g60500	21.703	19.6736	23.5291	31.3831	41.8453
SMEL_000g028820.1	0	0	0	0.479543	0	0.718612		Sotub01g020770	0.458727	0.540422	6.99903	0	0.0915301		Solyc01g013980	0	0	0	0	0	0		CA00g60510	14.7089	1.65645	15.664	18.9084	17.5144
SMEL_000g028830.1	240.95	56.6737	5.54119	16.9259	18.6878	11.8285		Sotub01g020780	0.446908	0	6.31284	0	0		Solyc01g013990	0	0	0	0	0	0		CA00g60520	61.7857	10.0822	72.3855	72.2897	142.703
SMEL_000g028840.1	4.45692	9.22608	5.06354	8.11082	7.43271	7.32695		Sotub01g020790	627.942	122.997	280.617	341.917	337.349		Solyc01g014000	0	0	0	0	0	0		CA00g60530	48.9278	17.2933	24.7809	35.5648	45.6658
SMEL_000g028850.1	16.7485	12.8304	8.04328	4.07773	26.2095	10.5617		Sotub01g020800	0	0	0.24734	0.103461	0.0541631		Solyc01g014010	0	0	0	0	0	0		CA00g60540	9.2107	2.55801	2.57756	1.32149	1.37533
SMEL_000g028860.1	0.969184	0	0.420078	4.32737e-06	2.23711e-05	1.89826e-05		Sotub01g020810	1.33296	6.39425	6.01582	15.4346	0.123818		Solyc01g014020	0	0	0	0	0	0		CA00g60550	5.92084	0.60534	1.7745	1.13449	0.45966
SMEL_000g028870.1	0	0.793659	0	0.451386	0.420006	1.34866		Sotub01g020820	0	0	0	0	0		Solyc01g014030	0	0	0	0	0	0		CA00g60560	0.54266	0	0.853539	0.468057	0.244519
SMEL_000g028880.1	11.5688	8.35855	5.32674	11.1528	20.9197	5.4804		Sotub01g020830	0.566374	0	0	0.25221	0.113221		Solyc01g014040	0	0	0	0	0	0		CA00g60570	0	0	0.227381	0.32835	0.191621
SMEL_000g028890.1	9.73622	10.1758	11.206	7.96688	6.40637	6.2083		Sotub01g020840	11.1416	12.6576	0	7.25422	5.13509		Solyc01g014050	0	0	0	0	0	0		CA00g60580	0	0	0	0.423643	0.441079
SMEL_000g028900.1	0	0	0	0	0	0		Sotub01g020850	1.28262	0.627942	0.877142	4.29702	4.79771		Solyc01g014060	0	0	0	0	0	0		CA00g60590	149.64	12.4548	169.855	157.803	56.9394
SMEL_000g028960.1	16.1913	52.1152	161.301	47.7698	94.8921	10.2091		Sotub01g020860	1.59165	0	0.263189	2.35054	1.66922		Solyc01g014070	0	0	0	0	0	0		CA00g60600	21.3729	6.3539	12.6767	15.7634	12.889
SMEL_000g028970.1	15.7428	41.2447	28.9659	26.643	21.2738	15.7056		Sotub01g020870	1.77522	7.06904	0.899779	1.37357	2.83782		Solyc01g014080	0	0	0	0	0	0		CA00g60610	0	1.5222	0	0.842845	0
SMEL_000g028980.1	0	0	430.147	0	0.852453	0		Sotub01g020880	0	0	8.21456	3.44082	0		Solyc01g014090	0	0	0	0	0	0		CA00g60620	0	0	1.64516	0	0.437293
SMEL_000g028990.1	9.74458	16.7263	15.5378	18.5203	8.85492	3.03778		Sotub01g020890	2.03737	0.193109	5.39864	1.02637	0.444802		Solyc01g014100	0.125	0	8.53	11.61	0.16	0		CA00g60630	2.23095	0.647699	1.88628	2.5212	6.81682
SMEL_000g029000.1	11.2793	7.41745	13.3457	16.8377	13.7978	24.6766		Sotub01g020900	0	0	0	0	0		Solyc01g014110	5.47	2.01	2.06	3.48	1.345	0.32		CA00g61190	0	0	0	0	0
SMEL_000g029010.1	0	0	0	0	0	0		Sotub01g020910	0.137854	0	0.114517	0	0		Solyc01g014120	6.16	4.86	2.31	2.205	1.805	0.18		CA00g61200	0	0	0	0	1.79395
SMEL_000g029020.1	2.6008	0	0.131505	0	0	0		Sotub01g020920	0	0	1165.78	0	0		Solyc01g014130	0	0	0	0	0	0		CA00g61210	0	0	14.1459	0	0
SMEL_000g029030.1	20.4156	82.2786	38.3654	27.2581	21.6475	151.132		Sotub01g020930	2.05512	1.95761	4.80993	6.65667	1.63522		Solyc01g014140	3.255	5.335	1.14	0.43	0	0		CA00g61220	1.17879	0.928973	5.29469	2.39289	6.67665
SMEL_000g029040.1	0	0	334.345	0.107029	0.10775	0.0338064		Sotub01g020940	15.8514	4.19197	8.36071	6.37744	13.2567		Solyc01g014150	0	0	0	0	0	0		CA00g61450	216.576	64.6787	49.8733	22.6762	0.892045
SMEL_000g029050.1	8.75148	10.0239	6.57946	8.71485	9.36919	9.13374		Sotub01g020950	950.295	1371.41	846.916	1180.88	817.246		Solyc01g014160	0	0	0	0	0	0		CA00g61460	0	0	0	4.46363	0
SMEL_000g029060.1	20.1135	15.5771	1.40787	9.7967	4.68215	0.23598		Sotub01g020960	0.81436	0.0871436	0.542551	0.15134	0.22786		Solyc01g014170	0	0	0	0	0	0		CA00g61470	3.02588	11.238	2.0095	6.63271	213.087
SMEL_000g029070.1	4.72579	5.41327	0	0	0.55186	1.85176		Sotub01g020970	13.8208	0.595338	1.67341	1.04949	0.124931		Solyc01g014180	153.315	92.815	153.035	182.02	472.1	347.135		CA00g61480	408.621	66.7432	185.618	124.81	132.808
SMEL_000g029080.1	1.57926	2.86438	72.7697	9.48537	26.6691	0.931887		Sotub01g020980	11.9022	18.6315	16.68	11.7297	6.80153		Solyc01g014190	0	0	0	0	0	0		CA00g61490	17.4497	0	0	0	0
SMEL_000g029090.1	24.5112	15.5748	8.15628	4.23005	1.9478	6.7813		Sotub01g020990	10.54	27.7487	6.62668	3.27737	4.71511		Solyc01g014200	1.765	3.1	11.005	10.825	12.66	0.225		CA00g61500	1.67188	0.0864266	1.68679	0.0904873	0.0277151
SMEL_000g029100.1	97.9302	38.7249	49.512	10.5361	6.24581	9.80152		Sotub01g021000	3.33778	2.09309	4.43141	6.42757	0.997245		Solyc01g014210	0	0	0	0	0.075	0.04		CA00g61510	35.9005	0	0.31304	0	0
SMEL_000g029110.1	6.73365	10.8223	5.27687	6.39767	5.32982	2.42526		Sotub01g021010	5.81648	0	1.08816	2.03893	1.53855		Solyc01g014220	2.705	2.51	0.68	2.215	2.725	0.21		CA00g61520	19.0669	0	0	0	0.953544
SMEL_000g029120.1	28.0163	16.3044	31.2007	15.6649	12.6741	12.0488		Sotub01g021020	4.06416	3.49434	26.6871	404.544	0		Solyc01g014230	13.865	4.335	8.27	7	11.42	10.715		CA00g61530	2.63098	0.280913	0.196047	0	0.0600159
SMEL_000g029130.1	6.81484	10.1491	7.93569	13.1297	9.42674	23.5787		Sotub01g021030	25.5086	1.52581	10.9923	10.9761	21.1421		Solyc01g014240	0	0	0	0	0	0		CA00g61540	546.987	2.07422	11.6567	129.742	21.3922
SMEL_000g029140.1	10.8022	24.5269	19.4949	25.5764	17.8363	20.815		Sotub01g021040	0	0	0.279942	0	0		Solyc01g014250	2.45	3.905	7.85	9.49	16.68	28.865		CA00g61550	1.78575	0	0	0	0
SMEL_000g029150.1	0.409973	0.285778	0.956964	0.586094	2.22616	0.538481		Sotub01g021050	2.48324	0	60.9731	6.32224	7.93137		Solyc01g014260	0	0	0	0	0	0		CA00g61560	101.554	17.281	35.4834	20.9406	2.98089
SMEL_000g029160.1	23.533	12.0108	6.79521	12.0077	3.09013	0.299868		Sotub01g021060	0	0	0	0	0		Solyc01g014270	0.14	15.97	12.57	28.61	23.735	15.905		CA00g61570	4.98863	0	0	0	0.589674
SMEL_000g029170.1	2.8218	4.38422	3.59329	5.71804	2.98442	1.31737		Sotub01g021070	1.7766	4.93365	2.04626	8.72566	1.0468		Solyc01g014280	0.045	0	0	0.055	0	0		CA00g61580	46.5745	0	0	0	0
SMEL_000g029180.1	26.4898	100.3	50.3181	66.2335	43.9658	46.4542		Sotub01g021080	18.9724	12.781	16.2674	14.8555	16.3402		Solyc01g014290	0	0	0	0	0	0		CA00g61590	102.241	0	0	0.0743173	0.717491
SMEL_000g029190.1	22.3714	19.254	24.4948	26.7779	30.3608	28.3139		Sotub01g021090	0.220355	0	0	0	0		Solyc01g014300	0	0	0	0	0	0		CA00g61600	153.162	0	0.467483	0	0
SMEL_000g029200.1	4.14115	0	13.4938	0.25107	7.29402	0.822435		Sotub01g021100	1.05061	1.54812	1.22867	0.893777	1.11762		Solyc01g014310	0	0	0	0	0	0		CA00g61610	56.2504	2.04	2.67755	5.37768	0.152749
SMEL_000g029210.1	19.3328	24.3224	67.2614	71.8438	36.4021	83.7526		Sotub01g021110	0.258214	0.124603	0.302029	0.984092	0.0528162		Solyc01g014320	0	10.69	1.035	0	0	0		CA00g61620	24.7455	0	0	0.122503	0
SMEL_000g029220.1	1.96386	0.354076	0.138004	0.496167	0.297139	0.192435		Sotub01g021120	40.8343	10.8597	54.5461	9.95976	33.1447		Solyc01g014330	0.095	3.955	0.28	0	0	0		CA00g61630	0	0	0	0	0
SMEL_000g029230.1	77.1697	34.0911	44.236	61.3931	50.2492	38.1567		Sotub01g021130	64.0903	27.1551	18.9711	11.5342	20.9543		Solyc01g014340	0.085	0	0	0	0	0.06		CA00g61640	27.5575	0	0.321902	0.248248	0
SMEL_000g029240.1	5.38947	0	6.84538	0	0.0640115	0		Sotub01g021140	6.07194	3.72354	6.15112	14.2351	8.78695		Solyc01g014350	0	0	0	0	0	0		CA00g61650	54.8053	0	0.096099	0	0
SMEL_000g029250.1	11.5852	6.23406	16.0434	8.88091	8.18305	6.7681		Sotub01g021150	0.32488	0	0.732942	4.06397	13.0038		Solyc01g014360	0	0	0	0	0	0		CA00g61660	43.7879	0	0	0	0
SMEL_000g029260.1	27.1471	2.04566	154.631	17.9916	133.097	1.75322		Sotub01g021160	0	0	0	0	0		Solyc01g014370	0	0	0	0	0	0		CA00g61670	0	0	0	0	0
SMEL_000g029270.1	4.85713	0.412209	2.30636	1.62689	2.94147	1.60733		Sotub01g021170	0	0	0	0	0.274674		Solyc01g014380	4.495	4.43	2.115	1.495	2.3	0.11		CA00g61680	0	0	0	1.58937	0
SMEL_000g029280.1	0.170109	0.138169	0.10726	0.154737	0.23262	0.445153		Sotub01g021180	15.3383	8.27166	20.6664	19.3697	30.0185		Solyc01g014390	0	0	0	0	0	0		CA00g61690	0	0	0	0	0.121639
SMEL_000g029290.1	9.25981	0	0	0	0	0		Sotub01g021190	1.44929	1.60734	0.887797	2.17469	3.24209		Solyc01g014400	0	0	0	0	0	0		CA00g61700	17.0247	0	2.03769	1.40254	0.113291
SMEL_000g029300.1	0	0	0	0	0	0		Sotub01g021200	5.53312	1.30073	1.54224	2.05992	2.80993		Solyc01g014410	0	0	0	0	0	0		CA00g61710	0	0	0	0	0
SMEL_000g029310.1	0	0	0	0	0	0		Sotub01g021210	0	0	0	0	3.39871		Solyc01g014420	0	0	0	0	0	0		CA00g61720	0	0	0	0	0
SMEL_000g029320.1	18.7052	33.0621	1.52841	24.0766	7.08179	0.931501		Sotub01g021220	0	0	0	0	1.94614		Solyc01g014430	0	0	0	0	0	0		CA00g61730	82.2126	0	0	0.0756395	0.132434
SMEL_000g029330.1	0	0	1.3667	0	0.0584899	0		Sotub01g021230	0	0	0	0	0		Solyc01g014440	0	0	0	0	0	0		CA00g61740	33.654	2.43691	10.2005	7.10878	9.15157
SMEL_000g029340.1	0	0	1.33758	0	0	0		Sotub01g021240	0.457004	0.282783	0.463276	0.977632	1.02727		Solyc01g014450	0	0	0	0	0	0		CA00g61750	5.12686	129.485	54.917	86.2502	33.9337
SMEL_000g029350.1	2.47124	3.75408	1.84976	3.23413	3.09744	6.05385		Sotub01g021250	0	0	0	0.254846	0		Solyc01g014460	0	0	0	0	0	0		CA00g61760	0	0	0	0	0
SMEL_000g029360.1	4.42414	2.92487	3.58881	3.75167	2.97895	2.60449		Sotub01g021260	0.676667	2.00527	2.74707	0.957364	1.87682		Solyc01g014470	0	0.115	0.12	0.145	0	0		CA00g61770	0	0	0.278117	0.0836779	0
SMEL_000g029370.1	38.7584	36.563	35.5847	34.5163	36.0537	23.5876		Sotub01g021270	0.501594	0.163726	1.04382	0.0851295	0.297765		Solyc01g014480	16.715	8.84	11.07	7.96	9.93	8.435		CA00g61780	0	0	0.266808	0.0866313	0.0806486
SMEL_000g029380.1	0.153147	0	0	0	0	0		Sotub01g021280	0.726111	0.143993	0.718582	0.649723	0.485484		Solyc01g014490	11.02	7.995	7.115	10.945	13.355	11.505		CA00g61790	542.656	243.689	752.258	833.396	661.9
SMEL_000g029390.1	0.24997	0.304873	0	0	0	0		Sotub01g021290	0	0.699751	0	0	0		Solyc01g014500	0	0	0	0	0	0		CA00g61800	4.41205	167.409	6.01799	8.21556	9.40036
SMEL_000g029400.1	0.279933	0	0	0	0	0		Sotub01g021300	0.742217	0.1331	0.561501	1.00693	0.637287		Solyc01g014510	0	0	0	0	0	0		CA00g61810	0	0	0.105567	0	0.790203
SMEL_000g029410.1	0	0	0	0.342991	0	0		Sotub01g021310	10.3892	5.12102	3.50294	9.01232	14.0376		Solyc01g014520	0	0	0	0	0	0		CA00g62030	0	0	0.301534	0.318168	0
SMEL_000g029420.1	1.97012	2.50789	0.897881	1.56434	2.99756	0.937312		Sotub01g021320	11.2643	2.66442	9.11196	9.51603	11.8444		Solyc01g014530	0	0	0.355	0	0.055	0.785		CA00g62040	6.01826	10.596	4.51867	0.588515	0.181454
SMEL_000g029430.1	26.4523	0	283.546	123.423	8.36284	0.473268		Sotub01g021330	18.6712	10.4525	17.2965	12.9728	20.262		Solyc01g014540	0	0	0	0	0	0		CA00g62050	7.49675	1.18789	1.75044	1.13903	1.40333
SMEL_000g029440.1	23.0444	2.35813	0.0586637	0.552841	0.579174	0.0801568		Sotub01g021340	65.0588	12.8947	18.4774	24.2742	37.0115		Solyc01g014550	0	0	0	0	0	0		CA00g62060	420.181	155.684	182.059	204.499	214.856
SMEL_000g029450.1	2.71772	0	6.59486	0.824107	10.8309	0		Sotub01g021350	12.9358	62.9479	11.3919	8.76532	7.82782		Solyc01g014560	0	0.115	0.04	0	0.09	2.06		CA00g62070	3.29411	2.75832	0.46156	0.156121	0.0941446
SMEL_000g029460.1	193.315	192.255	209.577	62.6359	118.161	321.971		Sotub01g021360	42.6332	0	12.8315	22.3305	365.999		Solyc01g014570	0	0	0	0	0	0		CA00g62080	1.25693	0.310377	0	0	0
SMEL_000g029470.1	18.0312	19.0882	22.129	10.4652	20.5793	14.7477		Sotub01g021370	16.298	0	0	10.793	2.77764		Solyc01g014580	0	0	0	0	0	0		CA00g62090	6.44877	2.78976	6.3214	7.00965	14.978
SMEL_000g029480.1	6.52993	23.8027	4.32205	12.2499	10.0052	1.07244		Sotub01g021380	23.1063	6.9264	5.79001	8.37728	11.7393		Solyc01g014600	0	0	0	0	0	0		CA00g62100	412.569	137.053	600.72	621.481	444.47
SMEL_000g029490.1	13.5959	3.06338	8.49735	7.33156	4.66838	8.98469		Sotub01g021390	0	0	0	0	0		Solyc01g014610	0.245	0	0	0	0	0		CA00g62110	38.1719	3.53856	34.433	38.7118	63.5134
SMEL_000g029500.1	1.75989	31.52	5.67185	1.43782	2.65873	0.551656		Sotub01g021400	0	0.0817132	0	0.0430738	0.0471683		Solyc01g014620	4.23	1.945	1.9	0	0	0		CA00g62120	34.3901	22.4127	101.398	105.115	110.98
SMEL_000g029510.1	7.11276	6.76855	4.88194	7.0072	8.11584	6.71027		Sotub01g021410	4.31575	0	0.197017	0.120869	0.0689058		Solyc01g014630	0	0	0	0	0	0		CA00g62130	8.1751	3.74359	21.5707	12.5269	6.43043
SMEL_000g029520.1	6.01106	0	40.0959	0	0	20.7386		Sotub01g021420	53.9171	0.394942	105.638	0	0		Solyc01g014640	0	0	0	0	0	0		CA00g62140	347.813	38.6287	165.517	133.192	80.6706
SMEL_000g029530.1	37.1836	0.0818698	6.8862	0.36621	4.19983	0.0576142		Sotub01g021430	48.4451	7.31453	17.3198	5.548	13.0375		Solyc01g014650	0	0	0	0	0	0		CA00g62150	4.18146	0	0.0768192	0.0907007	0
SMEL_000g029540.1	0.766901	0.466945	2.17897	0.174391	0.610595	3.2492		Sotub01g021440	66.9927	9.90556	25.4495	37.9664	75.442		Solyc01g014660	0	0	0	0	0	0		CA00g62160	1021.2	133.595	572.009	615.047	249.095
SMEL_000g029550.1	0.310746	0.168527	1.3008	0.376942	1.32979	0.801118		Sotub01g021450	16.0095	14.9211	22.6444	30.5352	19.9654		Solyc01g014670	0	0	0	0	0	0		CA00g62170	15.0467	0.268031	0.180841	0.277437	0.268534
SMEL_000g029560.1	11.3556	3.45623	7.43289	4.38329	14.3767	16.8624		Sotub01g021460	15.7039	21.5033	2.47275	2.02727	24.8302		Solyc01g014680	0	0	0	0	0	0		CA00g62180	4.44625	0.0580905	0.218816	0.839303	0.159625
SMEL_000g029570.1	27.8001	23.1077	36.8574	12.4979	3.7528	1.17797		Sotub01g021470	470.939	142.258	2.76852	12.9226	8.29685		Solyc01g014690	0	0	0	0	0	0		CA00g62190	13.5007	4.47698	28.6298	22.5865	24.7445
SMEL_000g029580.1	2.15567	2.1024	4.43278	6.20978	3.3158	1.24613		Sotub01g021480	6.7854	11.9961	6.73856	10.0281	2.58214		Solyc01g014700	0.23	0.405	0.045	0	0.655	0.175		CA00g62200	37.8431	14.0383	55.7647	19.4972	1.37502
SMEL_000g029590.1	0	0	0.0858306	0	0	0		Sotub01g021490	8.69826	7.64659	7.14088	10.6007	13.8789		Solyc01g014710	18.505	3.925	21.64	7.715	10.62	36.13		CA00g62210	0	0.0795366	0.306586	0.241208	0.124625
SMEL_000g029600.1	0	0	0.24204	0	0	0		Sotub01g021500	26.8206	4.64774	19.5608	9.11057	13.9309		Solyc01g014720	0	0	0	0	0	0.07		CA00g62220	3.36855	0.0727814	1.67464	0.421016	0.464478
SMEL_000g029610.1	318.464	168.083	595.531	411.605	228.564	241.052		Sotub01g021510	43.0021	24.0773	44.8324	27.9978	31.6655		Solyc01g014730	2.625	0	5.145	0	2.235	1.46		CA00g62230	0.664041	0	0.405651	0	0.507728
SMEL_000g029620.1	0.297509	0.677422	0.299183	0.270655	0.544892	1.1288		Sotub01g021520	1.26048	10.8169	1.01607	4.2064	0.102098		Solyc01g014740	0.19	0.18	0.185	0.505	0.245	0.14		CA00g62240	0	0	0	0	0
SMEL_000g029630.1	0	0	0	0	0	0		Sotub01g021530	0.397682	0	0	0	0.472095		Solyc01g014760	0	0	0	0	0	0		CA00g62250	158.247	31.5689	101.472	56.3718	93.6243
SMEL_000g029640.1	41.662	34.7122	21.1862	20.8532	20.8725	35.2089		Sotub01g021540	0.0245928	0	3.06765	0.0123353	0		Solyc01g014770	0	0	0	0	0.135	0.195		CA00g62260	17.2792	4.97473	7.30998	4.58005	1.02816
SMEL_000g029650.1	0.138523	0.675578	3.39964	0.504054	0.854788	0.359922		Sotub01g021550	40.4421	49.567	9.52576	14.0045	14.3595		Solyc01g014780	0	0	0	0	0	0		CA00g62270	0	0	0	0	0
SMEL_000g029660.1	0.339664	4.72062	0.549823	2.92697	2.5427	1.58012		Sotub01g021560	0.296746	0	0	0	0		Solyc01g014790	0	0	0	0	0	0		CA00g62280	0	0	0	0	0
SMEL_000g029670.1	93.7567	24.2752	47.2678	107.654	48.7214	8.71221		Sotub01g021570	12.3316	23.2856	25.7697	55.7545	24.1987		Solyc01g014800	0	0	0	0	0	0		CA00g62290	0	0	0	0	0.166678
SMEL_000g029680.1	18.9967	20.7226	25.1694	15.5137	14.064	17.1187		Sotub01g021580	14.2129	3.65515	7.50961	8.18746	11.6781		Solyc01g014820	0.29	0.345	0	0	0	0		CA00g62300	4.35814	1.50376	0.270936	0.324413	1.55721
SMEL_000g029690.1	0	0	0	0	0	0		Sotub01g021590	0	0.162828	0	0	0		Solyc01g014830	0	0	0	0	0	0		CA00g62310	0	0	0.157319	0	0.116819
SMEL_000g029700.1	24.1557	65.7385	26.4653	39.2784	58.2603	37.295		Sotub01g021600	0	0	0	0	19.8444		Solyc01g014840	6.65	0.11	0.27	0.315	0.755	0.5		CA00g62320	55.236	21.185	83.4452	74.5576	53.3035
SMEL_000g029710.1	18.9367	98.8778	33.7477	20.1089	23.6081	25.3671		Sotub01g021610	680.484	168.302	207.476	482.188	675.693		Solyc01g014850	26.895	9.915	14.835	15.845	19.565	19.21		CA00g62330	24.557	13.2376	44.0346	26.8137	46.5606
SMEL_000g029720.1	8.24559	2.82398	5.04584	17.4477	4.63838	0.190746		Sotub01g021620	85.133	8.65245	20.9796	33.6776	48.9326		Solyc01g014860	16.51	7.08	6.55	13.355	11.925	14.325		CA00g62790	0	0	0	0	0.395048
SMEL_000g029730.1	3.05661	2.41494	3.01176	17.1255	13.9521	3.67067		Sotub01g021630	18.9716	26.5076	21.9876	27.1583	16.3084		Solyc01g014870	0	0	0	0	0	0		CA00g62800	118.398	10.2374	17.3214	7.84557	1.35169
SMEL_000g029740.1	14.2573	0.284755	2.69448	1.12037	1.10561	16.6484		Sotub01g021640	12.6489	3.26577	5.67046	8.98536	14.4974		Solyc01g014880	0	0	3.28	0	0	0		CA00g62810	24.5221	2.0705	6.33651	2.68623	0.190675
SMEL_000g029750.1	1.1033	0.897135	51.4032	1.95164	1.03809	0		Sotub01g021650	2.91872	0.227452	0.995105	0.935081	0.971974		Solyc01g014890	0	0	0	0	0	0		CA00g62820	27.4292	0.635844	13.6297	7.98538	0.0586783
SMEL_000g029760.1	8.33846	6.81865	12.2675	10.2193	13.1249	20.4231		Sotub01g021660	3.96146	25.9273	12.7574	9.34088	3.60615		Solyc01g014900	0	0	0	0	0	0		CA00g62830	181.813	66.1267	67.7545	69.4191	111.987
SMEL_000g029770.1	1.54935	4.39142	8.22028	5.0926	6.53299	11.2723		Sotub01g021670	6.09549	4.53056	4.24205	23.2894	2.42253		Solyc01g014910	0	0	0	0	0	0.04		CA00g62840	29.8186	16.7464	39.7789	43.6561	45.4377
SMEL_000g029780.1	7.56883	13.0836	6.60138	10.8548	7.44571	9.45853		Sotub01g021680	303.566	21.8312	225.267	178.271	750.009		Solyc01g014920	0	0	0	0	0	0		CA00g62850	0	2.60432	0.111359	0	0
SMEL_000g029790.1	12.384	8.46003	10.5051	7.94995	9.48503	9.1293		Sotub01g021690	73.8526	51.3168	28.1214	19.9882	14.7993		Solyc01g014930	0	0	0	0	0	0		CA00g62860	0	0	0	0	0
SMEL_000g029800.1	1.37304	6.27191	4.90822	7.25464	4.38179	4.60077		Sotub01g021700	0	23.8686	29.6716	40.4129	0		Solyc01g014940	0	0	0	0	0	0		CA00g62870	0	0	0	0	0
SMEL_000g029810.1	0.0784003	3.18498	0.197571	0.499223	0.679794	3.00002		Sotub01g021710	0.907882	2.73628	3.62045	2.40234	0.575421		Solyc01g014950	0	0	0	0	0	0		CA00g62880	114.999	0.438628	0.380094	0	0.272728
SMEL_000g029820.1	0	0	0	0	0	0		Sotub01g021720	28.3689	21.3668	73.1398	41.0435	71.2727		Solyc01g014960	0	0	0	0	0	0		CA00g62890	29.7666	1.47355	0.0168135	0.0591669	0.0338413
SMEL_000g029830.1	10.7532	0	0	0.916536	1.13394	1.30486		Sotub01g021730	0.409574	0	0.163113	0.334562	0.384486		Solyc01g014970	0	0	0	0	0	0		CA00g62900	0	0	0	1.11137	1.15401
SMEL_000g029840.1	0.722776	3.48799	0	1.32785	5.85457	11.3824		Sotub01g021740	6.10489	2.10305	5.21264	6.54463	5.85198		Solyc01g014980	0	0	0	0	0	0		CA00g62910	1.21857	2.98681	1.77275	2.25611	3.40084
SMEL_000g029850.1	0	0	0	0	1.71432	0		Sotub01g021750	188.012	265.288	1142.86	502.234	146.791		Solyc01g014990	0	0	0	0	0	0		CA00g62920	0	0	1.2904	0	0
SMEL_000g029860.1	0	1298.88	15.7372	0.587822	0	0		Sotub01g021760	307.322	164.785	190.996	258.577	480.021		Solyc01g015000	11.605	19.85	26.21	48.485	19.89	30.445		CA00g62930	0	0	0	0	0
SMEL_000g029870.1	0.242654	1286.03	7.99254	0.22069	0.0549543	0		Sotub01g021770	38.1005	93.0986	33.8959	27.6041	16.8649		Solyc01g015010	0	0	0	0	0	0		CA00g62940	0.362775	0	0	0	0
SMEL_000g029880.1	0.221811	692.618	0.98221	0.201744	0	0		Sotub01g021780	0	0	0	0	0		Solyc01g015020	56.225	27.765	52.405	31.29	39.15	42.94		CA00g62950	86.9354	4.86856	239.13	265.224	519.332
SMEL_000g029890.1	0.217853	27.7501	6.33776	1.28794	0.346111	0.512285		Sotub01g021790	0	0	0	0	0		Solyc01g015030	0	0	0	0	0	0		CA00g62960	0.280699	0.0543393	0.265884	0.156098	1.02079
SMEL_000g029900.1	53.3167	40.029	64.6831	29.6042	24.1539	61.1522		Sotub01g021800	0	0	0	0	0		Solyc01g015040	3.825	0.84	1.155	3.055	7.585	6.215		CA00g62970	0	0	0	0.337287	0
SMEL_000g029910.1	12.4659	0	3.42752	2.26764	30.3622	0.38226		Sotub01g021810	0	0	0	0	0		Solyc01g015050	3.77	1.715	0.71	3.795	5.92	8.935		CA00g62980	13.2193	7.951	16.9234	37.4036	24.7272
SMEL_000g029920.1	4.1624	8.27231	11.3785	16.9815	8.28839	0.70035		Sotub01g021820	0	0	0	0	0		Solyc01g015060	0	0	0	0	0	0		CA00g62990	1.1914	2.71441	0	2.21173	1.54914
SMEL_000g029930.1	8.73115	162.084	36.3615	2.14991	2.68664	1.00433		Sotub01g021830	0.863259	0.346721	0.280408	0.773196	2.36737		Solyc01g015070	8.465	4.68	9.75	7.435	12.615	18.91		CA00g63000	23.6611	13.1702	30.98	32.3511	148.72
SMEL_000g029940.1	12.0417	5.90065	7.83893	9.28763	11.4448	9.9094		Sotub01g021840	0	0	0	0	0		Solyc01g015080	297.555	0	0	0	0	0		CA00g63010	0	0	0	0	0
SMEL_000g029950.1	2.48574	14.5272	2.36688	6.4783	5.52955	3.75921		Sotub01g021850	0	0	0	0	0.0680002		Solyc01g015090	0	0	0	0	0	0		CA00g63020	30.5521	23.2155	28.2857	26.0552	50.7811
SMEL_000g029960.1	0.175443	0.142484	4.09442	0	2.39802	0.102148		Sotub01g021860	0.439351	0	0.157629	1.43606	0.425413		Solyc01g015100	0	0	0	0	0	0		CA00g63300	5.01688	0	0	0	0
SMEL_000g029970.1	7.30076	10.4483	6.13645	6.70009	7.46042	13.3869		Sotub01g021870	0.826489	0.267292	0.711676	1.99414	0.403691		Solyc01g015110	0.055	0	0.315	0	0.125	0.12		CA00g63310	4.2635	0	0	0	0
SMEL_000g029980.1	2.53203	5.01672	1.97086	5.77768	8.27278	6.29798		Sotub01g021880	8.4606	11.5593	5.67879	19.2911	12.9524		Solyc01g015120	0	0	0	0	0	0		CA00g63320	0	0	0	0	0
SMEL_000g029990.1	0	0	1.85896	0.334921	0	0		Sotub01g021890	33.571	3.75147	27.2836	41.5844	32.3864		Solyc01g015130	0	0	0	0	0	0		CA00g63330	5.10287	10.5421	8.59594	11.3571	9.87179
SMEL_000g030000.1	52.8108	29.5394	31.0024	48.4641	49.4744	52.9395		Sotub01g021900	51.2182	21.3154	19.2319	28.8825	17.7168		Solyc01g015140	0.195	0	0.385	0.24	0	0.3		CA00g63340	0.51733	0	0.379427	0.349	0.0442604
SMEL_000g030010.1	75.755	39.3021	72.1088	80.1644	85.1737	106.982		Sotub01g021910	0	0	0	0	0		Solyc01g015150	0	0	0	0	0	0		CA00g63350	7.76492	2.48467	14.8377	17.7314	16.2743
SMEL_000g030020.1	0.467507	113.212	0.488467	0.460792	0.268548	5.3262		Sotub01g021920	5.03683	0	0	0	0		Solyc01g015160	0	0	0	0	0	0		CA00g63360	29503.5	9336.64	2996.36	6297.71	1674.41
SMEL_000g030030.1	0.133165	0.43302	0.753937	2.11997	1.91827	0.921563		Sotub01g021930	0	0	0	0	0		Solyc01g015170	0	0	0	0	0	0		CA00g63370	5.12129	16.6006	10.2494	12.2628	4.39216
SMEL_000g030040.1	7.91271	3.24046	3.89311	5.28569	7.75854	10.8588		Sotub01g021940	0.843738	0.138566	0.0594964	0	0.229247		Solyc01g015180	0	0	0	0	0	0		CA00g63380	0.313802	0.197645	0.919832	0.701795	0.952616
SMEL_000g030050.1	78.685	164.656	64.8984	55.8149	189.271	29.8276		Sotub01g021950	0	0	0	0	0		Solyc01g015190	0	0	0	0	0	0		CA00g63390	0	0	1.72227	0	0
SMEL_000g030060.1	3.16786	9.34502	7.46256	6.44572	21.2102	2.13144		Sotub01g021960	1.61601	0	0	0.791897	0		Solyc01g015200	0	0	0	0	0	0		CA00g63400	2.62441	6.8818	12.2615	9.10719	5.12948
SMEL_000g030070.1	3.73132	4.58614	4.21842	4.72617	6.87848	8.97184		Sotub01g021970	0	0.0976944	0	0.116768	0.0628687		Solyc01g015210	0	0	0	0	0	0		CA00g63410	13.3195	1.00155	3.90789	4.86588	5.84336
SMEL_000g030080.1	18.4412	115.036	54.6678	44.4175	36.2132	44.1509		Sotub01g021980	45.1865	79.972	91.6607	85.5064	23.969		Solyc01g015220	0	0	0	0	0	0		CA00g63420	60268.5	8527.89	8171.57	6541.8	1016.83
SMEL_000g030090.1	0	0	0	0	0	0		Sotub01g021990	44.1905	429.546	481.551	276.588	485.139		Solyc01g015230	0	0	0	0	0	0		CA00g63430	223.805	3.04481	8.97711	2.72994	2.97728
SMEL_000g030100.1	11.2256	9.66268	9.24109	9.92172	12.2334	10.4187		Sotub01g022000	9.85234	0.731409	18.2405	5.84411	2.68591		Solyc01g015240	0	0	0	0	0	0		CA00g63440	0	0	0	0	0
SMEL_000g030110.1	4.55131	1.76702	18.4637	5.00547	12.7025	0.744784		Sotub01g022010	41.7727	10.3754	48.6598	46.4855	26.3252		Solyc01g015250	0	0	0	0	0	0		CA00g63450	93.0985	46.2138	17.296	0	100.406
SMEL_000g030120.1	4.0954	2.59063	5.9326	9.21095	4.82044	0.555237		Sotub01g022020	98.2215	17.6592	80.9701	98.2037	43.8946		Solyc01g015260	0	0	0	0	0	0		CA00g63460	0	5.22669	0	0	0
SMEL_000g030130.1	20.2127	14.6773	17.6127	13.3374	16.5402	21.2067		Sotub01g022030	0.722016	0.523863	0	0	0		Solyc01g015270	0	0	0	0	0	0		CA00g63470	42.2091	11.3242	33.9273	43.5107	19.3787
SMEL_000g030140.1	12.3978	47.2048	10.3955	6.03617	5.31007	8.97588		Sotub01g022040	4.04594	1.08873	1.52409	1.82621	4.74748		Solyc01g015280	0	0	0	0	0	0		CA00g63480	0	0	0	0	0.789297
SMEL_000g030150.1	0.114752	0.747612	0.251462	0.522043	0.633954	1.0086		Sotub01g022050	0	0	0	0	0		Solyc01g015290	0	0	0	0	0	0		CA00g63490	0	0	0	0	0
SMEL_000g030160.1	12.136	11.02	12.2972	5.46312	4.707	1.64161		Sotub01g022060	0	0	0	0.276157	0.347125		Solyc01g015300	0	0	0	0	0.385	0		CA00g63500	171.932	41.765	162.339	52.0533	102.181
SMEL_000g030170.1	48.6486	65.1544	37.4479	49.0269	41.897	52.5186		Sotub01g022070	0.348435	0	0	0	0		Solyc01g016300	0	0	0	0	0	0		CA00g63510	1.7915	0	2.7332	0.424457	0.746848
SMEL_000g030180.1	5.06696	1.41608	2.10276	3.46447	3.78117	4.37188		Sotub01g022080	0	0	0	0.15483	0		Solyc01g016310	0	0	0	0	0	0		CA00g63740	102.796	72.8422	110.156	68.3084	37.1995
SMEL_000g030190.1	5.15272	4.03003	5.16901	6.58623	4.3857	7.51844		Sotub01g022090	0	0	0	0	0		Solyc01g016320	0	0	0	0	0	0		CA00g63750	4.39446	5.75524	8.20115	3.93731	1.98167
SMEL_000g030200.1	8.14669	5.87415	12.8874	8.12994	5.23495	7.93092		Sotub01g022100	2.93649	1.71982	0.979083	0.229874	0.421338		Solyc01g016330	0	0	0	0	0	0		CA00g63760	15.2792	0.661985	0	0	0
SMEL_000g030210.1	636.991	308.754	645.889	536.886	326.716	436.624		Sotub01g022110	24.3724	32.1107	11.6479	9.97244	10.0559		Solyc01g016340	0	0	0	0	0	0		CA00g63770	2.79005	0.066833	0.115057	0	0
SMEL_000g030220.1	28.001	21.9777	30.729	42.4457	18.6408	16.7715		Sotub01g022120	0	2.52831	0.121816	0.357123	0.0825614		Solyc01g016350	0	0	0	0	0	0		CA00g63780	0	0	0	0.250159	0
SMEL_000g030230.1	0.272173	0	0.351548	0.49488	1.08096	0		Sotub01g022130	1.81333	2.85684	2.23435	1.4749	0.923705		Solyc01g016360	0.555	0.855	0.655	0	0.12	0		CA00g63790	0	0	0	0.310712	0.0947009
SMEL_000g030240.1	12.1955	0.120131	25.6896	11.9008	0.573871	5.21748		Sotub01g022140	0	0	0	0	0		Solyc01g016370	0.83	0.515	0.285	0.065	0.36	0.31		CA00g63800	0.462732	0	0	0.214165	0
SMEL_000g030250.1	0.292328	0.0950937	3.89462	0.531885	0.080325	0.235164		Sotub01g022150	0	0	0	0	0		Solyc01g016380	0.075	0.035	0.64	0	0	0		CA00g63810	1.69457	0.646613	0.690013	0	0
SMEL_000g030260.1	16.2236	10.5566	24.2961	13.9922	16.2334	17.3719		Sotub01g022160	0	0	0	0.241157	0		Solyc01g016390	0.09	0	0.255	0	0	0		CA00g63820	46.2702	25.701	45.6449	38.3984	34.4077
SMEL_000g030270.1	5.68812	7.24271	9.14045	10.8812	5.12959	10.8094		Sotub01g022170	0.659129	0	0.551989	0	0		Solyc01g016400	0.42	0.605	1.045	0.26	0.495	1.265		CA00g63830	7.75106	1.1592	1.16515	1.31553	2.70325
SMEL_000g030280.1	0	0	3.75651	1.20218	1.84481	2.37586		Sotub01g022180	0	0	0	0	0		Solyc01g016410	8.05	3.66	5.475	7.145	17.21	24.41		CA00g63840	7.68478	0	7.54974	4.79821	0.529174
SMEL_000g030290.1	0.161058	0	9.11974	0.205153	0.489067	0.329296		Sotub01g022190	0	0	0	0	0		Solyc01g016430	0	0	0	0	0	0		CA00g63850	12.4194	0	17.8401	4.95994	0.716632
SMEL_000g030300.1	83.6678	139.743	41.4223	69.3301	74.76	104.647		Sotub01g022200	0.145355	0	0.0497377	0.0422116	0.0932027		Solyc01g016450	0	0	0	0	0	0		CA00g63860	0	0	0	0	0.0545986
SMEL_000g030310.1	11.9751	116.364	44.4911	3.66874	0.467799	1.64866		Sotub01g022210	13.3145	13.2664	5.67172	7.65658	6.21211		Solyc01g016460	18.14	17.79	18.34	18.91	19.405	6.68		CA00g63870	103.241	21.3957	91.6857	38.4472	18.4712
SMEL_000g030320.1	17.0918	2.55124	16.5137	28.5273	14.7411	5.03031		Sotub01g022220	2.25519	0.423378	0.406665	3.21208	4.7194		Solyc01g016470	62.875	18.845	35.775	63.515	43.86	39.155		CA00g63880	0	0	0	0	0
SMEL_000g030330.1	0.413012	1.45478	14.9869	1.31501	0.849594	0.119213		Sotub01g022230	0.406931	2.42954	0.693652	2.20235	1.11473		Solyc01g016480	0	0	0	0	0	0.045		CA00g63890	0	0	1.25287	0	0
SMEL_000g030340.1	0	0	0	0	0	0		Sotub01g022240	0	0	0	0	0		Solyc01g016510	0	0	0	0	0	0		CA00g63900	29.2069	0.477131	1.13623	0.0671587	0
SMEL_000g030350.1	2.13706	3.19296	2.72216	1.79382	1.55199	1.7845		Sotub01g022250	0	0.195226	0	0.101416	0		Solyc01g016520	0	0	0	0	0	0.265		CA00g63910	1.16569	0.134821	0	0.0419775	0.511397
SMEL_000g030360.1	8.60297	1.25611	3.62755	0.350993	0.283673	0.131832		Sotub01g022260	6.69818	2.63424	1.57165	3.65285	4.16899		Solyc01g016530	0	0	0	0	0	0		CA00g63920	0	0.1115	0.106499	0.381999	0.160766
SMEL_000g030370.1	81.5126	51.366	89.3554	65.5463	83.4332	65.3092		Sotub01g022270	3.99151	1.31007	0.954024	0.682236	0.188679		Solyc01g016540	0	0.23	0.115	0	0	0		CA00g63930	0	0	0	0	0
SMEL_000g030380.1	5.81908	3.66159	3.34466	6.24903	3.87729	2.53085		Sotub01g022280	1.69803	0.380555	0.87245	1.10669	2.13239		Solyc01g016550	0	0	0	0	0	0		CA00g63940	0	0	0	0	0
SMEL_000g030390.1	9.04572	0.519585	0.420078	0.293705	3.39108	4.81103		Sotub01g022290	12.449	4.08752	3.80434	7.84076	7.23333		Solyc01g016560	0	0.265	0	0	0	0		CA00g63950	0	0	0	0.349095	0.652652
SMEL_000g030400.1	0	0	0	0	0	0		Sotub01g022300	4.85309	3.74038	2.9535	4.3792	5.61742		Solyc01g016570	2.08	1.035	0.8	3.115	2.54	1.7		CA00g63960	114.933	77.8815	61.1086	237.79	159.072
SMEL_000g030410.1	11.3167	19.497	5.04309	4.05728	5.72148	20.6681		Sotub01g022310	0.6446	0.107769	0.507179	2.03712	0.0665652		Solyc01g016580	0	0	0	0	0	0		CA00g63970	217.933	27.3214	103.105	189.36	100.902
SMEL_000g030420.1	0.400418	3.12298	1.61484	2.03975	1.3153	0.232331		Sotub01g022320	6.73038	2.50191	1.70603	3.07169	4.54613		Solyc01g016590	0	0	0	0	0	0		CA00g63980	21.716	24.413	18.7182	32.1329	13.3349
SMEL_000g030430.1	40.2804	18.199	44.0966	33.5717	27.097	28.5046		Sotub01g022330	0	0	0	0.514709	0		Solyc01g016600	0	0	0	0	0	0		CA00g63990	59.7188	24.2444	25.963	135.57	11.3838
SMEL_000g030440.1	0	0	0	0	0	0		Sotub01g022340	0.164393	0	0	0	0		Solyc01g016610	0	0	0	0	0	0		CA00g64000	1.74827	1.22667	0.391798	0	0.446646
SMEL_000g030450.1	10.8924	5.04975	5.09113	16.8306	13.7829	16.0338		Sotub01g022350	0.0985781	0	0	0.0536566	0.0298409		Solyc01g016620	0	0	0	0	0	0		CA00g64010	0	0	0	0	0
SMEL_000g030460.1	8.79058	11.3741	10.5591	11.2339	7.87628	13.4245		Sotub01g022360	14.5523	2.23912	2.9547	4.14611	3.68365		Solyc01g016630	0	0	0	0	0	0		CA00g64020	1.29585	0.657014	1.98888	2.74604	2.40191
SMEL_000g030470.1	9.0629	0.992796	3.21472	3.69005	3.97755	4.85936		Sotub01g022370	31.5158	27.2829	78.7742	73.6736	210.409		Solyc01g016640	0	0	0	0	0	0		CA00g64030	7.77465	9.80739	13.4058	26.2351	38.2007
SMEL_000g030480.1	27.9259	19.1283	18.8742	22.7314	73.9694	48.3026		Sotub01g022380	27.3619	9.45286	10.9659	31.7136	27.5528		Solyc01g016650	0	0	0	0	0	0		CA00g64040	19.0929	9.02993	25.3657	23.0962	25.8072
SMEL_000g030490.1	0	0	0	0	0	0		Sotub01g022390	30.3819	10.1442	13.72	24.8956	35.8604		Solyc01g016660	0	0	0	0	0	0		CA00g64050	0.6886	1.06465	0.900224	0.242021	1.47432
SMEL_000g030500.1	0.113008	0.490625	0.377778	0.376996	0.554066	0.0428913		Sotub01g022400	0	0	0	0	0		Solyc01g016670	0	0	0	0	0	0		CA00g64060	0	0	0	0	0
SMEL_000g030510.1	35.6294	4.64677	9.55368	12.5101	5.37872	3.12354		Sotub01g022410	12.4737	16.7409	18.5148	10.2466	13.4719		Solyc01g016680	0	0	0	0	0	0		CA00g64070	0	0	0	0	0
SMEL_000g030520.1	0.672228	0.217904	0.68242	2.44539	0.729089	0		Sotub01g022420	1.05974	1.30954	0.367255	1.03986	0.717021		Solyc01g016690	0	0	0.17	0	0	0		CA00g64080	184.234	9366.63	135.621	253.629	2.13349
SMEL_000g030530.1	76.7595	0.315714	6.30599	18.3653	79.1097	179.196		Sotub01g022430	1.43728	1.71792	12.7203	21.2992	0.526776		Solyc01g016700	0	0	0	1.395	0.35	0.84		CA00g64090	0.558834	0.961679	0	0	0
SMEL_000g030540.1	0.549817	0.894799	9.40293	0.753628	0.820775	0.629043		Sotub01g022440	16.7421	9.4355	26.765	50.6901	3.20094		Solyc01g016710	0	0	0	0	0	0		CA00g64100	0	0.443677	0.0841987	0	0
SMEL_000g030550.1	0	0	0	0	0	0		Sotub01g022450	1.36699	1.81336	0.0261137	0.225037	0.058899		Solyc01g016720	0	0	1.085	0.45	0.47	0.135		CA00g64110	8.97094	0	8.83741	10.3574	10.2002
SMEL_000g030560.1	0.840065	12.2706	15.1341	8.50042	5.10374	2.09514		Sotub01g022460	1.1315	1.62821	0.13594	0.110409	0.0738728		Solyc01g016730	0	0	0	0	0	0		CA00g64120	0	0.23201	0.527132	0	0.262313
SMEL_000g030570.1	2.01342	12.7406	5.23874	1.9701	0.925407	1.92513		Sotub01g022470	64.526	80.1079	172.861	103.824	110.456		Solyc01g016740	0	0	0	0	0	0		CA00g64130	2.77329	180.032	25.2445	14.2115	6.21452
SMEL_000g030580.1	3.86441	0	119.746	32.4563	14.6805	1.70885		Sotub01g022480	45.3973	27.2247	30.0779	39.1077	42.3352		Solyc01g016750	0	0	0	0	0	0		CA00g64140	4.24262	2.80713	3.22421	2.37875	7.08392
SMEL_000g030590.1	12.535	20.5494	8.70322	9.20721	7.42916	15.9231		Sotub01g022490	0.178887	0	90.2011	0.0653138	0.0362573		Solyc01g016760	0	0	0	0	0	0		CA00g64150	0.374101	0.352849	0.268606	0.668542	0.438606
SMEL_000g030600.1	15.8228	22.6389	47.6651	25.1007	15.7008	3.12761		Sotub01g022500	18.9208	61.931	23.1686	15.292	12.754		Solyc01g016770	0	0	0	0	0	0		CA00g64160	39.5771	6.86829	24.4127	26.2306	28.5591
SMEL_000g030610.1	1.43832	5.63165	0.207787	0.85567	0.687762	0.0156776		Sotub01g022510	102.437	96.7934	304.437	158.373	70.3456		Solyc01g016780	0	0	0	0	0	0		CA00g64170	0	0	0	0	0
SMEL_000g030620.1	32.8829	6.1379	0.536064	3.2888	2.2149	0.0442805		Sotub01g022520	1.03262	0	4.5577	18.7046	11.4151		Solyc01g016790	0	0	0	0	0	0		CA00g64180	175.939	96.8062	199.501	137.427	588.582
SMEL_000g030630.1	20.2723	44.6319	15.1384	23.1521	21.3526	5.96021		Sotub01g022530	0.23938	0.0607944	0.150952	0.128706	0.538723		Solyc01g016800	0	0	0	0	0	0		CA00g64190	0.0831754	0	0	0	0.0605972
SMEL_000g030640.1	0.925053	0.273236	0.318113	1.83592	0.191697	0		Sotub01g022540	253.773	20.4714	34.5528	63.0556	172.464		Solyc01g016810	0	0	0	0	0	0		CA00g64200	22.7855	1.92845	15.3347	5.07855	6.70597
SMEL_000g030650.1	18.6642	24.6808	19.2891	33.3332	25.8649	13.8087		Sotub01g022550	42.8423	19.2012	14.1201	12.0133	16.9102		Solyc01g016820	0	0	0	0	0	0		CA00g64210	85.2601	7.225	111.252	41.0266	38.0981
SMEL_000g030660.1	0	0	0	0	0	0		Sotub01g022560	19.2159	24.9161	13.8695	5.21235	3.90904		Solyc01g016830	0	0	0	0	0	0		CA00g64220	8.31927	9.29037	24.4826	44.1218	3.39837
SMEL_000g030670.1	0	0	0	0	0	0		Sotub01g022570	0	0	0.079299	0	0		Solyc01g016840	0	0	0	0	0	0		CA00g64230	64.4889	18.3724	30.0174	15.3729	25.0446
SMEL_000g030680.1	0.387581	0.315108	1.78754	0.763941	1.41845	0.11166		Sotub01g022580	5.23481	2.47665	1.25354	2.34076	2.16019		Solyc01g016850	0	0	0	0	0	0		CA00g64240	18.8357	1.01285	15.4188	4.91162	7.74253
SMEL_000g030690.1	79.0497	68.2103	124.708	134.637	151.89	118.582		Sotub01g022590	12.8752	7.55774	18.0693	18.7009	20.6747		Solyc01g016860	0	0	0	0	0	0		CA00g64250	18.3607	2.58044	14.6794	20.2728	21.1799
SMEL_000g030700.1	62.1613	37.1453	53.8238	48.7634	38.3589	28.4352		Sotub01g022600	56.2664	10.3968	27.4438	31.7837	24.0003		Solyc01g016870	0	0	0	0	0	0		CA00g64260	2.86109	0.315713	3.13891	3.08819	0
SMEL_000g030710.1	3.4948	1.92452	2.03498	9.45274	8.96851	2.44759		Sotub01g022610	1.00107	15.0021	1.37796	0	0.318297		Solyc01g016880	0	0	0	0	0	0		CA00g64270	145.955	74.5352	67.3768	159.721	111.697
SMEL_000g030720.1	0.821207	23.8684	891.566	65.7445	71.7281	2.35545		Sotub01g022620	8.53237	2.58725	4.65616	15.5432	0.97023		Solyc01g016890	0	0	0	0	0	0		CA00g64280	63.8727	20.9501	52.3088	71.2038	54.2977
SMEL_000g030730.1	65.3166	20.6263	53.4601	3.1761	6.42677	6.87842		Sotub01g022630	9.07205	9.05985	15.8086	10.2296	11.9968		Solyc01g016900	0	0	0	0	0	0		CA00g64290	2.69544	15.169	6.09681	11.4991	9.10683
SMEL_000g030740.1	6.51455	11.2882	110.47	6.93225	3.4144	5.96561		Sotub01g022640	0.212858	0.091803	0.697964	0.117611	0		Solyc01g016910	0	0	0	0	0	0		CA00g64300	30.2619	11.1695	25.0244	13.6762	25.3331
SMEL_000g030750.1	29.5685	122.197	26.9623	110.08	32.7137	3.95976		Sotub01g022650	0.328107	0.0780834	29.4369	0.644297	1.33575		Solyc01g016920	0	0	0	0	0	0		CA00g64310	9.09799	1.49789	5.95097	4.81391	5.31192
SMEL_000g030760.1	0.56045	6.94695	24.3376	8.47605	10.6299	1.57813		Sotub01g022660	8.87314	3.24662	5.73873	6.97182	11.8018		Solyc01g016930	0	0	0	0	0	0		CA00g64320	339.449	135.775	163.191	239.492	96.123
SMEL_000g030770.1	0	0	0.484081	0	0	0		Sotub01g022670	19.2738	2.91823	16.8424	9.77182	16.9177		Solyc01g016940	0	0	0	0	0	0		CA00g64330	0	314.76	0	0	0
SMEL_000g030780.1	0.916408	5.9501	1.93016	0.463074	0.832995	5.78758		Sotub01g022680	24.2962	5.82482	11.4345	10.6633	15.4967		Solyc01g016950	0	0	0	0	0	0		CA00g64340	124.91	182.693	123.275	184.265	112.399
SMEL_000g030790.1	0	0	0	0	0	0		Sotub01g022690	1197.27	252.06	750.911	542.827	990.492		Solyc01g016960	0	0	0	0	0	0.08		CA00g64350	0	178.798	0	0	0.801996
SMEL_000g030800.1	32.8531	29.3035	32.0696	11.5492	25.1862	4.85237		Sotub01g022700	2.83111	2.78168	3.47361	3.07409	3.11434		Solyc01g016970	0.13	0	0.13	0	0.42	0.695		CA00g64360	14.3458	80.9009	3.07516	0.330031	0.297999
SMEL_000g030810.1	140.409	3.6517	18.3543	7.26339	4.45323	3.44687		Sotub01g022710	20.1816	38.1331	14.8775	16.6697	23.3876		Solyc01g016980	0	0	0	0	0	0		CA00g64370	7.40498	1.98938	2.99416	7.45707	9.66858
SMEL_000g030820.1	2.87996	0.514711	0	0	0.980213	3.10383		Sotub01g022720	6.22143	2.37041	0.673063	0.813156	0.179542		Solyc01g016990	0	0	0	0	0	0		CA00g64380	5.94898	0	0	0	0
SMEL_000g030830.1	2.21146	21.4556	3.10065	3.66892	1.69245	0		Sotub01g022730	32.4417	1130.92	114.184	38.4977	0.279883		Solyc01g017000	0	0	0	0	0	0		CA00g64390	41.7257	1.13268	1.45114	4.53063	15.4196
SMEL_000g030840.1	140.088	62.8535	116.793	123.535	98.3634	78.9426		Sotub01g022740	23.5883	12.9425	18.5858	19.2878	19.7175		Solyc01g017010	0	0	0	0	0	0		CA00g64400	3.69076	5.36571	16.8725	22.2	21.2334
SMEL_000g030850.1	4.97528	0.862999	5.11429	0.742059	1.42382	0.348738		Sotub01g022750	0.892023	0.0549366	3.43241	6.31305	4.32273		Solyc01g017020	0	0	0	0	0	0		CA00g64410	1.61832	0.372212	0.255357	0	0
SMEL_000g030860.1	3.13252	2.91385	3.26517	0.777274	3.3641	2.69025		Sotub01g022760	87.8906	46.3397	55.5759	48.7898	48.6415		Solyc01g017030	0	0	0	0	0.115	0		CA00g64420	0.179774	0	0	0.0445116	0.0646343
SMEL_000g030870.1	4.20642	1.50896	1.63342	0.562749	0.311434	0.284791		Sotub01g022770	84.8076	38.8162	64.9521	33.122	38.3618		Solyc01g017040	0	0	0	0	0	0		CA00g64430	13.7189	2.32647	13.3778	12.3655	15.5156
SMEL_000g030880.1	65.1382	10.3894	28.949	9.26826	24.6745	20.8105		Sotub01g022780	0.948087	0.120316	0.182451	0.0725395	0.270885		Solyc01g017050	0	0	0	0	0	0		CA00g64440	2.01495	0	1.30473	0	0.452799
SMEL_000g030890.1	67.145	0	62.2538	6.51682	26.3035	154.672		Sotub01g022790	22.0597	0	0	0	0.325412		Solyc01g017060	0	0	0	0.105	0	0.17		CA00g64450	3.0067	16.1836	0.786033	0.477894	0.0512415
SMEL_000g030900.1	0	15.408	0.233937	0	0	0.334362		Sotub01g022800	0.337521	0	0	0	0.499428		Solyc01g017070	0	0	0	0.24	0	0		CA00g64460	5.75873	235.397	185.028	185.971	24.7093
SMEL_000g030910.1	8.195	140.533	171.233	0.382108	0.18745	77.6512		Sotub01g022810	20.7218	19.4554	6.0871	0.675164	1.19317		Solyc01g017080	0	0	0	0	0	0.055		CA00g64470	30.5631	7.27604	11.7106	20.4424	13.1868
SMEL_000g030920.1	6.24673	7.6931	5.40979	10.2735	11.9393	8.95568		Sotub01g022820	10.8157	23.3992	3.75716	0.893084	1.0713		Solyc01g017090	0.305	0.145	0.075	0.7	0.08	0.12		CA00g64480	35.5675	9.37005	82.8738	16.648	3.55882
SMEL_000g030930.1	9.2081	8.94403	5.23879	10.4897	13.5841	11.1504		Sotub01g022830	19.7156	15.2266	8.25703	11.4364	3.70218		Solyc01g017100	0	0	0.275	0.195	0.18	0.21		CA00g64490	14.5574	3.11429	34.0455	19.4244	23.4401
SMEL_000g030940.1	177.151	0	1.58353	23.595	71.7197	0.15752		Sotub01g022840	4.25517	6.1269	2.06668	4.49979	3.2442		Solyc01g017110	0	0.04	0	0.11	0	0		CA00g64500	7.27661	1.6467	2.61675	1.47829	2.33549
SMEL_000g030950.1	5.04788	3.17158	17.2563	3.54663	3.80518	2.00269		Sotub01g022850	15.5275	13.5092	16.083	20.7712	19.4711		Solyc01g017120	0	0	0	0	0	0		CA00g64510	1.99809	2.07549	2.76345	3.71035	2.01431
SMEL_000g030960.1	120.885	68.8662	99.0372	82.3744	75.8816	101.898		Sotub01g022860	24.165	11.072	20.9225	10.9732	15.5376		Solyc01g017130	0.22	0	0	0	0.235	0		CA00g64520	27.8733	2.23237	16.4615	5.18138	5.807
SMEL_000g030970.1	57.0577	23.9666	41.5967	40.6335	57.1806	72.2645		Sotub01g022870	5.3969	6.36904	12.0456	22.9658	9.26938		Solyc01g017140	0	0	0.1	0	0	0		CA00g64530	68.3453	20.1528	25.7648	21.1347	31.63
SMEL_000g030980.1	78.2429	34.8084	27.667	45.6866	72.8067	261.29		Sotub01g022880	2.22319	2.55233	4.34302	0.387502	3.6422		Solyc01g017150	0	0	0	0	0	0		CA00g64540	34.7944	30.0623	0	0.66935	0
SMEL_000g030990.1	279.128	377.411	797.709	494.589	367.847	187.152		Sotub01g022890	11.7367	18.4967	15.551	15.7283	12.0759		Solyc01g017160	0	0	0	0	0	0		CA00g64550	2.94605	0	0	0	0
SMEL_000g031000.1	24.1828	16.2225	11.1043	23.2852	23.4813	24.5948		Sotub01g022900	11.4001	20.7229	8.90487	9.31707	2.24417		Solyc01g017170	0.245	1.055	0.605	1.485	0.58	1.965		CA00g64560	0	0.189186	0	0	0
SMEL_000g031010.1	52.822	37.1224	39.4078	44.4587	49.6683	72.5285		Sotub01g022910	0.255459	0.043451	0.156671	0.0258906	0		Solyc01g017180	0	0	0	0	0	0		CA00g64570	0.0790083	0.0720179	0.0898753	0	0.259079
SMEL_000g031020.1	0.706143	0	1.30243	1.17154	0.324354	0.0947547		Sotub01g022920	29.8742	16.8878	31.8251	52.7253	41.61		Solyc01g017190	0	0	0	0	0.165	0		CA00g64580	3.52357	1.54114	2.96357	4.59183	3.377
SMEL_000g031030.1	1.75311	1.10435	2.83728	0.255219	0.376998	1.20336		Sotub01g022930	1.80763	1.22124	4.34545	19.0259	1.24467		Solyc01g017200	0	0	0	0	0	0.11		CA00g64590	4.8241	0.671196	0.622334	0.445466	0.345336
SMEL_000g031040.1	14.2365	14.3281	23.8857	15.6645	9.11269	9.46646		Sotub01g022940	41.8418	79.9044	92.952	123.72	132.071		Solyc01g017210	0	0	0	0	0	0		CA00g64600	72.1213	28.69	151.205	235.233	100.998
SMEL_000g031050.1	102.081	37.6048	131.076	41.2727	84.9641	88.6145		Sotub01g022950	11.2688	6.47423	26.8783	101.594	4.61545		Solyc01g017220	6.155	45.13	10.545	57.485	30.585	12.385		CA00g64610	93.5255	3.86503	1.39742	1.63591	0.860023
SMEL_000g031060.1	2.92188	14.5209	19.1837	15.2857	6.51988	4.79506		Sotub01g022960	0.848052	0.21525	2.31207	0	0		Solyc01g017230	0	0	0	0	0	0		CA00g64620	41.0952	42.9981	14.8517	37.2983	30.2353
SMEL_000g031070.1	4.05429	7.17838	35.0943	29.5708	46.1387	99.6723		Sotub01g022970	0	0	0	0	0.121697		Solyc01g017240	0	0	0	0.175	0.185	0		CA00g64630	3.23595	0.702226	7.70421	7.54598	8.02885
SMEL_000g031080.1	7.41573	11.7231	8.09031	13.6724	10.0701	18.3351		Sotub01g022980	4.0401	1.12059	6.47148	2.0956	5.79548		Solyc01g017250	0	0	0	0	0.155	0		CA00g64640	321.448	32.898	154.102	211.066	93.0283
SMEL_000g031090.1	24.7687	13.8567	27.1417	64.5684	21.6491	4.26223		Sotub01g022990	16.6909	10.1169	1.93394	2.86642	14.2076		Solyc01g017260	0	0	0	0	0	0		CA00g64650	18.9115	24.9621	39.6719	49.0419	157.968
SMEL_000g031100.1	5.92404	0.716759	1.90733	7.17422	1.9862	0.11406		Sotub01g023000	150	10.2629	15.8587	12.7833	11.3427		Solyc01g017270	0	0	0	0	0	0		CA00g64660	8.33276	2.193	1.67062	0.402936	0.188219
SMEL_000g031110.1	20.5165	42.1547	37.1364	18.0444	6.40451	63.4052		Sotub01g023010	12.163	5.69705	16.9254	10.5353	9.95175		Solyc01g017280	0	0	0	0	0	0		CA00g64670	16.6336	4.31711	37.5285	35.0031	42.7028
SMEL_000g031120.1	31.837	14.4447	7.38808	0.943865	1.68408	1.09052		Sotub01g023020	16.5536	11.8489	28.9672	11.5097	14.4562		Solyc01g017290	0	0	0	0	0	0		CA00g64680	17.5384	8.66547	22.8645	20.8556	17.7823
SMEL_000g031130.1	11.4114	11.8253	9.42755	9.34275	7.20209	8.36746		Sotub01g023030	0.866977	0.0920086	0.826046	2.1619	1.50845		Solyc01g017300	0	0.115	0.18	1.045	0.065	0.09		CA00g64690	20.4489	14.7003	42.5995	12.4997	1.03538
SMEL_000g031140.1	28.1371	21.197	39.6937	25.1271	25.7735	23.2395		Sotub01g023040	87.4068	125.26	29.5828	51.6132	41.9794		Solyc01g017310	0	0	0	0	0	0		CA00g64700	19.9683	4.43712	17.3801	19.5237	26.3612
SMEL_000g031150.1	1.51436	2.71968	2.00888	0.725024	1.09095	1.8495		Sotub01g023050	2.76632	0.408204	0.414345	0.737068	0.17371		Solyc01g017320	0.245	0.24	0	0	0	0.185		CA00g64710	39.4806	32.3593	18.1763	14.8466	13.2382
SMEL_000g031160.1	2.34694	3.66489	1.77211	4.12445	2.86965	3.45089		Sotub01g023060	0	0	0	0	0		Solyc01g017330	0.125	1.4	0.485	4.345	0.13	0.275		CA00g64720	4.01531	4.22998	15.2748	17.5822	5.65535
SMEL_000g031170.1	8.52211	6.93448	8.13206	8.82114	9.09063	10.1408		Sotub01g023070	2.85825	4.24396	24.6502	98.6406	2.30698		Solyc01g017340	0.145	0.485	0.14	0.09	0	0.055		CA00g64730	8.28927	8.03486	15.0429	15.802	7.07855
SMEL_000g031180.1	28.5691	23.7586	18.9905	18.3736	16.3015	26.6225		Sotub01g023080	1.1964	1.84521	3.20612	6.51359	2.7548		Solyc01g017350	0	0	0.115	0.165	0	0		CA00g64740	90.0435	16.3129	36.2148	28.8632	42.9587
SMEL_000g031190.1	0.118062	0.384043	19.737	43.8214	21.8413	21.4767		Sotub01g023090	33.1875	79.1261	17.2948	14.8645	15.8968		Solyc01g017360	0	0	0	0.48	0	0.135		CA00g64750	7.37289	12.5113	17.1309	18.5119	24.7877
SMEL_000g031200.1	1.61714	4.53928	4.25194	0	1.56801	0.53934		Sotub01g023100	51.2521	9.76015	18.6508	24.7871	33.9622		Solyc01g017370	0.31	0.195	0	0.27	0	0.465		CA00g64760	22.7151	2.2557	15.0491	7.50057	10.4832
SMEL_000g031210.1	1.39484	1225.7	68.4191	56.4938	34.1782	129.013		Sotub01g023110	85.2282	33.707	26.0984	30.5982	32.3039		Solyc01g017380	0	0	0	0	0.21	0		CA00g64770	0	0	0	0	0.144532
SMEL_000g031220.1	2.85769	76.9675	25.9073	12.8706	7.00857	14.4997		Sotub01g023120	0	0	0	0	0		Solyc01g017390	0	0	0	0	0	0		CA00g64780	0.0638549	0	0.0540944	0.0499309	0
SMEL_000g031230.1	76.6951	790.596	484.593	57.6647	42.9696	4.85181		Sotub01g023130	0.809829	1.64499	0	0.61498	0.719829		Solyc01g017400	0.08	1.72	0.61	1.24	0.285	1.365		CA00g64790	0	0	0	0	0
SMEL_000g031240.1	7.5584	12.361	12.4375	13.2877	23.6216	11.9495		Sotub01g023140	22.9228	3.98154	9.23043	5.98661	12.253		Solyc01g017410	0	0	0	0	0	0		CA00g64800	0	0	0	0	0
SMEL_000g031250.1	4.5596	16.9466	1.44572	5.54439	3.59373	0.22562		Sotub01g023150	0.468498	0.423826	0.340775	2.23799	1.718		Solyc01g017420	0.035	0.035	0	0.05	0.045	0.05		CA00g64810	0	0	0	0	0
SMEL_000g031260.1	0	0	0	0	0	0		Sotub01g023160	2.06095	15.9375	53.3678	19.6597	5.27009		Solyc01g017430	0	0	0	0	0	0		CA00g64820	0	0.0722399	1.72182	4.04145	0
SMEL_000g031270.1	82.3109	57.3704	88.752	78.5498	56.7019	44.7291		Sotub01g023170	0.0433238	0	1202.99	0.0213618	0		Solyc01g017440	0.085	0	0	0	0	0.065		CA00g64830	0	0.283188	0	0.309499	0
SMEL_000g031280.1	0	0	0	0	0	0		Sotub01g023180	5.28308	0	0	0	0		Solyc01g017450	0	0	0	0	0	0		CA00g64840	0	0	1.32531	1.83476	0.569518
SMEL_000g031290.1	0	0	0	0	0	0		Sotub01g023190	5.06463	10.279	3.18199	1.42653	0.441817		Solyc01g017460	0.33	0.315	0	2.195	0	0.5		CA00g65150	223.352	60.6633	122.223	162.777	213.05
SMEL_000g031300.1	0	0	0	0	0.174223	0		Sotub01g023200	83.267	42.7372	65.6431	78.6859	68.7116		Solyc01g017470	0.12	0.115	0	0.76	0	0		CA00g65160	29.2861	8.71679	88.4267	48.8745	5.40751
SMEL_000g031310.1	190.504	148.19	243.546	133.234	230.806	422.786		Sotub01g023210	23.8246	15.3755	71.1653	27.7143	8.63807		Solyc01g017480	0	0	0	0	0	0		CA00g65170	11.9327	2.10798	6.31591	11.5148	0.840162
SMEL_000g031320.1	25.2588	9.65579	1.76905	3.07854	1.50571	0.0958952		Sotub01g023220	3.49882	2.58735	1.73191	3.76009	5.71099		Solyc01g017490	0	0	0	0	0	0		CA00g65180	64.9546	0	4.32581	6.75697	0.25546
SMEL_000g031330.1	0	0	0	0	0	0		Sotub01g023230	202.394	77.8445	106.668	70.6482	86.4797		Solyc01g017500	0	0	0	0	0	0		CA00g65190	109.283	28.1113	38.9546	37.2014	37.0302
SMEL_000g031340.1	5.05511	3.91196	4.15742	4.33529	4.24434	8.57737		Sotub01g023240	13.1177	5.43177	3.16597	5.67472	5.069		Solyc01g017510	0.055	0	0.055	0.07	0	0.09		CA00g65200	214.097	142.524	116.558	158.876	75.9293
SMEL_000g031350.1	98.4187	598.931	595.734	206.232	106.186	766.801		Sotub01g023250	319.354	694.661	363.233	821.113	446.004		Solyc01g017520	0	0.195	0	0	0.265	0		CA00g65210	5.93759	1.24127	4.10821	4.7339	4.1138
SMEL_000g031360.1	10.0095	6.64488	11.9671	6.88805	4.24372	16.8195		Sotub01g023260	0.10954	0	0.268799	0.732129	0		Solyc01g017530	0	0.08	0.25	0.33	0	0.13		CA00g65220	0.560621	7.26179	14.8273	34.0255	23.8244
SMEL_000g031370.1	47.6889	49.211	43.3588	60.2298	57.3959	22.6085		Sotub01g023270	15.1637	98.881	16.8216	9.16911	9.54969		Solyc01g017540	0.89	0.34	0	0	0	0		CA00g65230	34.49	24.9491	32.616	34.9814	44.4528
SMEL_000g031380.1	0	0	0	0.0462615	0.209866	0.465912		Sotub01g023280	30.4084	89.7511	37.113	14.8994	17.5809		Solyc01g017550	0	0	0.065	0	0.07	0		CA00g65240	0	0	0	0.186121	0
SMEL_000g031390.1	4.40822	76.3524	6.0523	19.2867	6.19702	6.99061		Sotub01g023290	1.21542	3.58075	0	0	0		Solyc01g017560	0	0.115	0.24	0.145	0	0		CA00g65250	0.0639825	0	0.0832708	0	0.0546927
SMEL_000g031400.1	11.8709	13.4198	8.82665	11.5463	15.1244	24.2906		Sotub01g023300	0	0	0	0	0		Solyc01g017570	0	0	0	0	0	0		CA00g65260	3.38535	2.06375	4.03602	2.16953	2.89753
SMEL_000g031410.1	0	0	0.387825	0.07001	0.0702627	0.0445923		Sotub01g023310	40.0549	16.2707	24.6319	25.4553	25.7015		Solyc01g017580	0	0	0	0	0	0		CA00g65270	0	0	0.343321	0	0
SMEL_000g031420.1	3.78225	6.15549	3.77402	4.39461	4.24606	7.05532		Sotub01g023320	81.8292	15.4626	11.2675	14.9206	13.6753		Solyc01g017590	3.1	2.21	2.3	2.05	0.82	0.6		CA00g65280	65.147	3.15256	12.2546	7.73895	9.48383
SMEL_000g031430.1	11.1761	0	6.18972	1.37085	0.600977	0		Sotub01g023330	42.177	2.6183	28.4152	16.0358	22.1585		Solyc01g017600	7.045	31.925	26.83	0.405	0	0		CA00g65290	106.499	25.2065	94.7359	111.745	176.689
SMEL_000g031440.1	6.16664	2.39994	0.781417	0.673011	0.223373	0		Sotub01g023340	2.86991	3.50296	0	0	0		Solyc01g017610	0	0	0	0	0	0		CA00g65300	0.547459	14.8557	42.2375	51.0604	32.245
SMEL_000g031450.1	4.61719	8.54914	5.47883	8.35198	10.6771	14.1042		Sotub01g023350	3.44049	3.66952	0.824575	0.556991	0.936745		Solyc01g017620	0	0	0	0	0	0		CA00g65310	5.3913	2.47825	12.7014	14.1514	22.5139
SMEL_000g031460.1	19.6502	3.23249	18.2383	48.5085	13.4558	0.190023		Sotub01g023360	13.0706	2.62449	16.0706	1.40871	5.24029		Solyc01g017630	0	0	0	0	0	0		CA00g65320	23.6988	3.36203	6.03394	7.23723	11.1947
SMEL_000g031470.1	580.472	2.13594	107.2	58.9304	79.214	1.36426		Sotub01g023370	17.0451	0	16.8138	7.69566	0		Solyc01g017640	0	0	0	0	0	0		CA00g65330	0	0	0.0962156	0.101846	0.0804368
SMEL_000g031480.1	0	0	12.0994	0	4.67537	0		Sotub01g023380	0.176155	0	0.254317	0.450609	0.0348821		Solyc01g017650	0	0	0	0	0	0		CA00g65340	0	0	0	0	0
SMEL_000g031490.1	0.62453	0	1286.66	2.08209	0.83597	0.896714		Sotub01g023390	2.0913	2.51479	17.6979	11.6015	0.425171		Solyc01g017660	0	0	0	0	0	0		CA00g65350	105.561	1.49522	11.1705	5.93533	3.4066
SMEL_000g031500.1	18.7118	65.2783	1429.8	80.3955	119.635	349.168		Sotub01g023400	0.0937104	0.402725	0.0667471	0.198168	0		Solyc01g017670	0	0	0	0	0	0		CA00g65610	0	2.93448	0.427552	0	6.96264
SMEL_000g031510.1	4.06339	1.50629	11.796	1.74332	5.56217	7.39503		Sotub01g023410	31.9813	3.60888	1.16118	20.8606	2.74895		Solyc01g017680	0	0	0	0	0	0		CA00g65620	0	0	0	0	0
SMEL_000g031520.1	84.6138	53.9123	282.152	68.1091	72.5704	291.535		Sotub01g023420	2.93895	11.8833	0	16.8269	4.0063		Solyc01g017690	0	0	0	0	0	0		CA00g65630	0	0	0	0	0
SMEL_000g031530.1	0	0	0	0.258971	1.82114	0		Sotub01g023430	0.518968	0.0617856	0.528972	0.0355793	0.0414569		Solyc01g017700	0	0	0	0	0	0		CA00g65640	0	0	0	0	0
SMEL_000g031540.1	0	0	0	0.0823754	0	0.0527954		Sotub01g023440	71.8694	99.905	51.0167	52.725	48.1685		Solyc01g017710	2.295	1.245	3.58	0	0.845	0.245		CA00g65650	0	0	0	0	0
SMEL_000g031550.1	15.702	8.8828	14.2245	9.28587	22.6742	7.31307		Sotub01g023450	89.3906	10.5255	22.8641	5.70041	51.7657		Solyc01g017720	2.665	1.01	5.24	1.085	1.535	0.205		CA00g65660	0	0	0	0	0
SMEL_000g031560.1	6.66741	951.544	90.4558	90.8066	74.8553	100.818		Sotub01g023460	0	0	0	0	0		Solyc01g017730	0	0	0	0	0	0		CA00g65670	0	0	0	0.542432	0
SMEL_000g031570.1	108.042	34.2792	74.8775	49.0059	64.4073	68.3603		Sotub01g023470	2.57142	0	0.0719428	0	0.304954		Solyc01g017740	0	1.655	0.175	2.85	0.37	1.71		CA00g65680	0	0	0	4.70296	2.98068
SMEL_000g031580.1	44.946	2.05772	1.81782	9.04378	8.21981	1.31661		Sotub01g023480	26.9342	13.6649	16.5067	16.6262	21.721		Solyc01g017750	0	0	0	0	0	0		CA00g65690	0	0	0.11882	0	0
SMEL_000g031590.1	71.5	12.3834	6.89378	6.25523	7.32932	16.9424		Sotub01g023490	29.019	36.6393	35.1204	21.063	18.0071		Solyc01g017760	0	0	0	0	0	0		CA00g65700	0	0	0	0	0
SMEL_000g031600.1	22.8773	15.4361	29.3612	15.4139	13.177	34.7794		Sotub01g023500	21.6565	10.9596	20.2401	23.004	23.0168		Solyc01g017770	0	0	0	0	0.05	0		CA00g65710	0	0	0.427478	0.240979	0.670057
SMEL_000g031610.1	9.65497	10.3516	1.75411	1.02868	3.59521	1.13809		Sotub01g023510	3.91237	18.6757	20.6597	2.1595	7.11112		Solyc01g017780	0	0	0	0	0	0		CA00g65720	0	0	0	0	0
SMEL_000g031620.1	11.3406	3.98573	12.1401	0.124259	6.60435	8.46084		Sotub01g023520	138.793	67.014	80.7176	143.961	254.368		Solyc01g017790	0	0	0	0	0	0		CA00g65730	0	0	0	0	0
SMEL_000g031630.1	3.12092	3.18383	0.993803	0.33903	0.14964	0.718857		Sotub01g023530	19.433	15.0892	5.14536	12.4338	43.3499		Solyc01g017800	0	0	0	0	0	0		CA00g65740	0	0	0	0	0.337557
SMEL_000g031640.1	116.914	71.6813	98.0852	111.236	77.8359	101.496		Sotub01g023540	2.39011	0	2.56003	0	0		Solyc01g017810	0	0	0	0	0	0		CA00g65750	0	0	0	0	0
SMEL_000g031650.1	0.951592	17.4598	18.087	10.9673	8.0716	20.9375		Sotub01g023550	127.114	3.37203	6.4167	4.2316	1.37608		Solyc01g017820	0	0	0	0	0	0		CA00g65980	0.388561	0.50696	15.5806	2.94479	4.89094
SMEL_000g031660.1	0	1.09462	17.6107	0.393416	0.0881779	0.0824418		Sotub01g023560	4.76238	0.170291	1.54591	1.81562	3.85544		Solyc01g017830	0	0	0	0	0	0		CA00g65990	0	0	0.426068	0	0
SMEL_000g031670.1	8.70844	12.2138	4.10176	1.86012	4.48834	3.82876		Sotub01g023570	10.1966	5.00362	13.1855	4.23185	5.17505		Solyc01g017840	0	0.29	0.255	0.675	0.685	0		CA00g66000	0	0	0	0	0
SMEL_000g031680.1	25.9431	13.3955	58.7383	32.3787	14.7593	19.3135		Sotub01g023580	6.08241	1.20021	2.08163	3.27299	3.40219		Solyc01g017850	0	0.02	0.02	0	0	0		CA00g66010	11.7319	17.5627	3.93744	4.35021	0.597194
SMEL_000g031690.1	63.5052	59.7452	125.235	66.8597	42.983	46.6933		Sotub01g023590	18.2947	6.52542	10.9552	4.90602	6.61698		Solyc01g017860	4.12	3.525	2.97	6.38	5.645	10.66		CA00g66180	14.3933	2.44418	5.17055	4.55566	11.2202
SMEL_000g031700.1	8.37379	1.73984	8.77397	25.4894	4.6009	0.0254355		Sotub01g023600	5.07644	2.33289	2.1516	3.68051	5.37928		Solyc01g017870	0.19	0	0	0	0	0		CA00g66190	0	0	1.63302	0.259616	0.818194
SMEL_000g031710.1	32.0959	52.4122	5.00577	27.5003	22.8849	1.22324		Sotub01g023610	24.9775	16.8276	22.0199	24.5533	19.5983		Solyc01g017880	0	0	0	0	0	0		CA00g66200	0.0625345	1.35107	0.235244	0	0.463875
SMEL_000g031720.1	27.8089	20.1969	3.37961	12.181	20.6013	5.02771		Sotub01g023620	24.2524	16.0858	15.5754	26.3835	16.1189		Solyc01g017890	0	0	0	0	0	0		CA00g66210	0	0	0	0	0
SMEL_000g031730.1	2.34054	1.86294	5.89339	12.3177	7.69253	2.78761		Sotub01g023630	60.5897	10.8447	19.623	27.4763	40.9758		Solyc01g017900	0	0	0	0	0	0		CA00g66220	0	0	0	0	0
SMEL_000g031740.1	4.84875	4.26726	1.39558	1.58929	1.31684	0.512656		Sotub01g023640	12.5268	28.5953	39.6071	26.3387	64.4985		Solyc01g017910	0	0	0	0	0	0		CA00g66230	0	0	0	0	0
SMEL_000g031750.1	144.673	78.9277	67.0385	70.2126	67.7727	113.067		Sotub01g023650	1.11724	0.380174	0.0486452	1.91294	0.352614		Solyc01g017920	0	0	0	0	0	0		CA00g66240	0.101277	0	0	0	0.165693
SMEL_000g031760.1	3.77414	0.204578	9.33425	11.7881	4.6055	0.398378		Sotub01g023660	1.84301	0.347857	0.0971727	0.4269	0.575016		Solyc01g017930	0	0	0	0	0	0		CA00g66250	0.481085	0	0	0	0.124598
SMEL_000g031770.1	236.168	211.475	84.0478	12.2457	13.6223	27.5262		Sotub01g023670	39.0146	12.8621	19.7974	19.2146	35.1176		Solyc01g017940	0	0	0	0	0	0		CA00g66260	1.35168	0	0	0	0
SMEL_000g031780.1	5.34916	15.2499	4.53402	8.3404	10.1606	13.8436		Sotub01g023680	2.62589	0.163768	0.597386	1.70774	0.198611		Solyc01g017950	0	0	0	0	0	0		CA00g66450	0	0	0	0	0
SMEL_000g031790.1	0	16.4585	5.29221	0	0	2.53878		Sotub01g023690	1.72414	1.47267	12.5277	17.4142	5.17787		Solyc01g017960	0	0	0	0	0	0		CA00g66460	44.9451	7.86533	181.967	82.9839	15.8166
SMEL_000g031800.1	42.0613	36.2979	33.6426	36.2308	32.4523	40.2031		Sotub01g023700	758.74	866.619	2244.89	1050.24	1342.64		Solyc01g017970	0	0	0	0	0	0		CA00g66470	22.2693	1.64528	3.41931	8.54555	2.7446
SMEL_000g031810.1	5.60388	5.11903	5.61177	4.76837	3.09322	3.12518		Sotub01g023710	18.432	1.15862	4.69905	4.59064	9.91808		Solyc01g017980	0	0	0	0	0	0		CA00g66680	0	0	0	0	0
SMEL_000g031820.1	15.882	8.79573	6.88706	44.9009	47.3196	2.17278		Sotub01g023720	27.0498	130.176	45.6544	28.4069	24.0889		Solyc01g017990	0	0	0	0	0	0		CA00g66690	1.44607	1.24441	4.09703	1.68663	1.04643
SMEL_000g031830.1	37.4866	14.2143	0	1.87348	0.556449	0		Sotub01g023730	0.658224	3.58965	0.287667	0.644624	0.182242		Solyc01g018000	0	0	0	0	0	0		CA00g66700	29.1391	0	3.00031	1.88984	12.9382
SMEL_000g031840.1	1.6809	2.44824	23.5634	13.6036	3.24735	0.101544		Sotub01g023740	2.44168	4992.18	453.758	6.36915	2.00576		Solyc01g018010	4.425	3.63	1.875	5.005	1.48	0.47		CA00g66710	0.86282	0.292727	1.22809	0.986091	1.06329
SMEL_000g031850.1	1.05149	0.620829	5.06961	1.99979	1.87015	0.223417		Sotub01g023750	124.487	58.2276	199.382	177.064	97.4103		Solyc01g018020	0.02	0	6.885	0	0	0.015		CA00g66720	0.87447	0	0.620463	0.934026	0.979787
SMEL_000g031860.1	14.9312	27.5216	24.2812	40.0893	27.3567	14.2073		Sotub01g023760	0	0	0.247335	0	0		Solyc01g018040	0	0	0	0	0	0		CA00g66730	0	0	0	0	0
SMEL_000g031870.1	144.954	18.5338	24.4329	26.9358	34.8795	0.146268		Sotub01g023770	0.79512	0	0	0.357739	0		Solyc01g018050	0	0	0	0	0	0		CA00g66740	0.518675	0	0	0	0
SMEL_000g031880.1	77.1395	22.4505	3.42433	3.92542	4.91824	0.114844		Sotub01g023780	0	0	5.88225	0	0		Solyc01g018060	0	16.87	2.46	2.385	2.415	2.885		CA00g66750	0.504465	0	0	0	0.438406
SMEL_000g031890.1	23.9724	9.06277	7.75784	11.839	9.43885	10.6824		Sotub01g023790	0.832285	0.166495	1.00445	3.1554	1.35997		Solyc01g018070	0	0	0	0	0	0		CA00g66760	0	0	0	0	2.47794
SMEL_000g031900.1	55.1643	8.82313	21.3071	5.84664	22.3804	54.528		Sotub01g023800	2.12522	1.06123	4.45137	10.4578	0.786874		Solyc01g018080	0	0	0	0	0	0		CA00g66770	0	0	0.894532	0.595494	0
SMEL_000g031910.1	4.09616	2.70232	3.31903	6.58619	6.41389	2.38981		Sotub01g023810	9.81108	5.73528	5.52923	7.0686	11.5811		Solyc01g018090	0	3.42	1.01	9.555	0.22	0.51		CA00g66780	14.5774	5.57682	14.0237	17.7395	54.6969
SMEL_000g031920.1	0	0	0.851884	0	0	0		Sotub01g023820	2.33101	0.625307	1.15862	3.56113	1.69104		Solyc01g018100	0	0	0	0	0	0		CA00g66790	0.173456	0.0471144	0	0	0
SMEL_000g031930.1	7.6985	6.48863	9.86663	7.46785	7.43154	11.7441		Sotub01g023830	11.964	5.59095	5.19992	2.11738	4.22666		Solyc01g019100	0	0	0	0	0	0		CA00g66800	0.912444	0	0	0	0
SMEL_000g031940.1	44.8768	17.4871	37.6682	9.35106	16.978	6.03239		Sotub01g023840	695.884	219.819	472.98	285.756	289.538		Solyc01g020100	0	0	0	0	0	0		CA00g66810	0	0	0.426061	0	0
SMEL_000g031950.1	3.65589	36.8522	4.79422	4.58354	5.91059	3.47707		Sotub01g023850	2.21685	0.459093	0.279781	0.168929	0		Solyc01g020110	0	0	0	0	0	0		CA00g66820	0	0	0	0.285551	0
SMEL_000g031960.1	51.619	33.4128	65.4778	28.9328	32.9274	48.7138		Sotub01g023860	2.12708	0.479266	0.23814	0.107039	0.017794		Solyc01g020120	0.57	0.435	0.11	0.72	2.08	0.505		CA00g66830	0	0	0	0	0
SMEL_000g031970.1	29.8564	23.2374	29.0964	29.1775	46.8156	38.4303		Sotub01g023870	26.9729	1.89114	5.96391	17.7687	1.88202		Solyc01g020130	14.595	6.025	4.435	5.145	8.34	9.6		CA00g66840	238.532	0	0.0825819	0.0684658	0.0705897
SMEL_000g031980.1	81.3465	16.3674	29.8129	3.63542	12.4144	15.4814		Sotub01g023880	0.425885	1.9668	0.881563	1.3089	0.273226		Solyc01g020140	22.755	7.425	5.78	7.705	8.165	14.31		CA00g66850	243.121	125.922	1318.99	502.836	1443.66
SMEL_000g031990.1	3.04628	1.68965	8.82456	0.955427	12.4817	0.673758		Sotub01g023890	279.361	46.4975	338.746	150.83	177.354		Solyc01g020150	38.085	12.275	11.665	12.59	14.985	21.585		CA00g66860	0	0	0	0	0
SMEL_000g032000.1	75.8386	21.0575	524.165	62.8201	426.697	31.9782		Sotub01g023900	17.9392	8.83386	25.6235	10.6742	10.9194		Solyc01g020160	1.11	0.635	0.435	0.27	0	0		CA00g66870	0.0652459	0.463916	4.80127	9.15052	0.0379704
SMEL_000g032010.1	13.8417	11.187	8.96592	18.408	16.6582	17.1631		Sotub01g023910	26.9827	39.5027	21.9199	22.9286	18.1215		Solyc01g020170	0	0.055	0	0	0	0		CA00g66880	6.09974	1.8159	0.968013	2.559	7.12735
SMEL_000g032020.1	13.0867	36.9489	11.7066	18.1548	30.337	46.2596		Sotub01g023920	4.27033	7.8713	36.0342	1.12134	0.246211		Solyc01g020180	0	0	0	0	0	0		CA00g66890	253.339	217.057	306.14	689.189	122.968
SMEL_000g032030.1	62.1525	84.86	89.8003	27.7538	28.2026	64.506		Sotub01g023930	40.9295	24.6172	20.8657	11.7304	14.6006		Solyc01g020190	18.415	6.31	8.555	15.845	21.36	16.825		CA00g66900	760.606	209.679	2473.72	9757.59	3996.21
SMEL_000g032040.1	8.62972	10.1717	10.3448	13.0727	28.1916	19.1122		Sotub01g023940	36.2693	15.3502	11.4236	13.8161	23.9814		Solyc01g020200	0.22	0.105	0.11	1.905	0.395	0.415		CA00g66910	44.7863	86.8523	50.8111	91.7733	124.87
SMEL_000g032050.1	8.59001	5.37024	3.46293	7.26854	7.51667	6.24998		Sotub01g023950	78.5202	78.5062	15.0188	77.3492	217.9		Solyc01g020210	0	0	0	0	0	0		CA00g66920	1.04135	2.03939	1.48954	2.23966	2.36969
SMEL_000g032060.1	10.5133	10.2548	0	0.889142	0.650462	0		Sotub01g023960	36.9285	22.5833	25.1578	23.1647	20.4972		Solyc01g020220	12.335	7.085	6.03	9.065	9.81	9.265		CA00g66930	11.7932	14.6586	21.1658	21.7993	24.0771
SMEL_000g032070.1	30.4883	1072.36	32.7041	1.54626	5.86051	5.74177		Sotub01g023970	11.7631	0.177047	0.161157	0.21229	0.248991		Solyc01g020230	3.555	0.84	0.865	1.005	2.27	3.49		CA00g66940	31.6585	14.8242	29.8318	73.8536	29.6066
SMEL_000g032080.1	19.7247	31.6345	16.6845	15.3161	16.0389	29.207		Sotub01g023980	4.82609	0	0.170913	0.24523	0.27959		Solyc01g020240	14.72	11.185	11.12	16.06	17.115	23.235		CA00g66950	93.1824	66.4294	156.211	286.612	126.563
SMEL_000g032090.1	5.92821	7.39083	4.56064	8.43804	9.25679	6.86252		Sotub01g023990	13.6793	10.372	10.4309	15.5036	12.4218		Solyc01g020250	0	0	0	0	0	0		CA00g66960	15.0323	4.95256	29.8609	29.6092	14.5808
SMEL_000g032100.1	209.089	184.742	439.431	1206.03	499.254	57.1647		Sotub01g024000	10.1087	5.502	8.01003	7.05827	8.86432		Solyc01g020260	0	0	0	0	0	0		CA00g66970	171.306	57.8132	183.939	239.604	127.36
SMEL_000g032110.1	0	0.11472	9.50525	2.50374	0.225753	0		Sotub01g024010	5.72346	6.40409	4.74523	10.8699	11.0217		Solyc01g020270	0	0	0	0	0	0		CA00g66980	6299.05	895.591	5018.45	6916.9	3836.29
SMEL_000g032120.1	11.1648	33.5687	18.4152	16.1282	13.6624	21.1115		Sotub01g024020	5.91309	9.7591	96.6171	7.58361	4.3266		Solyc01g020280	0	0	0	0	0	0		CA00g66990	84.9972	63.3856	79.6054	110.865	162.413
SMEL_000g032130.1	1.1813	1.44	0.557849	1.14176	1.41626	0.384459		Sotub01g024030	219.206	25.8655	18.6097	43.5161	55.2286		Solyc01g020290	1.55	1.175	0.62	2.84	5.09	1.4		CA00g67000	8.90482	3.51779	9.37964	58.1574	260.013
SMEL_000g032140.1	0.365298	0	0.286497	0.207716	0.92219	0.104354		Sotub01g024040	18.1587	9.79325	29.9051	19.7446	21.5401		Solyc01g020300	0	0	0	0	0	0		CA00g67010	3.09486	14.4061	2.64978	2.45337	6256.47
SMEL_000g032150.1	0	0	0	0	0	0		Sotub01g024050	1.03946	0	0	0	0		Solyc01g020310	0	0	0	0	0	0		CA00g67020	1095.03	353.192	1219.87	1825.22	348.732
SMEL_000g032160.1	12.2437	12.2849	15.3693	10.3025	16.1409	25.1915		Sotub01g024060	9.74284	0.770359	2.0522	2.39762	0.753797		Solyc01g020320	7.27	10.105	12.555	7.695	11.28	6.725		CA00g67030	119.956	60.4643	22.3732	48.4388	49.0566
SMEL_000g032170.1	1.89524	6.95665	1.91432	4.6747	5.07221	6.99988		Sotub01g024070	5.84166	1.61042	10.559	7.059	18.1178		Solyc01g020330	6.46	2.375	4.86	17.675	9.21	8.62		CA00g67040	21.4174	11.4349	36.1507	20.7042	22.4765
SMEL_000g032180.1	13.1136	3.76218	13.553	43.6786	31.6939	1.62458		Sotub01g024080	52.1579	13.7602	25.593	14.0225	50.791		Solyc01g020340	0.75	0.435	0.295	0.97	0.765	0.54		CA00g67050	37.6824	3.64524	19.5636	20.7242	141.165
SMEL_000g032190.1	6.81597	9.04046	5.45531	0.436601	3.31932	0		Sotub01g024090	76.9905	267.242	282.262	102.659	114.155		Solyc01g020350	0	0	0	0	0.35	0		CA00g67060	0	0	0.181538	0	0.199224
SMEL_000g032200.1	16.8082	17.5496	26.6156	67.1572	33.1143	4.62982		Sotub01g024100	4.27516	222.719	12.1318	3.60211	0.61011		Solyc01g020360	0	0	0	0	0	0		CA00g67070	6.91164	7.21461	14.7585	17.9758	10.1428
SMEL_000g032210.1	0.243093	0	0	0	0	0		Sotub01g024110	9.12833	8.36521	4.30481	5.10995	8.75204		Solyc01g020370	0	0	0	0	0	0		CA00g67080	3.45676	2.70881	3.25136	1.9973	7.67227
SMEL_000g032220.1	0.733262	11.8911	3.5613	2.44526	0.66415	0.361422		Sotub01g024120	5.89035	7.65536	14.5615	12.1726	9.63245		Solyc01g020380	0	0.05	0.315	0	0.055	0.08		CA00g67090	42.5262	37.1051	15.3549	20.3974	50.1057
SMEL_000g032230.1	0.15589	0.886636	0	0.0709037	0.0355738	0		Sotub01g024130	38.4333	85.4497	119.075	37.561	46.239		Solyc01g020390	0	0	0	0	0	0		CA00g67100	0	0	1.45338	0	0
SMEL_000g032240.1	0.59799	0.775891	6.05917	2.82811	9.04931	0		Sotub01g024140	1.17041	0	0.30319	0.370027	0		Solyc01g020400	0	0	0	0	0	0		CA00g67110	0	0	0	0	0
SMEL_000g032250.1	2.98995	0.969864	1.66627	0.543868	2.98031	0		Sotub01g024150	0	0	0	0	0		Solyc01g020410	0	0	0	0	0	0		CA00g67120	9.43385	2.8213	13.3345	18.9202	8.36918
SMEL_000g032260.1	12.1894	1.08863	4.38652	0	0.253682	0		Sotub01g024160	20.195	39.4717	30.1152	25.4277	37.882		Solyc01g020430	0	0	0	0	0	0		CA00g67130	2.70443	0	0.953608	1.02884	1.12471
SMEL_000g032270.1	0.782805	0.362876	0	0	0.304418	0		Sotub01g024170	5.92584	0.506807	0.157689	1.50653	0.141375		Solyc01g020440	22.56	11.44	8.08	22.61	20.695	12.335		CA00g67140	1.14577	1.6552	9.24788	10.7373	4.56851
SMEL_000g032280.1	0.782805	7.43897	11.4616	0.101711	0.608836	1.44825		Sotub01g024180	14.187	17.2572	4.53363	13.842	17.4078		Solyc01g020450	0	0	0	0	0	0		CA00g67150	0	0	0.183465	0	0.170531
SMEL_000g032320.1	0	0	0	0	0	0		Sotub01g024190	460.634	96.1125	252.798	316.051	421.691		Solyc01g020460	0	0	0	1.355	0	0		CA00g67160	10.3865	36.187	9.32677	5.81208	8.31685
SMEL_000g032330.1	0	0	0	0	0	0		Sotub01g024200	1.53015	0.616382	0.136702	0	0		Solyc01g020470	0	0	0	0.405	0	0		CA00g67170	107.203	24.2345	117.885	52.0332	84.5519
SMEL_000g032340.1	17.9138	5.14153	152.535	74.5382	31.3227	62.9004		Sotub01g024210	466.894	1509.1	1005.48	1753.61	1934.11		Solyc01g020480	0	0	0	0	0	0		CA00g67180	105.122	8.07367	62.7944	54.608	60.0355
SMEL_000g032350.1	24.8117	305.863	216.127	897.342	250.491	177.576		Sotub01g024220	2.3192	0	0.275391	0.538485	0		Solyc01g020490	0	0	0	0	0	0		CA00g67190	6.62416	5.85088	6.63789	13.0033	13.0138
SMEL_000g032360.1	0	0	0	0	0	0		Sotub01g024230	0.123186	0	0.0913931	0	0.0708681		Solyc01g020500	7.05	4.97	5.475	10.775	10.995	11.225		CA00g67200	48.7136	0.241538	0	0.308591	0
SMEL_000g032370.1	8.32337	15.9378	6.82635	11.5461	7.62282	13.1303		Sotub01g024240	0	0	0.125842	0	0		Solyc01g020510	0	0	0	0	0	0		CA00g67210	198.481	12.732	63.7446	42.8005	69.7823
SMEL_000g032440.1	0	0	0	0	0	27.0624		Sotub01g024250	0	0	0.163119	0	0		Solyc01g020520	5.09	2.275	2.62	2.765	4.1	3.28		CA00g67400	208.95	2.27804	11.654	11.5727	10.425
SMEL_000g032450.1	0	0	0	0	0	0		Sotub01g024260	0	0	0	0	0		Solyc01g020530	0.305	0.1	0.205	0	0.24	0.155		CA00g67410	0	0	0	0	0
SMEL_000g032490.1	0	0	0	0	0	0		Sotub01g024270	2.1511	0.295695	1.11258	0.234263	0.739353		Solyc01g020550	0	0	0	0	0	0		CA00g67420	0	0	0	0	0
SMEL_000g032520.1	0	0	0	0	0	0		Sotub01g024280	0.651462	0.24196	0.511876	1.49158	1.20449		Solyc01g020560	0	0	0	0	0	0		CA00g67430	7.46458	0	0.0564916	0.166136	0
SMEL_000g032560.1	0	0	0	0	0	0		Sotub01g024290	0	0	0	0.0789988	0		Solyc01g020570	0.885	0.245	0.125	0	0.135	0		CA00g67440	0	0	2.00486	1.74716	0
SMEL_000g032600.1	0	0	0	0	0	0		Sotub01g024300	0.0719858	0.365848	65.1535	0	0.305398		Solyc01g020580	0	0	0	0	0	0		CA00g67450	0	0	0.807092	1.30622	0
SMEL_000g032610.1	0	0	0	0	0	0		Sotub01g024310	23.0835	1.07391	1.72174	0.426492	0.722194		Solyc01g020590	0	0	0	0	0	0		CA00g67460	0	0	0	0	0
SMEL_000g032620.1	0.159218	0.388067	0.601941	0	0.399547	0.60035		Sotub01g024320	2.30978	2.57105	6.15382	12.7889	6.13691		Solyc01g020600	0	0	0.325	0	0	0		CA00g67470	9.54229	5.13713	0.234626	0.409926	0
SMEL_000g032630.1	0	0	0	0	0	0		Sotub01g024330	27.2457	0.0715848	0.336074	0.0437009	0.199319		Solyc01g021600	15.825	0.89	0.72	0.96	0.24	0		CA00g67480	4.22123	0.864501	1.2528	0.206065	0
SMEL_000g032640.1	50.8694	23.9821	33.7374	35.2875	40.7907	47.446		Sotub01g024340	4.64325	22.0664	13.2165	10.0886	2.83485		Solyc01g021610	0	0	0	0	0	0		CA00g67490	17.6489	9.92612	0	1.53324	0.34551
SMEL_000g032650.1	125.043	86.8377	86.5714	68.7964	68.2731	55.346		Sotub01g024350	1.02539	0	0	0.0459187	0		Solyc01g021620	0	0	0	0	0	0		CA00g67500	95.5928	24.6932	70.3428	70.964	56.9405
SMEL_000g032690.1	0	0	0	0	0	0		Sotub01g024360	1.41214	0	0.298853	0.188373	0		Solyc01g021630	0.3	0	0	0	0	0		CA00g67510	45.3797	34.3969	56.9857	47.8812	40.6276
SMEL_000g032700.1	0	0	0	0	0	0		Sotub01g024370	0.426232	3.68555	0.343131	3.8313	1.49		Solyc01g021640	13.995	5.545	7.11	7.83	10.8	12.635		CA00g67520	0	0.426871	0.586144	0.98105	0.061033
SMEL_000g032710.1	0	0	0	0	0	0		Sotub01g024380	7.75075	0	0	0.14434	0		Solyc01g021650	0	0	0	0	0	0		CA00g67530	0.547363	0	0	0	0
SMEL_000g032720.1	0	0	0	0	0.105474	0.592701		Sotub01g024390	0	0	0.503813	187.293	0.101568		Solyc01g021660	0	0	0	0	0	0		CA00g67540	36.2938	16.1511	69.4026	60.7562	71.6401
SMEL_000g032760.1	16.1695	22.1336	23.4053	35.5342	22.7006	7.69967		Sotub01g024400	20.5143	0.16297	0.339585	0.718988	3.75653		Solyc01g021670	21.25	13.62	29.985	39.925	75.88	43.575		CA00g67550	94.6121	0	10.767	17.2145	7.42034
SMEL_000g033440.1	0	0	0	0	0	0		Sotub01g024410	0	0	0	0	0		Solyc01g021680	0	0	0	0	0	0		CA00g67560	36.3028	5.54475	52.3181	41.9756	33.253
SMEL_000g033480.1	2.83229	3.62167	6.6329	5.42242	7.32421	4.55262		Sotub01g024420	0.0908578	0	0.064549	7.03834	0.210089		Solyc01g021690	0	0	0	0	0	0		CA00g67570	0	0	0	0	0
SMEL_000g033490.1	0	0	0	0	0	0		Sotub01g024430	0	0	0	0	0.0977622		Solyc01g021700	0	0	0	0	0	0		CA00g67580	0	0	0	0	0
SMEL_000g033500.1	0	0	0	0	0	0		Sotub01g024440	6.14515	5.53657	8.70411	5.18585	9.17936		Solyc01g021710	0	0	0	0	0	0		CA00g67590	0.198336	0	0	0	0.15399
SMEL_000g033510.1	0	0	0	0	0	0		Sotub01g024450	28.2412	9.94543	14.6532	41.09	68.2664		Solyc01g021720	0.195	0	0	0.48	0	0		CA00g67600	0.384608	744.556	62.0085	3.34388	0
SMEL_000g033520.1	1.39533	16.0246	3.07291	4.46042	4.43747	6.69868		Sotub01g024460	0	0.433867	0	0.222576	0.254027		Solyc01g021730	0.05	0	0	0	0.205	1.665		CA00g67610	0.588618	0	0	0	0
SMEL_000g033530.1	0	0	0	0	0	0		Sotub01g024470	21.6928	13.5359	19.0162	12.7616	14.3577		Solyc01g021740	4.625	5.52	1.13	3.51	3.61	2.495		CA00g67620	0.875837	0.486171	0.298039	1.03872	0.955507
SMEL_000g033540.1	3.24915	6.12051	2.05186	3.85602	4.42282	3.90846		Sotub01g024480	25.1544	5.75002	13.8676	36.0042	61.1772		Solyc01g022740	2.85	2.445	3.305	2.825	5.22	4.8		CA00g67630	11.7322	4.83173	4.31909	6.63447	4.93396
SMEL_000g033550.1	5.25821	0.931931	3.51327	20.1534	3.77636	0.0308788		Sotub01g024490	13.7123	0	0	0	0		Solyc01g022750	102.525	29.73	54.15	74.02	72.275	101.985		CA00g67640	0	0	0	0	0
SMEL_000g033560.1	4.5795	7.06014	4.54763	11.6166	16.511	23.0183		Sotub01g024500	3.58195	18.7614	7.02138	3.93669	4.02787		Solyc01g022760	0	0	0	0	0	0		CA00g67650	22.2778	3.55219	19.8322	15.6955	19.1431
SMEL_000g033570.1	39.8054	4.40869	21.8575	64.3703	30.2057	11.5783		Sotub01g024510	47.0947	13.2204	10.7824	25.0115	38.5683		Solyc01g022770	0	0.45	0	0	0	0		CA00g67660	0	0	0	0	0
SMEL_000g033580.1	14.2042	53.4019	31.6629	19.4606	12.4729	52.1525		Sotub01g024520	1.63994	2.34952	1.7276	2.58615	5.14236		Solyc01g022780	0	0	0	0	0	0		CA00g67670	0	0	0	0.0904002	0.0772066
SMEL_000g033590.1	7.77248	0.934242	1.66824	5.70906	2.01784	1.12067		Sotub01g024530	0.339485	0.265313	0.157638	0.395831	0.422541		Solyc01g022790	0	0	0	0	0	0		CA00g67680	2.43605	3.62227	6.75792	27.9724	1.11406
SMEL_000g033600.1	0	0	0	0	0	0		Sotub01g024540	9.32246	1.1614	9.14819	5.03942	5.87649		Solyc01g028800	2.02	0	0.77	3.685	1.16	0.155		CA00g67690	45.2944	5.94337	22.7902	44.6336	1.53682
SMEL_000g033610.1	0	0	0	0	2.87698	0		Sotub01g024550	5.44615	0.433735	0	0.183944	1.02972		Solyc01g028810	105.155	163.245	213.545	543.765	266.695	657.66		CA00g67700	0	0.136654	0	0	0
SMEL_000g033620.1	11.1645	5.0369	6.33152	7.45594	6.43598	7.25073		Sotub01g024560	551.249	809.065	267.478	451.046	229.469		Solyc01g028830	35.84	22.7	14.855	18.44	22.47	10.185		CA00g67710	0	0	0	0	0
SMEL_000g033630.1	0.531793	23.2481	6.90274	0.984444	1.04876	2.20481		Sotub01g024570	0.396936	0.659043	6.53626	0.82741	5.41457		Solyc01g028840	0	0	0	0	0	0		CA00g67720	0	0	0	0	0
SMEL_000g033640.1	63.1159	11.664	43.8484	8.25175	6.6284	13.8225		Sotub01g024580	10.3907	6.29063	4.53074	0.645099	2.53456		Solyc01g028850	0	0	0	0	0.09	0		CA00g67730	0	0	0	0	0
SMEL_000g033650.1	14.5897	26.5598	20.5752	12.343	15.7949	18.0997		Sotub01g024590	2.10654	1.81125	1.54402	1.05752	1.19369		Solyc01g028860	143.505	44.645	77.63	185.4	233.3	201.505		CA00g67740	0	0	0	0	0
SMEL_000g033660.1	0	0	0	0	0	0		Sotub01g024600	0.107222	0	0.431452	0.358175	0.727066		Solyc01g028870	8.135	24.565	11.835	29.53	28.615	33.555		CA00g67750	0.0823896	0.642906	0.906033	1.28443	1.97988
SMEL_000g033670.1	278.066	0	176.319	68.8196	107.884	504.681		Sotub01g024610	6.64221	74.4359	139.722	57.222	55.403		Solyc01g028880	0	0	0	0	0	0		CA00g67760	11.6981	14.6811	5.65016	4.40375	9.92462
SMEL_000g033680.1	0	0	0	0	0	0		Sotub01g024620	5.84202	71.3421	79.3255	52.8006	38.6431		Solyc01g028890	0	0	0	0	0	0		CA00g67770	0.0146731	0	0.0274292	0.0266705	0.0214392
SMEL_000g033700.1	0	0	0	0	0	0		Sotub01g024630	2.70983	38.828	40.1186	24.6251	21.4948		Solyc01g028900	86.895	54.615	136.885	66.57	96.42	97.725		CA00g67780	59.4326	15.754	34.937	51.1779	95.9389
SMEL_000g033710.1	0	0	0	0	0	0		Sotub01g024640	11.9371	8.67582	22.2272	14.8076	10.2532		Solyc01g028910	0	0	0	0	0	0		CA00g67790	6.31065	8.69895	14.0632	9.32257	1.04543
SMEL_000g033760.1	0	0	0	0	0	0		Sotub01g024650	8.25063	9.63601	5.65553	15.3269	15.1603		Solyc01g028920	0	0	0	0	0	0		CA00g67800	1.2922	0.662565	0.199632	0.357077	0.707525
SMEL_000g034120.1	0.121921	20.9186	0.306573	0	0.0279053	0		Sotub01g024660	10.6486	20.2572	13.9429	17.7432	19.8222		Solyc01g028930	28.29	22.535	27.185	24.705	20.37	19.455		CA00g67810	13.6393	3.24056	7.15955	8.65904	11.2056
SMEL_000g034130.1	0	0	0	0	0	0		Sotub01g024670	20.9758	26.4406	11.5681	11.8348	9.51608		Solyc01g028940	0	0	0	0	0	0		CA00g67820	15.5762	9.77517	29.5715	17.5148	3.71314
SMEL_000g034140.1	0	0	0	0	0	0		Sotub01g024680	1.36197	1.85244	153.664	28.3408	18.4887		Solyc01g028950	0	0	0	0	0	0		CA00g67830	0	0	0	0	0
SMEL_000g034150.1	0	0	0	0	0	0		Sotub01g024690	5.86153	6.95384	16.9521	9.25676	8.47113		Solyc01g028960	0	0	0	0	0	0		CA00g67840	5.368	1.98528	3.39301	13.1151	2.00035
SMEL_000g034200.1	0	0	0	0	0	0		Sotub01g024700	0	0	0	0	0		Solyc01g028970	0	0	0	0	0	0		CA00g67850	0	0	0	0.122853	0
SMEL_000g034210.1	0	0	0	0	0	0		Sotub01g024710	0.330223	17.5558	2.39441	11.2813	1.24674		Solyc01g028980	0	0	0	0	0	0		CA00g67860	0	0	0	0	0
SMEL_000g034290.1	0	0	0	0	0	0		Sotub01g024720	0.4942	0.0919036	0.0751195	0	0.177553		Solyc01g033980	3.58	1.56	3.825	4.355	5.585	9.485		CA00g67870	38.1754	21.917	23.6279	42.3832	31.0511
SMEL_000g034310.1	0	0	0	0	0	0		Sotub01g024730	37.5979	16.2501	43.0324	51.9577	33.8012		Solyc01g033990	0	0	0	0	0	0		CA00g67880	8.37267	16.6819	33.2493	29.5527	23.2868
SMEL_000g034320.1	0	0	0	0	0	0		Sotub01g024740	45.6354	13.9452	18.5178	24.0734	42.3662		Solyc01g034000	0	0	0.025	0	0	0		CA00g67890	1.07807	0.987586	0.659463	0	0
SMEL_000g034330.1	0	0	0	0	0	0		Sotub01g024750	2.24912	4.34464	44.3147	1.05758	2.29863		Solyc01g034010	0	0.06	0.35	0	0.085	0.195		CA00g67900	1.826	0	0.287291	0.0882817	0
SMEL_000g034340.1	0	0	0	0	0	0		Sotub01g024760	47.4057	2.85684	5.49623	15.9328	43.8301		Solyc01g034020	46.415	33.25	37.89	46.21	46.115	36.385		CA00g67910	1.64296	0	2.95579	0.0893649	0
SMEL_000g034350.1	0	0	0	0	0	0		Sotub01g024770	1.47281	0.23549	0.739496	0.816762	0.610077		Solyc01g034030	0	0	0	0	0	0		CA00g67920	2.99274	0	8.2834	4.32307	0
SMEL_000g034360.1	0	0	0	0	0	0		Sotub01g024780	2.16055	1.08577	2.34005	2.42037	1.58014		Solyc01g034040	0	0	0	0	0	0		CA00g67930	24.2982	0.224391	3.65202	1.5278	0.159129
SMEL_000g034370.1	1.62027	0.327286	0.259249	2.76228	2.4423	1.98891		Sotub01g024790	1.32702	0.593894	0.605438	1.25149	1.14266		Solyc01g034050	0.345	0.11	0.11	0.14	0.44	0.26		CA00g67940	0	0	0	1.45221	0
SMEL_000g034410.1	0	0	0	0	0	0		Sotub01g024800	44.3195	7.91631	9.11065	13.3406	24.6764		Solyc01g034060	0	0	0	0	0	0.115		CA00g67950	21.9848	0	0	0	1.42304
SMEL_000g034430.1	0	0	0	0	0	0		Sotub01g024810	0.0393355	0	0.13668	0.021545	0		Solyc01g034070	0	0.115	0	0	0.155	0		CA00g67960	0	1.84834	0	0.773308	7.71248
SMEL_000g034440.1	0	0	0	0	0	0		Sotub01g024820	0	0	0	0	0		Solyc01g034080	0.07	0.175	0.425	0.14	0.04	0		CA00g67970	0.545022	0.168107	0.491545	0.96371	0.317334
SMEL_000g034450.1	0	0	0	0	0	0		Sotub01g024830	0	0	0	0	0		Solyc01g034090	0	0	0	0	0	0		CA00g67980	0	0	0	0	0.241049
SMEL_000g034460.1	3.69269	7.06741	4.36593	5.87904	14.1112	14.7631		Sotub01g024840	6.8445	12.4844	5.75452	6.38684	6.09331		Solyc01g034100	0.18	0.175	0.39	0.19	0.42	0.245		CA00g67990	0	0	0.163731	0	1.83563
SMEL_000g034470.1	0	0	565.129	0	0.124417	0.359418		Sotub01g024850	2.01781	0.346806	0.802718	1.24958	1.20185		Solyc01g034110	0	0	0	0	0	0		CA00g68000	0	0	0	0	3.04995
SMEL_000g034480.1	0.100331	0.0816256	682.581	0.0912789	0.184061	0.258472		Sotub01g024860	17.3836	4.43633	19.414	12.0497	12.6744		Solyc01g034120	0	0	0.225	0	0	0.085		CA00g68010	0	0	0	0	0
SMEL_000g034490.1	0	0	0	0	0	0		Sotub01g024870	17.6323	1.79007	4.30888	9.17383	8.68441		Solyc01g034130	0.03	0	0.12	0	0.185	0.045		CA00g68020	0	0	0.246274	0.227504	0.8292
SMEL_000g034500.1	0	0	0	0	0	0		Sotub01g024880	1.08407	0	0.410327	4.92585	0.176971		Solyc01g034140	0	0	0	0	0	0		CA00g68030	6.29092	1.84134	14.901	32.7746	28.262
SMEL_000g034510.1	0	0	0	0	0	0		Sotub01g024890	16.5536	18.6539	23.8317	24.8208	27.9947		Solyc01g034150	15.195	5.885	8.31	5.44	7.61	9.235		CA00g68040	0	0	0.516143	0.196452	0.520241
SMEL_000g034600.1	0.0429102	0	1.15419	0.0195218	0.0296704	0		Sotub01g024900	57.2462	4.70374	86.6266	83.4662	126.841		Solyc01g034160	0	0	0	0	0	0		CA00g68050	0.772252	0.306959	0.466537	0.0962144	0
SMEL_000g034610.1	40.539	22.4087	30.9477	58.9815	89.8557	27.7388		Sotub01g024910	29.3195	11.3566	25.4937	21.8993	13.9008		Solyc01g034170	0	0	0	0	0	0		CA00g68060	15.5308	2.72871	23.0382	15.6501	24.0192
SMEL_000g034660.1	1.16701	0	0.368486	3.18449	10.0413	75.2933		Sotub01g024920	35.5601	16.8516	31.9393	18.9021	12.3182		Solyc01g034180	0	0	0	0	0	0		CA00g68070	0.23467	0.190444	0	0	0
SMEL_000g034670.1	20.1523	3.2247	9.19091	39.7312	8.20266	0		Sotub01g024930	32.8475	65.9127	30.9113	13.372	14.0143		Solyc01g034190	0	0	0	0	0	0		CA00g68080	0	3.03236	0	0.724018	0
SMEL_000g034680.1	6.92506	0	0.573429	0.40621	0	0		Sotub01g024940	3.14371	0.96802	1.67783	2.1917	2.64361		Solyc01g034200	0	0	0	0	0	0		CA00g68090	0	0	0	0	0
SMEL_000g034690.1	39.4147	0.86561	8.72208	1.52277	3.96019	1.23395		Sotub01g024950	8.32352	4.93386	9.51433	8.08923	7.36355		Solyc01g034210	0	0	0	0	0	0		CA00g68100	0	0	0	1.86771	0
[truncated: 33,008 more rows]

[truncated: 25 more sheets: Supplementary Table S11, Supplementary Table S12, Supplementary Table S13, Supplementary Table S14, Supplementary Table S15, Supplementary Table S16, Supplementary Table S17, Supplementary Table S18, Supplementary Table S19, Supplementary Table S20 , Supplementary Table S21 , Supplementary Table S22 , Supplementary Table S23 , Supplementary Table S24 , Supplementary Table S25 , Supplementary Table S26 , Supplementary Table S27, Supplementary Table S28 , Supplementary Table S29, Supplementary Table S30 …]
